# Supplementary material for: FERONIA and microtubules independently contribute to mechanical integrity in the Arabidopsis shoot
Source: PLoS Biol. 2021 Nov 12;19(11):e3001454. doi: 10.1371/journal.pbio.3001454 (PMC8612563; doi:10.1371/journal.pbio.3001454)
Supplement: S1 Data — Data related to Fig 1 (panels B, C, and D), Fig 5 (panel A), and S1 Fig (panels C and D). (XLSX) [file pbio.3001454.s014.xlsx]

## Sheet: Feuil1
Genotype	Area_.microns.2.	Perimeter_.microns.	Length_.microns.	Width_.microns.	Circularity	Eccentricity	Solidity	MarginRoughness	BranchCount	AvgBranchLength_.microns.	AvgEndpointDist_.microns.	LongestPathLength_.microns.	MinCoreWidth_.microns.	MaxCoreWidth_.microns.	AvgConcavity	StdDevConcavity	ConvexHullArea_.microns.2.	ConvexHullPerimeter_.microns.	ConvexHullConvexity	ConvexHullRoundness	LobeNumber	NoneLobeArea_.microns.2.	AvgLobeLength_.microns.	AvgApicalLobeLength_.microns.	AvgBasalLobeLength_.microns.	AvgBasalLobeWidth_.microns.	AvgEquatorLobeWidth_.microns.
a-Col-0	1635.5328	230.80612	66.11109	38.72806	0.38581	0.23914	0.76936	5.19786	7	13.77657	3.70286	75.78348	14.08	23.04	885	193.10878	2125.824	183.51269	0.79509	0.61029	13	1265.7664	3.7809	2.11397	1.66693	12.83076	20.56904
a-Col-0	1756.16	252.32767	65.95657	44.03049	0.34661	0.14704	0.71896	4.32547	4	34.35233	2.16	79.70113	25.03374	25.98904	914	202.07919	2442.6496	190.33477	0.75432	0.60917	13	1280.6144	3.98635	2.41715	1.5692	13.62326	25.12588
a-Col-0	2038.784	274.59902	78.1312	45.83489	0.33977	0.23808	0.69857	4.44555	6	15.84038	3.57333	97.75367	13.44	19.02857	1071	214.17983	2918.5024	203.75298	0.742	0.61712	13	1463.296	4.90879	2.9722	1.93659	13.51341	23.67749
a-Col-0	2031.0016	270.1645	80.93934	40.66232	0.34967	0.35635	0.71541	4.56936	8	12.56479	3.88	86.50819	14.167	20.33952	1125	191.81762	2838.9376	202.613	0.74996	0.62171	12	1446.0928	4.9387	2.69557	2.24313	15.34937	30.41659
a-Col-0	2331.5456	288.45941	73.90966	52.80978	0.35211	0.105	0.73648	4.64316	8	12.63911	4.72	94.20151	17.40988	20.2082	1048	210.67511	3165.7984	210.85072	0.73095	0.65903	13	1618.3296	5.30952	2.89418	2.41534	14.31634	25.85516
a-Col-0	1717.4528	230.69079	66.11189	37.83178	0.40554	0.25668	0.79151	5.41411	7	16.54352	3.61143	68.50113	15.80683	25.91802	1196	106.56453	2169.856	180.41679	0.78207	0.66304	11	1121.9968	5.79851	3.23708	2.56144	12.49329	24.29721
a-Col-0	1890.7136	258.08767	79.07432	41.13743	0.3567	0.32948	0.729	4.58355	6	14.3281	3.78667	91.51838	15.83273	18.89897	1186	111.76314	2593.5872	201.42698	0.78046	0.5856	13	1417.1136	4.0568	2.22581	1.831	14.37634	24.58315
a-Col-0	2286.2848	273.63512	89.67577	39.16897	0.3837	0.46182	0.77444	4.57761	9	10.95685	3.44889	99.85171	15.36	23.11986	1053	214.8418	2952.192	216.72399	0.79202	0.61168	13	1701.1712	4.58939	2.45544	2.13396	14.89152	28.07817
a-Col-0	2072.064	292.92608	67.694	54.19765	0.30346	0.04786	0.70112	4.32235	4	33.57743	3.36	88.50974	17.74774	19.58023	1035	216.93778	2955.3664	206.87602	0.70624	0.6084	13	1449.3696	4.35347	2.5749	1.77856	15.57748	30.2535
a-Col-0	1425.5104	205.5677	57.1201	38.44878	0.42391	0.14166	0.78195	5.63365	6	16.6145	2.45333	63.9529	12.81599	21.05201	1160	165.49018	1823.0272	163.48223	0.79527	0.67025	10	924.9792	5.61464	2.78276	2.83189	13.02688	21.45866
a-Col-0	2379.0592	322.10879	68.6236	57.44151	0.28814	0.03098	0.70386	4.66894	8	20.629	3.44	90.76306	21.12	22.4	1219	55.1362	3380.0192	218.36537	0.67792	0.62697	14	1682.3296	4.79394	2.76531	2.02863	15.00955	26.99356
a-Col-0	2088.8576	275.06489	75.29391	41.907	0.34694	0.2777	0.72499	5.46128	8	16.25166	2.28	88.87132	16.68916	21.76	1159	153.9383	2881.2288	199.42818	0.72502	0.66	14	1593.6512	4.52802	2.17507	2.35295	12.71673	21.8011
a-Col-0	2221.4656	291.15586	76.48238	46.68081	0.32931	0.209	0.71884	4.20074	8	13.04715	2.72	103.76935	14.77555	21.27459	1126	183.27029	3090.3296	211.9516	0.72797	0.62141	13	1589.5552	4.52827	2.63781	1.89046	14.15925	24.83649
a-Col-0	2487.808	360.22485	84.62533	56.69424	0.24092	0.14473	0.62926	5.10298	9	16.52478	2.73778	101.13171	14.08	16.7504	1166	158.41086	3953.5616	237.4734	0.65924	0.55437	19	1968.5376	3.67231	2.18891	1.4834	11.49855	19.03523
a-Col-0	1622.2208	236.10805	62.64015	45.3758	0.36568	0.09716	0.70315	4.86418	6	15.94548	2.82667	86.97406	13.8157	17.82834	1118	197.20801	2307.072	179.25133	0.75919	0.63445	14	1200.8448	3.69086	2.21785	1.47416	11.60175	20.1713
a-Col-0	2552.2176	319.3935	89.04428	46.34768	0.31439	0.32909	0.72963	4.42858	7	20.73948	4.11429	101.59367	20.32945	23.11986	944	217.50862	3497.984	232.8225	0.72895	0.59167	14	1844.0192	4.89932	2.55668	2.34264	15.69775	30.06657
a-Col-0	2389.6064	317.0476	91.85888	44.20364	0.29874	0.38931	0.693	4.95646	8	16.70018	3.44	106.7819	16.31686	19.17865	1069	216.4024	3448.2176	230.74587	0.7278	0.56399	18	1900.032	3.47736	2.01943	1.45793	12.1658	20.1682
a-Col-0	1498.4192	214.52218	68.22369	36.45438	0.40917	0.30891	0.76915	4.81433	6	6.92862	4.8	82.64545	14.77555	16.79924	1183	127.60094	1948.16	174.1973	0.81202	0.62053	14	1147.1872	3.09757	1.91452	1.18306	11.56441	21.80227
a-Col-0	4392.1408	477.77533	150.88908	50.46777	0.24179	0.63804	0.68334	4.68809	12	15.94816	4.72	168.87912	18.83384	24.89427	1035	218.68242	6427.4432	338.44072	0.70837	0.48186	24	3464.9088	3.98361	2.22593	1.75769	13.5734	23.36342
a-Col-0	1778.688	227.43199	63.234	44.98502	0.43212	0.10754	0.76882	4.78945	5	20.69065	4.16	79.43603	22.48214	25.55195	1049	212.56528	2313.5232	187.11626	0.82274	0.63839	12	1273.2416	4.48021	2.39911	2.0811	12.92217	21.92432
a-Col-0	3583.5904	428.06714	104.64016	62.79494	0.24576	0.22133	0.62896	4.63971	10	20.27748	1.664	134.01796	16.83577	21.99404	1014	226.83695	5697.6384	291.30463	0.68051	0.53068	20	2848.1536	4.38611	2.19121	2.1949	14.92415	21.92333
a-Col-0	2586.7264	305.43663	106.37808	40.2345	0.34843	0.56205	0.7164	4.69978	7	10.42263	5.34857	111.9019	16.60304	21.99404	1169	147.50254	3610.7264	245.04676	0.80228	0.54133	17	1982.1568	3.64111	2.02433	1.61678	12.67936	23.07011
a-Col-0	2864.5376	309.07586	85.3956	52.74363	0.37682	0.20046	0.76926	4.49759	7	18.28312	2.19429	117.6619	17.70153	28.16727	1165	143.10136	3723.776	240.50226	0.77813	0.62234	13	2121.9328	5.50531	2.90647	2.59884	16.48346	28.13575
a-Col-0	2590.6176	299.32057	83.51024	52.38201	0.36336	0.18948	0.72069	4.96852	8	14.05283	3.96	96.05329	17.40988	23.04	995	223.86156	3594.6496	231.07981	0.77201	0.60966	15	1946.0096	4.5553	2.46504	2.09984	14.19234	24.63681
a-Col-0	1826.5088	249.45708	68.85624	44.80759	0.36884	0.16404	0.7437	3.99108	6	18.48626	3.09333	92.50113	19.85032	22.4	1194	126.4832	2455.9616	198.97618	0.79764	0.57973	13	1272.1152	4.59922	2.53706	2.06216	11.42192	22.88367
a-Col-0	4182.016	451.52753	97.14559	78.33215	0.25777	0.04494	0.6769	4.78205	12	12.11509	3.25333	144.65009	18.03392	23.47151	1138	179.43244	6178.2016	295.07273	0.6535	0.60358	21	3340.4928	4.43966	2.35042	2.08923	14.09594	24.05341
a-Col-0	3137.3312	355.17698	91.4649	60.10061	0.31252	0.15751	0.70782	4.43118	9	13.58692	4.23111	119.83367	18.32681	23.74909	1179	139.52419	4432.384	260.27472	0.7328	0.58198	20	2594.6112	3.1603	1.82232	1.33798	13.3028	22.95248
a-Col-0	4430.1312	473.90317	113.25909	65.55252	0.24788	0.24814	0.69282	4.24293	12	14.96417	3.73333	145.53796	19.02857	25.72768	1121	198.61772	6394.368	303.0376	0.63945	0.60622	20	3435.6224	4.77248	2.64044	2.13706	15.35024	25.99651
a-Col-0	2703.2576	296.0374	87.15763	47.67458	0.38762	0.29096	0.72634	4.4916	7	23.27382	1.69143	104.07603	23.18179	27.52	1210	101.63661	3721.728	233.62902	0.78919	0.62236	13	1996.288	5.62696	3.07752	2.54944	15.28627	27.77524
a-Col-0	1676.5952	195.30106	53.69713	44.03681	0.55237	0.03833	0.8657	4.69806	7	15.28301	2.24	69.87761	22.50945	29.18849	974	224.04464	1936.6912	165.91845	0.84955	0.76533	11	1321.7792	3.91534	1.95577	1.95956	13.37941	22.44051
a-Col-0	4616.9088	471.10243	116.72598	72.58086	0.26141	0.19566	0.65329	4.0681	9	19.46918	4.69333	148.17009	18.42711	24.32842	1129	181.74708	7067.136	318.31899	0.67569	0.57258	21	3612.4672	4.5405	2.74743	1.79307	14.92576	26.98354
a-Col-0	2880.9216	342.35586	94.28701	53.29557	0.30888	0.26597	0.68185	4.46637	8	14.67675	3.12	115.87835	18.65905	23.74909	1180	138.01811	4225.1264	253.6367	0.74086	0.56275	18	2176	4.09853	2.19596	1.90256	11.96925	22.36086
a-Col-0	2655.6416	314.75821	72.68831	58.75868	0.33684	0.04393	0.75067	4.62342	8	15.11842	3.16	102.73561	16.7504	22.62742	1172	139.67462	3537.7152	222.13162	0.70572	0.67633	13	1781.4528	5.74507	2.98296	2.76428	15.8572	29.75211
a-Col-0	3742.9248	413.56675	98.88437	62.28727	0.275	0.18651	0.70841	4.2553	9	16.27484	4.51556	123.88777	18.02256	24.8531	1070	216.12265	5283.5328	273.812	0.66207	0.62736	17	2727.5264	5.44531	3.01603	2.42928	15.03621	26.3206
a-Col-0	2617.5488	319.49779	77.70514	61.48633	0.32223	0.05286	0.69051	4.483	7	15.15909	3.29143	99.92935	17.38634	19.85032	1182	138.41243	3790.7456	233.33288	0.73031	0.60416	15	1896.8576	4.7708	2.64227	2.12853	14.12862	23.95736
a-Col-0	3527.68	396.39656	99.66441	61.62226	0.28212	0.1997	0.7041	4.68014	11	16.04191	3.66545	134.40619	17.92	25.03374	1171	152.88231	5010.2272	265.69221	0.67027	0.62797	17	2523.648	5.64125	3.0032	2.63805	14.91987	26.09876
a-Col-0	4069.2736	437.60282	104.738	71.09613	0.26703	0.13627	0.66336	4.99995	9	15.10718	4.01778	138.06264	19.63246	25.79922	1016	213.86211	6134.3744	293.38217	0.67043	0.5941	21	3202.048	4.53248	2.5895	1.94298	13.54238	22.93257
a-Col-0	2404.864	285.55666	75.68204	53.32178	0.37061	0.11327	0.71012	4.66451	7	17.06206	3.33714	91.01093	15.17219	27.6314	1117	187.51	3386.5728	223.47513	0.78259	0.60512	15	1835.2128	4.28748	2.52848	1.77546	13.41233	24.86086
a-Col-0	2115.7888	289.06724	80.84699	47.28339	0.31819	0.24035	0.69317	4.77618	5	22.60799	2.944	94.79993	17.22064	19.25326	1142	177.16941	3052.3392	218.90744	0.75729	0.55483	14	1482.4448	4.52055	2.61869	1.90186	13.72214	25.19375
a-Col-0	3665.8176	429.9683	97.29173	69.70932	0.24918	0.1034	0.68953	4.74998	10	16.03246	3.104	135.19596	16.20351	22.43654	991	226.66495	5316.4032	278.0726	0.64673	0.59575	20	2778.0096	4.92422	2.43442	2.4898	13.92492	22.89743
a-Col-0	1763.7376	223.1716	59.24357	44.06022	0.44501	0.08279	0.77488	4.70007	7	13.12492	2.51429	79.73329	17.00522	23.68	897	191.16223	2276.1472	177.24154	0.79419	0.70553	13	1413.7344	3.43628	2.00686	1.42941	12.8201	22.17935
a-Col-0	2856.96	361.45937	88.01644	59.37291	0.27479	0.14028	0.67684	4.72169	9	16.24748	2.95111	125.3419	14.08	25.6	1059	217.37985	4221.0304	250.01944	0.69169	0.57434	14	1984	5.96979	3.10809	2.8617	16.56063	29.04847
a-Col-0	2877.6448	333.12524	87.17275	55.1166	0.32586	0.18388	0.7192	5.36971	8	13.84881	2.6	118.18267	18.65905	23.98933	1008	227.24216	4001.1776	249.46062	0.74885	0.58109	18	2306.2528	3.9356	1.93747	1.99813	13.67381	21.43995
a-Col-0	4403.8144	496.05691	112.43603	68.86877	0.22489	0.20644	0.68497	5.37496	14	13.56234	3.49714	138.46028	17.65519	25.03374	1159	156.09612	6429.184	303.4308	0.61169	0.60106	27	3632.3328	3.61869	1.98639	1.6323	12.47759	22.28696
a-Col-0	2158.4896	300.1347	102.5002	35.25349	0.30111	0.62164	0.67973	4.81743	9	7.13681	4.16	109.51993	14.77555	17.92	1105	202.56357	3175.5264	237.46673	0.7912	0.48101	14	1571.1232	4.62319	2.45687	2.17834	14.60721	25.80252
a-Col-0	1683.7632	247.97079	75.13926	37.62915	0.3441	0.35878	0.71346	4.27033	6	15.05619	2.02667	86.26422	12.67135	18.73572	1020	234.11108	2360.0128	197.57195	0.79675	0.54205	13	1232.5888	4.00185	2.61042	1.39143	13.05876	23.90195
a-Col-0	4623.1552	516.71885	97.74432	86.51016	0.21759	0.01476	0.67025	4.96586	11	18.59742	2.67636	134.19209	18.56	22.72676	1038	223.2017	6897.664	317.59262	0.61463	0.57598	23	3589.12	4.89435	2.68109	2.21326	14.15141	25.78629
a-Col-0	5038.08	593.69526	115.72404	88.69446	0.17962	0.06755	0.60243	5.239	15	13.46885	3.60533	193.71828	16	23.91237	1215	81.24654	8362.9056	350.79753	0.59087	0.51447	26	3865.2928	5.2669	2.62288	2.64403	14.09356	22.95732
a-Col-0	1908.3264	295.52605	86.86735	42.64724	0.27458	0.37401	0.60719	5.1335	7	14.41198	3.06286	113.07209	11.01098	18.57103	1172	140.27117	3142.8608	227.8338	0.77094	0.46198	16	1322.7008	4.36514	2.35742	2.01123	11.47686	20.21313
a-Col-0	4209.0496	544.15568	97.93117	84.44174	0.17863	0.02165	0.6305	5.55371	16	10.7223	3.06	164.50893	14.72	19.76761	973	222.08107	6675.7632	308.44629	0.56683	0.55595	22	2904.3712	5.8814	3.29682	2.58458	14.41504	25.95673
a-Col-0	2954.9568	381.82405	101.64118	52.53895	0.2547	0.33442	0.65304	5.44786	13	13.51902	2.73231	135.9607	15.26638	23.0844	1199	99.45853	4524.9536	257.16781	0.67352	0.56147	15	2061.4144	6.40057	3.01253	3.38804	15.36086	24.909
a-Col-0	2895.6672	345.07895	92.6761	51.83845	0.30558	0.27392	0.67717	4.94084	11	10.51821	3.34545	122.38035	16.7504	23.68865	1137	184.24169	4276.1216	252.68535	0.73225	0.5699	17	2318.336	4.20177	2.04156	2.16021	14.34719	24.25993
a-Col-0	3211.3664	365.39814	92.07177	59.02494	0.30225	0.17427	0.72061	4.74972	9	17.80269	2.95111	122.10032	18.83384	23.71457	1194	124.12091	4456.448	255.42741	0.69904	0.61854	18	2496.512	4.02492	2.30645	1.71847	13.86352	24.38785
a-Col-0	2342.912	325.45856	84.56936	48.08025	0.27795	0.26159	0.65198	6.0436	12	10.62064	2	102.51209	14.13806	19.02857	1109	184.74577	3593.5232	228.04465	0.70069	0.56614	17	1730.3552	4.59057	2.54151	2.04906	12.32405	21.70878
a-Col-0	3451.4944	409.26088	87.41824	73.95441	0.25895	0.02746	0.67093	4.62166	9	16.04574	4.69333	135.99677	16.05112	21.76	1195	117.05981	5144.3712	277.66277	0.67845	0.56258	20	2707.8656	3.92399	2.27423	1.64977	13.6461	24.33026
a-Col-0	3167.9488	352.15111	83.92711	62.50094	0.32102	0.08209	0.70168	5.77199	12	15.83613	2.61333	113.81248	17.40988	28.8	1216	57	4514.816	247.12198	0.70175	0.65188	17	2422.0672	4.84072	2.40212	2.4386	13.80111	24.60637
a-Col-0	3197.1328	399.11737	111.76656	56.18109	0.25221	0.35592	0.66029	4.63861	10	13.4236	3.424	153.68383	17.28	20.84672	972	222.2791	4841.984	288.3591	0.72249	0.48317	15	2175.7952	6.63493	3.46799	3.16694	16.2476	28.39998
a-Col-0	5941.4528	602.48113	136.91247	86.782	0.20569	0.18213	0.65256	4.93729	16	12.51616	4.24	178.90893	20.44998	24.28629	1091	204.1519	9104.7936	379.32568	0.62961	0.51889	25	4420.1984	5.42485	2.97054	2.45431	15.63634	26.85581
a-Col-0	2103.1936	315.03663	88.34556	44.90531	0.2663	0.34736	0.66692	5.80187	8	11.85734	2.88	110.42503	13.45523	17.23253	1078	209.18891	3153.6128	219.82009	0.69776	0.54696	17	1485.824	4.8377	2.52433	2.31337	12.06323	20.0957
a-Col-0	3123.3024	369.46327	92.29601	61.55071	0.28753	0.14772	0.68448	5.72008	10	11.15897	3.648	134.9497	15.38664	23.48024	1191	119.74139	4563.0464	257.68195	0.69745	0.59109	16	2287.2064	5.81549	2.72793	3.08756	14.56521	24.1865
a-Col-0	1825.792	263.84215	77.7329	37.21241	0.32959	0.39327	0.71377	5.84161	8	13.22705	1.32	95.22032	15.36	19.85032	1184	120.07081	2557.952	202.97822	0.76932	0.55688	15	1358.9504	4.4597	2.1902	2.2695	11.45808	16.4673
a-Col-0	2776.1664	357.75582	100.28299	48.62408	0.27257	0.38354	0.62253	4.55383	6	21.63384	3.25333	114.56229	17.92	19.85032	1060	213.43852	4459.52	254.58437	0.71161	0.53826	13	1839.9232	6.93491	3.43409	3.50082	16.33161	30.09674
a-Col-0	2309.2224	274.22412	68.0602	54.37711	0.38589	0.04873	0.77778	5.17512	9	11.68164	4.12444	87.15209	20.48	24.72919	986	228.45787	2968.9856	209.62623	0.76443	0.66037	12	1636.6592	5.99596	3.29367	2.70228	15.66893	29.35976
a-Col-0	1913.4464	256.37396	69.29621	44.33169	0.36583	0.17571	0.73009	4.81996	7	17.34744	2.56	83.28935	16.03835	21.31306	965	230.45607	2620.8256	193.50152	0.75476	0.64218	13	1420.4928	4.20612	2.35151	1.86037	13.82963	25.42154
a-Col-0	2671.8208	336.59586	96.99058	48.08508	0.29635	0.36652	0.70407	4.57812	8	19.26116	2.84	119.38503	14.21031	25.79922	810	109.8772	3794.8416	253.53884	0.75324	0.52231	14	1917.952	5.42456	2.59864	2.82592	14.93338	24.22283
a-Col-0	5042.4832	557.68665	139.80297	61.18752	0.20374	0.46033	0.6668	5.18114	14	17.04408	3.68	168.72773	18.60409	23.68	974	220.10906	7562.24	340.77099	0.61104	0.54567	26	3782.656	4.77097	2.70442	2.06778	13.2834	24.71947
a-Col-0	3472.384	422.40914	105.9799	51.62452	0.24455	0.38001	0.68109	5.09966	10	18.35465	3.712	138.10422	16.79924	25.09094	1149	172.4123	5098.2912	281.84115	0.66722	0.54932	20	2665.3696	4.47745	2.50448	1.97296	12.64732	21.36137
a-Col-0	3435.4176	463.97146	116.7819	52.57361	0.20054	0.43953	0.64495	5.11915	13	11.06678	3.54462	133.06348	15.37333	19.63246	918	207.81963	5326.6432	292.50859	0.63045	0.50456	19	2401.792	5.69473	2.88039	2.81594	14.09091	22.88114
a-Col-0	2689.6384	324.81076	87.17134	50.62432	0.32036	0.24561	0.72872	4.79252	8	14.78136	5	100.09796	15.83273	20.33952	1172	149.5092	3690.9056	234.73956	0.7227	0.61338	15	2119.2704	4.26552	2.32082	1.9447	14.38144	27.16774
a-Col-0	1728.4096	230.04299	59.39878	45.55414	0.41043	0.06724	0.76636	4.93957	8	18.64861	2.72	67.96703	21.36105	29.24457	1181	137.71347	2255.36	186.24725	0.80962	0.62615	9	1097.3184	7.42969	4.44988	2.97981	13.74707	23.25765
a-Col-0	2481.3568	276.58334	88.44918	41.52471	0.40761	0.40806	0.79858	4.71164	6	21.00142	4.8	94.07838	20.84672	27.57204	1108	199.73232	3107.2256	218.00303	0.7882	0.65611	15	1924.608	4.13292	2.4256	1.70731	13.45442	24.8051
a-Col-0	5369.1392	563.91023	149.87701	62.09999	0.21218	0.49978	0.69941	4.71788	14	15.68021	3.88571	178.18186	18.95308	23.04	1151	163.53593	7676.6208	369.5609	0.65535	0.49402	24	4247.4496	4.91937	2.61969	2.29968	15.04953	25.4689
a-Col-0	4964.7616	549.9134	145.13036	65.73845	0.20631	0.43496	0.60937	4.99504	12	18.63031	3.36	178.27835	17.96566	24.4962	1058	216.97235	8147.3536	349.88115	0.63625	0.50964	25	3903.0784	4.86851	2.52444	2.34407	13.98417	21.83257
a-Col-0	3549.4912	446.30324	86.37396	84.3213	0.22393	0.00058	0.62939	5.46988	15	11.32945	3.05067	134.36851	14.72	21.12	1127	194.17003	5639.5776	286.03284	0.64089	0.54519	20	2505.6256	5.49663	2.87788	2.61874	13.14342	23.81949
a-Col-0	4826.4192	520.75962	137.59375	60.29082	0.22365	0.45948	0.69997	4.93802	12	18.43449	4.45333	169.7238	19.17865	25.25366	1159	170.7952	6895.2064	338.07748	0.6492	0.53064	23	3585.3312	5.20627	3.09973	2.10654	14.67451	27.90811
a-Col-0	1603.6864	201.88851	49.72852	46.29428	0.49443	0.0051	0.81183	4.9917	6	12.65489	5.33333	64.44151	10.31969	28.80711	870	189.34888	1975.3984	164.57371	0.81517	0.74406	9	1071.616	5.74153	2.73613	3.0054	12.90002	25.28603
a-Col-0	3182.4896	393.12443	82.15487	68.40567	0.25877	0.03281	0.65507	5.36584	12	14.7641	1.89333	119.88306	14.08	26.2712	1066	223.56878	4858.2656	269.83445	0.68638	0.54927	19	2453.0944	4.67842	2.39935	2.27906	13.10462	22.90176
a-Col-0	4654.2848	554.4012	110.20134	84.30257	0.19029	0.06847	0.59644	4.75196	14	10.86503	4.18286	147.70974	15.06381	21.65622	1037	219.21223	7803.4944	331.84988	0.59857	0.5311	22	3337.3184	5.43717	3.04462	2.39255	15.29325	26.33641
a-Col-0	2884.1984	344.23037	79.64227	54.13184	0.30587	0.13543	0.78958	5.63622	12	12.95456	2.24	104.5458	17.28	24.62961	976	225.48614	3652.8128	226.50341	0.658	0.70646	20	2328.064	3.57542	1.91322	1.66221	12.08409	22.12711
a-Col-0	1436.672	233.15983	81.16526	27.51617	0.33209	0.63017	0.73046	6.04115	8	14.71675	1.64	85.24151	12.574	17.23253	973	227.45329	1966.7968	185.28528	0.79467	0.52588	15	1055.4368	3.56887	2.09531	1.47356	10.75865	20.19316
a-Col-0	2429.6448	311.9786	95.26736	39.66227	0.31369	0.4964	0.71409	5.9807	12	13.70012	2.10667	111.13325	16.9449	23.96371	995	231.0303	3402.4448	237.2322	0.76041	0.54251	19	2020.4544	3.29616	1.78176	1.5144	10.77103	18.5157
a-Col-0	2154.0864	275.08373	85.49047	37.88195	0.35772	0.45125	0.80052	5.61027	10	12.06956	2.048	96.99445	16.68916	20.49	1127	173.83325	2690.8672	209.74544	0.76248	0.6153	16	1750.2208	3.76675	1.82758	1.93916	12.53965	18.19943
a-Col-0	2527.0272	313.85863	72.94108	57.25227	0.32237	0.05643	0.71443	5.53875	9	15.89994	3.16444	104.35445	19.99424	23.07553	1193	101.63661	3537.1008	223.534	0.71221	0.63552	17	2010.0096	4.04678	2.36537	1.68141	12.34831	21.20144
a-Col-0	3150.9504	428.05934	87.22186	76.01549	0.21609	0.01868	0.5785	4.89166	9	15.00095	3.23556	128.39831	14.48155	19.58023	1193	116.45171	5446.7584	279.71397	0.65345	0.50608	20	2448.2816	4.50034	2.38276	2.11759	13.3324	22.14019
a-Col-0	3782.7584	407.68914	105.18441	54.50637	0.286	0.3325	0.74882	5.16495	10	20.4341	2.528	130.13248	23.78356	26.31015	1102	204.2988	5051.5968	275.81556	0.67653	0.62486	22	3117.056	3.74608	2.09015	1.65593	12.24952	21.67553
a-Col-0	3748.7616	447.92598	110.04763	58.73509	0.23479	0.30979	0.69438	5.34553	13	12.54473	3.27385	133.56541	17.29185	21.27459	945	210.4709	5398.7328	281.46789	0.62838	0.59462	26	3139.2768	3.13968	1.78249	1.35719	11.46999	19.26382
a-Col-0	2580.5824	341.61385	87.6823	53.67761	0.27788	0.20683	0.66728	5.4324	11	8.66259	3.40364	111.11993	15.57187	20.00448	1197	103.70149	3867.3408	244.74338	0.71643	0.54138	15	1881.7024	5.64321	2.67626	2.96695	15.06006	22.60016
a-Col-0	2734.2848	364.03269	87.44712	62.62023	0.25928	0.10372	0.63003	4.97623	10	13.10814	3.264	123.01874	14.60827	19.84	1187	130.67517	4339.9168	249.92531	0.68655	0.55009	21	2184.9088	3.24503	1.78231	1.46272	11.22086	19.2496
a-Col-0	3404.1856	397.93385	104.51801	50.71458	0.27015	0.38298	0.73425	5.0371	9	18.29122	2.84444	123.58661	18.56	21.73175	1172	135.53597	4636.2624	265.73444	0.66779	0.6058	23	2736.7424	3.43466	2.03486	1.41488	11.59214	20.71475
a-Col-0	4535.9104	498.59807	114.0818	76.5154	0.22928	0.14399	0.63414	5.06895	13	14.61549	3.27385	150.16383	18.56	23.07553	1073	210.25936	7152.8448	315.91235	0.6336	0.57114	24	3618.5088	4.2724	2.37663	1.89577	14.536	25.07066
a-Col-0	4463.9232	489.77224	112.62489	75.35119	0.23385	0.1456	0.61412	5.15936	14	14.04032	2.99429	151.22422	19.09304	23.29635	1203	107.40112	7268.7616	318.16187	0.64961	0.55415	23	3517.6448	4.69095	2.51162	2.17933	13.78781	23.61589
a-Col-0	4361.728	523.79101	124.36628	67.98492	0.19978	0.29144	0.60653	5.38738	14	15.53808	2.05714	160.68615	16.89648	23.18179	1180	131.78771	7191.2448	314.10212	0.59967	0.55555	25	3476.48	4.46229	2.34914	2.11315	12.70581	19.56277
a-Col-0	4054.016	442.71501	107.29322	65.48325	0.25992	0.20904	0.68	5.70306	16	13.31156	2.78	141.7207	17.92	26.55036	961	221.38202	5961.8304	292.96952	0.66176	0.59354	23	3259.1872	4.36617	2.53296	1.83321	12.84709	21.48028
a-Col-0	2915.7376	348.32995	90.5421	58.42405	0.30198	0.16979	0.66943	5.01293	10	15.72571	2.944	127.74109	19.25326	22.50945	1095	210.90519	4355.584	246.92523	0.70888	0.60093	15	2081.0752	5.58831	2.98836	2.59995	15.29169	24.5765
a-Col-0	4904.2432	488.64753	117.46348	69.64941	0.2581	0.23016	0.7103	5.04338	14	16.50038	3.88571	148.57325	20.48	27.78662	1074	217.93577	6904.4224	317.45024	0.64965	0.61155	26	3949.7728	3.88108	2.34915	1.53193	12.59174	22.39738
a-Col-0	4928.3072	507.50478	131.85137	64.00462	0.24045	0.38266	0.69603	4.83321	12	19.23828	2.69333	166.52932	20.41991	27.25078	923	206.26439	7080.5504	328.81495	0.64791	0.5728	30	4104.9088	3.36229	1.89097	1.47131	11.80426	19.65511
a-Col-0	2536.448	295.4406	79.39762	49.31907	0.36517	0.19639	0.76531	4.90858	9	16.05985	3.16444	97.63835	20.49	28.34846	986	222.98206	3314.2784	218.0925	0.73819	0.67012	15	2002.8416	4.35159	2.42129	1.9303	12.64565	21.53514
a-Col-0	1964.7488	231.62025	62.90729	44.86688	0.46022	0.10605	0.79128	4.34254	5	21.97065	3.392	78.28858	18.65905	21.73175	1075	212.24985	2482.9952	182.42094	0.78759	0.74194	9	1376.1536	6.78852	3.38908	3.39943	16.90197	31.51206
a-Col-0	3554.816	394.77934	97.24983	62.67013	0.28663	0.17069	0.71583	4.88882	8	23.70047	2.72	129.20854	22.72676	24.8531	1159	151.41334	4965.9904	274.54087	0.69543	0.59267	21	2956.3904	3.75488	2.0151	1.73978	12.68167	21.85035
a-Col-0	3805.696	437.8013	92.25777	82.59421	0.24951	0.01214	0.65897	4.36514	8	22.64341	3.88	134.17325	16.9449	23.98933	1018	222.00901	5775.2576	294.95993	0.67373	0.54969	23	3075.4816	3.6358	2.15945	1.47915	12.62703	22.74354
a-Col-0	3000.5248	351.01308	82.57488	63.90639	0.30603	0.06291	0.69364	5.41148	10	13.72446	3.104	121.2329	16.64	24.04902	1082	196.78415	4325.7856	249.55575	0.71096	0.60544	22	2473.7792	3.25827	1.75243	1.50584	11.09974	18.84481
a-Col-0	2220.8512	301.90721	95.32217	38.93379	0.30618	0.50987	0.73902	5.20647	8	11.51058	3.24	115.08306	13.68164	19.36991	933	216.42551	3005.1328	230.23407	0.7626	0.52649	15	1588.4288	4.45756	2.38988	2.06768	13.75604	24.11814
a-Col-0	3855.1552	485.12591	111.17925	66.74996	0.20585	0.22099	0.61087	5.3522	12	12.10783	3.6	143.92302	15.68979	20.89578	1035	211.80179	6310.912	299.98226	0.61836	0.53834	25	3080.0896	3.92241	2.02816	1.89425	12.4515	21.01807
a-Col-0	2653.9008	372.95501	100.62046	56.84525	0.23976	0.26637	0.58622	5.57483	11	12.01461	2.41455	138.89951	12.8	18.20347	1000	225.70778	4527.104	263.73416	0.70715	0.47947	18	1946.3168	4.7981	2.46776	2.33033	13.09546	21.40189
a-Col-0	2317.2096	313.5825	86.2901	44.21092	0.29612	0.34123	0.69521	5.79057	9	16.75537	2.63111	107.7968	14.73391	24.32842	934	229.50817	3333.12	225.51786	0.71917	0.57255	14	1662.2592	5.35445	2.94754	2.40691	13.92201	25.10903
a-Col-0	1571.84	217.86415	52.15259	46.41753	0.41615	0.01345	0.76662	6.02958	7	13.10329	2.56	70.17877	17.92	23.19062	827	172.867	2050.3552	172.70843	0.79273	0.6622	11	1101.824	5.19343	2.85855	2.33488	12.91349	24.36539
a-Col-0	4953.8048	559.37923	103.55488	89.02537	0.19895	0.02251	0.6733	4.90745	14	12.81859	3.40571	172.15677	17.8513	24.28629	1007	216.74409	7357.5424	328.3492	0.58699	0.5774	24	3912.704	5.04118	2.64998	2.39119	14.41237	24.95747
a-Col-0	3466.1376	412.42092	114.35182	48.73988	0.25608	0.47958	0.7136	4.77856	10	16.27254	4.192	128.45483	17.23253	22.87049	1035	221.76113	4857.2416	277.84165	0.67368	0.56424	22	2841.4976	3.50685	2.07401	1.43284	12.69603	23.17708
a-Col-0	6487.4496	604.60742	131.26526	83.46773	0.22302	0.17992	0.65406	4.46755	13	22.04034	3.15077	177.31283	21.12969	33.92	1106	208.08171	9918.6688	372.93063	0.61681	0.58618	26	5076.7872	5.07845	2.56598	2.51247	15.22172	26.10921
a-Col-0	1985.4336	278.56767	87.21833	37.91614	0.32152	0.46527	0.69795	5.12059	9	12.12871	3.09333	98.91055	16.31686	17.93142	1068	201.17157	2844.672	215.69767	0.77431	0.53626	14	1397.9648	4.4607	2.41007	2.05063	13.13185	23.55463
a-Col-0	3043.5328	375.81779	110.89268	46.01663	0.27079	0.49872	0.67846	4.62572	7	21.76928	4.06857	136.45874	17.8513	23.68	1161	155.46382	4485.9392	275.14339	0.73212	0.50521	17	2313.4208	4.54693	2.66231	1.88462	14.50633	26.4912
a-Col-0	2745.2416	337.43663	128.27454	31.3501	0.30297	0.78725	0.7627	4.21083	7	20.96513	3.15429	138.77086	20.96427	23.68	926	207.83407	3599.36	279.02684	0.8269	0.4431	17	2217.3696	3.7785	1.7681	2.0104	14.57113	20.2571
a-Col-0	5205.4016	546.98078	130.28096	79.12128	0.21864	0.21262	0.62319	4.75534	13	19.03842	2.16615	179.51515	19.17865	27.6314	1132	184.41529	8352.768	359.50537	0.65725	0.50612	29	4419.6864	3.533	1.83756	1.69544	12.65154	19.49199
a-Col-0	4007.5264	503.1934	133.85932	54.02116	0.19889	0.51824	0.6469	4.78855	12	16.37593	3.33333	176.47596	14.59425	20.33952	1092	208.5977	6194.9952	322.20127	0.64031	0.4851	24	3155.6608	4.17196	2.23909	1.94092	13.85999	22.69187
a-Col-0	3030.8352	321.05621	98.72408	44.03794	0.3695	0.44634	0.78318	5.29615	10	17.10626	2.976	112.74267	21.46625	31.82673	1159	148.81532	3869.9008	249.12561	0.77596	0.61367	19	2465.5872	3.69869	1.98939	1.71434	11.50222	21.16475
a-Col-0	2982.7072	394.21698	93.38971	54.13968	0.24118	0.24693	0.67454	5.46968	10	21.44351	2.112	118.6219	19.2	24.588	1083	212.11789	4421.8368	258.40739	0.6555	0.56132	20	2285.8752	4.33004	2.18717	2.15425	12.25978	19.69985
a-Col-0	1515.4176	198.29476	51.94639	44.68301	0.48431	0.02235	0.80627	4.805	6	13.77489	3.84	55.84309	13.31754	26.67349	934	221.39106	1879.552	165.27341	0.83347	0.69717	12	1185.4848	3.36106	1.93767	1.42339	12.75307	23.18761
a-Col-0	1561.7024	227.74257	85.80821	30.43813	0.37837	0.60291	0.72174	4.73566	6	13.52117	4.37333	84.58819	13.44	17.5738	1138	161.44349	2163.8144	192.94117	0.84719	0.52718	12	1025.1264	4.45352	2.54263	1.91089	13.19077	22.806
a-Col-0	2502.5536	305.37231	105.37638	39.25108	0.33724	0.57202	0.75865	4.75333	9	8.68043	4.08889	115.48622	16.7504	20.96427	992	220.63318	3298.7136	243.7936	0.79835	0.52911	18	2085.7856	3.0789	1.52078	1.55812	12.16798	19.41724
a-Col-0	4166.3488	484.40827	143.88764	52.88364	0.22312	0.58063	0.66933	4.30333	11	13.80997	5.12	150.72619	14.77555	22.26243	1036	217.99771	6224.6912	327.96341	0.67704	0.48676	24	3127.3984	3.97067	2.18067	1.79373	13.25445	23.54856
a-Col-0	3456.2048	439.33536	130.15451	47.31856	0.22502	0.58754	0.64151	4.68696	10	16.20305	3.488	156.56383	16.31686	20.48	1152	175.19418	5387.5712	299.43664	0.68157	0.48439	20	2594.0992	4.61923	2.3232	2.29604	13.91858	23.78085
a-Col-0	2613.76	327.4484	80.4011	56.41815	0.30633	0.11569	0.70781	5.11603	9	14.2528	3.05778	107.7419	15.36	20.49	900	196.153	3692.7488	228.2361	0.69701	0.63053	16	1929.216	4.2525	2.20852	2.04398	13.18114	26.09154
a-Col-0	3896.5248	461.21849	103.51814	71.84837	0.23018	0.12234	0.64195	4.81982	11	17.3145	3.52	142.27916	18.02256	21.76941	1092	205.61858	6069.8624	292.27016	0.63369	0.57322	18	2793.1648	6.27188	3.3533	2.91858	15.08058	27.68215
a-Col-0	5051.1872	611.5321	163.55326	63.3687	0.16973	0.54605	0.59091	5.2332	15	13.53954	2.944	197.25322	15.36	21.12	1191	129.23235	8548.1472	376.09491	0.615	0.44875	27	3866.8288	4.95347	2.42419	2.52928	14.51677	22.4263
a-Col-0	1924.608	234.51747	67.9447	42.15511	0.43975	0.19723	0.79522	4.93706	7	16.5722	2.83429	76.86661	16.9449	25.14801	1016	225.59699	2420.224	184.06458	0.78487	0.71386	12	1423.6672	4.39113	2.41107	1.98006	13.83356	24.72395
a-Col-0	1453.2608	189.44457	60.61515	33.92795	0.50885	0.27341	0.83502	5.05967	4	18.70587	3.04	66.96545	19.09304	22.09623	1120	182.34857	1740.3904	159.69198	0.84295	0.71612	12	1141.9648	3.49725	1.99415	1.5031	11.65726	20.32705
a-Col-0	1908.224	269.71195	88.68479	35.54281	0.32964	0.52304	0.70818	4.648	6	7.39947	4.16	91.17954	13.8157	18.03392	1113	185.94354	2694.5536	214.89162	0.79674	0.51928	11	1248.6656	5.808	2.56376	3.24424	16.24753	27.01888
a-Col-0	1690.3168	223.09396	53.60604	49.06369	0.42678	0.0078	0.78084	5.16761	7	11.87954	3.88571	70.6219	18.89897	22.35424	1150	155.82683	2164.736	174.87803	0.78388	0.69456	12	1271.3984	4.5159	2.31316	2.20273	12.16971	20.39934
a-Col-0	2199.6544	257.88689	63.35975	49.47727	0.41563	0.05875	0.79289	5.12628	8	16.49665	3.12	80.84858	14.09454	26.38788	1181	125.23179	2774.2208	194.54395	0.75438	0.73035	14	1710.2848	4.08184	2.17642	1.90542	12.00512	22.59065
a-Col-0	4129.0752	418.31737	101.67434	74.34151	0.29652	0.09197	0.70399	4.8727	10	14.38814	2.848	136.2807	21.46625	25.31845	1030	215.95138	5865.2672	297.23635	0.71055	0.5873	22	3504.5376	3.57046	1.86503	1.70543	12.52398	21.29292
a-Col-0	3602.944	408.00753	95.79683	64.09522	0.27198	0.14557	0.68196	4.85068	8	22.08244	2.84	128.39993	16.45435	24.22719	1204	101.58248	5283.2256	275.26156	0.67465	0.59755	22	2956.4928	3.50479	1.92282	1.58197	12.43683	21.60285
a-Col-0	2941.952	392.96914	106.00443	51.24891	0.2394	0.38576	0.61974	4.86759	8	18.35273	3.6	135.71835	14.31084	21.73175	1061	221.17414	4747.0592	268.99771	0.68453	0.51091	18	2256.9984	4.52423	2.48773	2.0365	13.61206	21.13396
a-Col-0	1597.7472	230.55434	76.37087	34.29692	0.37772	0.44135	0.73554	5.11269	6	12.47437	3.04	86.44387	14.43906	18.02256	1157	148.55302	2172.2112	187.83487	0.81471	0.56907	11	988.7744	5.43539	2.93803	2.49736	13.59727	25.48848
a-Col-0	2453.2992	276.86176	72.97221	52.35976	0.40219	0.10257	0.77431	4.32302	5	24.81582	3.264	102.52151	24.45437	28.65742	1122	193.67757	3168.3584	209.08175	0.75518	0.70523	17	1968.0256	3.16889	1.98649	1.18376	10.90421	20.56997
a-Col-0	4550.144	472.17062	135.62253	59.13079	0.25647	0.46314	0.66895	4.66799	12	14.95927	4.02667	148.51835	17.8513	28.16	1131	183.82328	6801.92	333.19448	0.70567	0.51504	19	3465.8304	5.56015	2.72674	2.83342	16.1243	25.6642
a-Col-0	3052.544	332.75034	83.62041	56.75646	0.34645	0.13632	0.75405	5.04329	10	16.68116	2.656	100.36858	20.96427	26.11482	1214	74.39758	4048.1792	242.42409	0.72855	0.65271	14	2204.5696	6.03777	3.33109	2.70668	15.72621	28.48044
a-Col-0	3509.6576	390.6044	97.39855	60.08162	0.28907	0.20136	0.68851	4.80619	11	11.71593	4.13091	125.60309	17.4686	24.04902	1228	45.88028	5097.472	269.19114	0.68917	0.60863	15	2607.0016	5.7861	3.10029	2.68581	17.50445	29.11086
a-Col-0	3188.6336	334.06802	91.9719	60.86379	0.35904	0.15279	0.72334	3.98092	6	17.67581	5.54667	108.58267	19.29576	26.24	1075	207.8052	4408.2176	253.92667	0.7601	0.62144	12	2144.256	6.45725	3.66664	2.7906	17.6057	32.06849
a-Col-0	4510.3104	476.36668	114.41641	66.1229	0.24977	0.24927	0.70242	5.37055	12	14.5192	4.08	152.50422	17.23253	26.97887	1062	212.06131	6421.0944	306.04025	0.64245	0.60514	26	3669.1968	3.62928	1.94154	1.68775	13.02645	22.97405
a-Col-0	4356.096	470.11417	113.65715	71.28864	0.24769	0.18951	0.64992	4.75432	11	14.86466	3.22909	139.4807	18.21472	23.07553	997	225.15328	6702.4896	313.46914	0.66679	0.55708	22	3561.472	4.20896	2.14216	2.0668	13.42845	21.10725
a-Col-0	1743.7696	233.25631	70.04838	40.99175	0.40275	0.23992	0.74217	4.72853	5	15.88987	3.456	81.35603	14.0363	22.43654	1221	48.22862	2349.568	188.67403	0.80887	0.61557	10	1117.5936	6.20591	3.41872	2.78719	15.37831	29.01028
a-Col-0	1530.1632	221.14179	70.93679	35.34862	0.39319	0.3626	0.7285	5.46239	10	11.04744	3.008	78.26584	14.72	18.47151	1031	220.63771	2100.4288	176.42118	0.79777	0.6178	10	982.9376	6.10939	3.16341	2.94597	14.65462	25.98364
a-Col-0	2373.0176	263.19434	84.2203	45.24052	0.43048	0.30485	0.75923	4.28449	8	12.27842	4.64	96.39603	21.18777	26.10698	970	216.07638	3125.5552	217.48168	0.82632	0.63047	13	1852.5184	4.30091	2.12208	2.17883	15.3858	24.58064
a-Col-0	5392.5888	588.70391	141.49988	73.60924	0.19553	0.32952	0.64784	5.45366	15	14.86676	2.34667	200.08383	18.46042	24.22719	1048	229.77598	8323.9936	356.21944	0.60509	0.53404	34	4594.7904	3.29848	1.79118	1.5073	12.10752	19.12273
a-Col-0	4965.1712	520.23494	109.73988	75.34092	0.23054	0.1291	0.69134	4.89872	15	13.88202	2.752	147.65874	18.10193	24.96	1114	189.77355	7181.9264	318.16939	0.61159	0.61635	20	3781.9392	5.90452	2.81219	3.09233	15.33927	25.79767
a-Col-0	2656.5632	320.28528	80.72763	49.73948	0.32543	0.2022	0.73551	4.78627	11	13.78951	1.92	95.99838	17.29185	23.04	1036	223.28009	3611.8528	227.34268	0.70981	0.6459	14	1918.1568	5.51236	2.92169	2.59067	14.83274	26.56356
a-Col-0	1513.0624	219.63438	54.06606	48.75673	0.39415	0.01061	0.73116	5.16383	8	11.76313	3.2	66.06977	15.68979	20.08621	1010	220.95701	2069.4016	177.40944	0.80775	0.60411	12	1125.888	4.19705	2.23731	1.95974	12.92242	20.39359
a-Col-0	2540.032	339.8735	117.67749	40.30955	0.27632	0.62406	0.67522	4.40664	5	16.91121	5.44	126.97796	15.36	19.17865	1167	151.68718	3761.7664	263.25035	0.77455	0.46059	16	1861.8368	4.42837	2.46089	1.96748	15.16215	26.15582
a-Col-0	3827.2	431.40359	98.78894	71.12176	0.25842	0.10065	0.70239	5.0543	14	12.19725	2.81143	129.37325	18.32681	22.72676	1197	118.90332	5448.8064	279.66901	0.64828	0.6149	21	3004.7232	4.37403	2.22171	2.15232	13.92106	23.32662
a-Col-0	2161.4592	302.00921	96.16651	35.16587	0.29779	0.58386	0.71599	5.42498	9	12.09716	3.52	115.18896	14.08	19.75725	1082	217.58906	3018.8544	226.9541	0.75148	0.52733	13	1343.6928	6.40662	3.46263	2.94399	14.77085	28.02657
a-Col-0	4744.4992	526.42313	118.14605	70.13877	0.21514	0.22926	0.67272	4.98064	15	13.46556	4.07467	163.61325	19.53835	26.05201	1199	108.01852	7052.6976	325.01982	0.61741	0.56439	26	3865.088	3.96181	2.27357	1.68824	13.57475	23.90647
a-Col-0	2368.9216	293.78018	91.62125	38.29714	0.34492	0.49356	0.78325	4.73562	9	9.93141	4.58667	103.34896	13.19394	22.04054	1178	129.472	3024.4864	219.12745	0.74589	0.61996	12	1533.952	6.40034	3.47152	2.92882	16.20556	30.52869
a-Col-0	2278.5024	273.0406	80.29859	41.1475	0.38407	0.34112	0.7797	5.09171	8	15.5944	3.88	88.04387	21.18777	23.47151	1114	175.0914	2922.2912	206.03632	0.7546	0.67448	12	1573.5808	6.01182	3.37617	2.63565	14.67774	27.58906
a-Col-0	2962.432	349.25389	98.41256	46.68376	0.30519	0.40021	0.71121	5.00775	9	16.05646	3.09333	114.20622	18.47151	25.35886	1059	217.42355	4165.3248	251.4994	0.7201	0.58855	20	2396.3648	3.64573	1.90757	1.73951	11.41265	20.48347
a-Col-0	1791.5904	257.77157	90.50356	32.12105	0.33883	0.60257	0.7155	4.86884	6	14.07502	1.70667	107.91993	14.31084	18.83384	1044	220.54478	2503.9872	208.33088	0.8082	0.51873	13	1354.4448	4.29041	1.90777	2.38264	14.1281	21.65713
a-Col-0	6761.984	744.38377	170.02502	75.3548	0.15335	0.45111	0.59611	4.80618	15	19.61552	2.98667	201.82028	19.93269	24.32	1088	211.62939	11343.5648	419.96639	0.56418	0.48179	33	5648.7936	4.22502	2.20622	2.02362	13.75524	23.79897
a-Col-0	3815.936	448.58711	120.82533	60.314	0.2383	0.36126	0.64257	4.89545	10	19.08022	3.36	156.53167	15.10454	24.37047	1195	123.85879	5938.5856	302.24029	0.67376	0.52494	19	2849.792	5.23987	2.89637	2.3435	14.82741	26.19076
a-Col-0	1456.3328	215.14886	64.42316	33.36499	0.39536	0.33294	0.76578	6.00094	8	13.12764	2.56	71.71055	13.19394	19.21066	1023	232.77672	1901.7728	167.96507	0.78069	0.64868	12	1054.5152	4.70345	2.25555	2.44789	11.96137	22.17319
a-Col-0	3109.5808	390.7142	81.33892	65.19081	0.25597	0.04742	0.67398	5.49229	10	14.01246	3.264	116.91209	16.68916	21.46625	1092	204.63871	4613.7344	253.45499	0.6487	0.60829	18	2208.6656	5.30593	2.54278	2.76314	12.76424	23.13443
a-Col-0	4659.3024	522.66078	125.04749	69.50052	0.21433	0.27878	0.64385	5.14007	16	11.52087	3.64	166.14109	17.23253	22.87049	1218	77.87169	7236.608	319.27113	0.61086	0.5744	23	3627.4176	4.91397	2.58319	2.33079	15.39573	25.1718
a-Col-0	3608.9856	400.14559	109.9687	53.55904	0.28324	0.38013	0.70406	4.76724	12	13.51359	4.4	129.98661	18.89897	25.16429	1179	145.2756	5125.9392	286.66164	0.71639	0.55189	15	2700.4928	6.02998	3.09763	2.93235	17.38241	29.13813
a-Col-0	5469.9008	536.41136	120.46608	77.95946	0.23889	0.16781	0.71718	4.7901	12	17.04986	4.18667	170.53012	19.36991	28.16727	1015	224.29668	7626.9568	333.86925	0.62241	0.61665	21	4185.088	5.73991	3.15705	2.58286	17.19727	33.54628
a-Col-0	5013.504	575.01765	142.7955	63.45185	0.19054	0.44919	0.62867	4.83458	13	15.88982	2.80615	172.35364	16.68916	24.15099	1020	225.36637	7974.8096	352.61256	0.61322	0.50671	26	3996.9792	4.53972	2.25641	2.28331	13.26094	21.70391
a-Col-0	1660.8256	251.62334	76.58368	33.01435	0.32963	0.47138	0.73148	5.68047	9	10.28949	3.02222	88.82584	13.44	18.20347	899	199.90498	2270.5152	190.48281	0.75702	0.5752	13	1126.7072	4.89498	2.91791	1.97707	12.25517	23.0279
a-Col-0	1656.9344	264.87589	83.16916	38.16457	0.29678	0.42525	0.61937	4.91009	8	7.61117	3.28	93.63916	11.59089	15.80683	895	196.19378	2675.2	209.3696	0.79044	0.47499	14	1116.7744	4.29908	2.56987	1.72921	12.43762	25.00609
a-Col-0	1681.7152	235.11199	74.53092	37.86001	0.38231	0.34783	0.72649	4.78464	5	20.42289	2.176	86.37564	14.94095	17.19684	890	183.56198	2314.8544	185.81083	0.79031	0.6121	14	1319.1168	3.30249	1.92392	1.37857	11.79997	21.84555
a-Col-0	3783.2704	436.82637	134.7289	44.47179	0.24915	0.64561	0.68746	5.03715	12	11.80202	3.54667	148.61483	16.60304	21.36105	1094	203.85044	5503.2832	306.10526	0.70075	0.50738	20	2895.7696	4.76352	2.56369	2.19983	15.63817	28.25638
a-Col-0	3540.0704	431.5722	96.73315	66.95877	0.23884	0.124	0.66388	5.17645	13	13.95553	2.33846	134.9968	16.9086	21.76	1096	204.90242	5332.3776	271.108	0.62819	0.60525	21	2741.0432	4.65387	2.29265	2.36121	13.49749	20.09687
a-Col-0	2007.9616	298.30566	90.90027	38.02063	0.28356	0.49309	0.66907	5.5962	11	10.79037	2.82182	104.38109	13.45523	19.84	926	213.10326	3001.1392	224.22383	0.75166	0.50188	13	1372.4672	6.06817	3.46973	2.59845	12.56918	23.10238
a-Col-0	3937.4848	440.35579	122.89612	50.9573	0.25517	0.49928	0.67607	5.15053	10	17.71504	2.176	140.85557	18.56	24.4962	1033	221.75437	5824.1024	300.19157	0.6817	0.54908	24	3227.136	3.65288	1.99571	1.65717	12.11477	20.03923
a-Col-0	3932.7744	440.83498	100.14152	67.88569	0.25431	0.13711	0.68558	5.02385	12	12.58058	2.96	123.78738	19.71574	23.68	1225	47.06379	5736.448	287.41297	0.65197	0.59827	20	2997.5552	4.68394	2.60951	2.07444	14.65907	27.03838
a-Col-0	4245.0944	454.94714	144.0932	49.87748	0.25774	0.6178	0.69641	5.25332	12	16.63646	2.24	164.47677	17.70153	26.12266	1107	193.0777	6095.6672	326.83862	0.71841	0.49938	23	3353.088	3.98721	2.11047	1.87918	13.56089	24.542
a-Col-0	1401.856	223.29473	67.13814	32.87376	0.35331	0.37605	0.7108	6.33925	8	10.6997	2.8	77.96858	13.1317	17.70153	1025	225.07554	1972.224	170.33634	0.76283	0.60715	10	782.848	6.65032	3.7637	2.88662	12.46764	24.02685
a-Col-0	3024.1792	372.96053	96.2801	55.99074	0.27321	0.24459	0.71583	4.51556	9	18.64844	2.56	115.31209	17.23253	20.49	1226	42.8719	4224.7168	261.31775	0.70066	0.55652	15	2087.6288	5.7817	3.3311	2.45307	16.03284	27.65832
a-Col-0	4312.6784	523.86085	92.75715	84.15897	0.19748	0.0094	0.63095	4.54727	12	16.94999	3.30667	130.69483	17.00522	22.0684	1193	122.82508	6835.2	304.08872	0.58048	0.58608	23	3269.9392	4.72494	2.63744	2.0875	14.21536	24.27916
a-Col-0	4239.2576	474.75498	125.38525	59.53928	0.23635	0.39944	0.67482	4.96031	13	14.16397	3.42154	151.43441	17.78233	24.92716	1216	77.16217	6282.0352	303.75573	0.63982	0.57737	26	3525.7344	3.42062	1.97249	1.452	12.51861	21.68262
a-Col-0	2854.4	318.70802	72.84463	61.24149	0.35313	0.02951	0.7627	4.63541	9	14.12844	3.94667	99.13406	17.93142	27.78662	1104	203.90929	3742.5152	227.82454	0.71484	0.69107	16	2205.5936	4.13683	2.4474	1.68943	13.29584	26.32592
a-Col-0	3565.056	434.5503	106.47907	58.01793	0.23724	0.29393	0.66205	5.33293	12	17.61554	2.18667	126.6807	15.37333	24.62129	1162	162.15116	5384.9088	277.4088	0.63838	0.58215	22	2827.3664	3.9901	2.06955	1.94009	12.14164	20.68398
a-Col-0	4075.2128	437.79579	125.80176	52.42407	0.26719	0.49573	0.67557	4.80129	11	16.16412	2.24	157.49167	16	26.10698	1089	206.94202	6032.2816	311.00253	0.71038	0.52946	23	3394.048	3.60536	1.90592	1.69944	12.87695	21.54936
a-Col-0	4261.888	539.86313	104.3359	78.1937	0.18376	0.07878	0.58801	5.24233	12	19.23038	2.56	165.13399	16.45435	24.32	1154	167.64546	7247.9744	319.80791	0.59239	0.52364	24	3277.312	4.96725	2.63353	2.33372	13.69778	22.33062
a-Col-0	4936.704	555.3063	131.00396	77.53555	0.20118	0.23151	0.60435	4.61133	12	14.05607	4	168.34893	16.60304	24.96	1056	221.22387	8168.6528	347.89029	0.62648	0.51258	30	3959.0912	3.46373	1.87427	1.58946	12.31191	20.73295
a-Col-0	2732.544	349.90721	88.17636	51.4958	0.28046	0.24142	0.70767	5.32731	11	12.60142	2.26909	106.16854	15.41324	23.04889	1121	184.4939	3861.2992	240.45615	0.6872	0.59389	19	2244.5056	3.59198	1.96932	1.62266	12.33288	20.79861
a-Col-0	2051.7888	258.40376	81.9393	35.65281	0.38614	0.46462	0.79138	5.01252	5	23.95731	2.112	95.36229	22.4	25.79922	1011	240.54937	2592.6656	202.07822	0.78203	0.6314	14	1536.8192	4.24146	2.4087	1.83276	12.84385	24.54695
a-Col-0	4807.4752	523.35178	116.63296	72.84487	0.22057	0.19251	0.67933	4.99344	12	12.47973	4.48	165.44619	18.03392	25.47972	921	198.82404	7076.7616	329.08266	0.6288	0.55785	22	3716.096	5.28347	3.09564	2.18783	15.48334	27.96198
a-Col-0	3651.584	465.93143	114.21542	58.7281	0.21137	0.33848	0.64635	5.48317	13	16.1884	2.56	159.34345	15.37333	22.10549	1000	230.09129	5649.5104	305.26461	0.65517	0.49242	22	2714.4192	4.87198	2.35341	2.51857	13.8504	21.26856
a-Col-0	3212.1856	427.4005	86.9505	74.00621	0.22097	0.02554	0.61714	4.56102	8	23.45714	2.8	133.04854	13.97781	20.49	1039	223.02915	5204.992	273.89558	0.64084	0.53807	22	2549.76	3.44573	2.06042	1.39563	12.89696	22.16843
a-Col-0	1864.0896	278.54883	92.73054	31.03348	0.30191	0.6377	0.73317	6.73696	12	10.07784	2.42667	104.60622	14.98202	17.40988	993	226.58111	2542.4896	212.00843	0.76112	0.52116	16	1350.7584	4.35782	2.27081	2.08701	11.83867	20.47907
a-Col-0	1609.1136	248.02179	75.83252	35.78412	0.32871	0.40419	0.68271	6.05666	7	11.46542	3.15429	95.09719	13.97781	18.32681	993	226.27196	2356.9408	189.45024	0.76385	0.56339	17	1293.824	3.02865	1.63234	1.39631	10.42815	17.81862
a-Col-0	1783.7056	258.02334	80.91622	38.83009	0.33668	0.39142	0.70921	5.59279	6	17.91345	3.09333	86.70896	13.17841	20.33952	1098	203.821	2515.0464	206.17403	0.79905	0.52731	14	1304.6784	3.95798	2.25929	1.69869	12.58763	23.645
a-Col-0	2973.9008	410.73385	84.60484	66.59161	0.22152	0.0552	0.6211	5.19889	11	16.31421	2.09455	123.27993	15.36	19.85032	1210	92.44999	4788.1216	258.17501	0.62857	0.56067	25	2399.5392	3.15647	1.79111	1.36537	10.64529	19.06771
a-Col-0	2326.6304	335.0774	71.79807	58.38274	0.2604	0.04159	0.66589	5.64554	9	14.585	2.88	93.45171	13.44	18.02256	1052	222.00676	3493.9904	218.96305	0.65347	0.60981	16	1689.6	4.48473	2.40009	2.08464	13.38458	23.30473
a-Col-0	3105.4848	397.11972	98.17563	53.76805	0.24746	0.29001	0.69419	5.19162	11	11.96726	4.04364	114.81406	16	19.71574	1159	160.65491	4473.5488	251.56242	0.63347	0.61666	19	2363.5968	4.46605	2.46315	2.0029	13.24184	23.5457
a-Col-0	1785.2416	250.09708	64.56068	43.17217	0.35867	0.14593	0.73658	5.83426	8	15.98067	2.76	77.75838	11.6789	22.09623	1148	162.55153	2423.7056	190.33103	0.76103	0.61928	12	1215.1808	5.37493	3.25713	2.1178	12.56385	21.73457
a-Col-0	2962.3296	415.22166	81.93922	65.91054	0.21592	0.04593	0.66198	5.61132	11	15.13974	3.2	131.38032	15.68979	20.04539	1183	132.28001	4474.9824	249.57096	0.60105	0.59766	25	2441.728	3.12223	1.76809	1.35414	10.57456	19.0703
a-Col-0	2583.4496	361.70563	77.39275	58.16622	0.24814	0.07732	0.64248	4.9695	9	12.40705	2.41778	100.08854	13.19394	19.88125	1205	93.37559	4021.0432	239.52991	0.66222	0.56584	19	1987.1744	3.74211	2.19908	1.55266	11.14259	17.97394
a-Col-0	2628.8128	342.63979	85.62031	51.60524	0.28138	0.21814	0.70144	5.24069	12	11.36875	2.72	101.77171	16.61537	20.2082	1006	221.50846	3747.7376	228.48287	0.66683	0.63279	17	2060.4928	4.49413	2.32923	2.1649	12.56765	21.26108
a-Col-0	2986.0864	405.32992	96.49626	56.80279	0.2284	0.23553	0.63261	5.04427	12	12.2481	2.66667	123.37642	15.36	19.02857	1206	105.74025	4720.2304	263.92047	0.65113	0.53872	19	2236.2112	4.64906	2.5019	2.14971	12.19844	21.24178
a-Col-0	1822.6176	243.63276	57.2811	48.1119	0.38586	0.02982	0.78805	5.9812	9	14.57933	2.38222	71.14819	14.08	25.40727	1177	116.09048	2312.8064	184.07044	0.75552	0.67599	14	1297.3056	4.52889	2.46579	2.0631	11.19272	20.20472
a-Col-0	2232.0128	264.68844	77.45885	45.13122	0.40035	0.24317	0.76907	4.87982	7	16.77074	2.92571	86.70896	14.73391	24.9025	1185	123.27611	2902.2208	209.25746	0.79058	0.64054	13	1568.5632	4.82984	2.64557	2.18427	13.163	25.01123
a-Col-0	1655.5008	217.83199	62.59112	38.80155	0.43843	0.19782	0.80847	6.15978	9	9.82727	3.05778	70.56309	16.79924	21.76	1097	196.19123	2047.6928	174.49012	0.80103	0.68328	11	1134.8992	5.34974	2.81211	2.53763	12.90911	22.90901
a-Col-0	3834.9824	495.26943	122.58969	61.11518	0.19647	0.36225	0.62271	5.44755	14	13.22772	2.51429	156.88773	15.36	20.08621	1068	211.31493	6158.5408	310.52748	0.62699	0.49977	26	3151.872	3.53353	1.84627	1.68726	12.0866	18.46002
a-Col-0	3282.5344	371.39659	103.56974	51.86183	0.29905	0.35886	0.71533	5.54687	12	14.44064	2.72	132.77012	18.10193	25.6	1104	193.00518	4588.8512	266.90558	0.71865	0.57903	18	2479.7184	5.16902	2.54413	2.6249	13.28388	20.97875
a-Col-0	1602.048	229.49396	60.19232	43.41719	0.38225	0.09957	0.75873	5.27086	7	13.62049	3.06286	72.65722	16.7504	19.49638	1185	119.94165	2111.488	175.35815	0.76411	0.65469	13	1152.9216	4.39467	2.55109	1.84358	11.86298	21.73907
a-Col-0	2277.888	269.18176	82.44588	41.48911	0.39505	0.35506	0.78009	5.14024	8	13.54254	3.48	97.27838	18.65905	21.5139	963	226.74876	2920.0384	213.39065	0.79274	0.62862	13	1668.5056	5.22381	2.88206	2.34175	14.06863	24.79627
a-Col-0	4095.1808	475.65456	132.14179	47.97908	0.22746	0.58836	0.6645	5.74302	14	15.85943	2.58286	157.50109	19.25326	25.31845	1109	192.18221	6162.8416	318.4634	0.66953	0.50742	22	3243.3152	4.96406	2.71329	2.25077	13.06991	23.46058
a-Col-0	2073.6	297.15431	83.39348	40.8817	0.2951	0.37514	0.69811	5.51942	10	11.37066	2.816	100.41406	15.26638	19.63246	950	208.1634	2970.3168	216.09654	0.72722	0.55801	15	1524.1216	4.63336	2.46673	2.16663	13.42248	21.16806
a-Col-0	2319.36	290.55354	73.9173	48.66854	0.34524	0.15616	0.75264	5.40518	8	15.82518	2.68	92.03916	18.20347	23.98933	1013	224.89108	3081.6256	209.66238	0.7216	0.66304	14	1696.9728	5.09457	2.84418	2.25039	13.94575	26.29923
a-Col-0	2545.7664	310.91821	78.97031	48.18582	0.33093	0.20921	0.74629	5.48236	10	13.13615	3.872	100.74348	19.49638	23.04	1007	225.28205	3411.2512	219.63693	0.70641	0.66316	15	1904.5376	4.98869	2.56665	2.42204	13.4908	24.70035
a-Col-0	2860.032	374.78405	111.29202	45.46875	0.25587	0.50968	0.59991	4.99193	9	17.07075	2.45333	125.43677	16.9086	21.45671	1048	216.52483	4767.4368	270.82033	0.7226	0.49003	18	2131.456	4.69767	2.50106	2.19662	13.03631	22.53066
a-Col-0	2248.6016	292.03983	73.59977	53.12558	0.33131	0.09917	0.7098	5.40556	9	15.29149	2.38222	94.02348	17.40988	21.46625	967	217.96101	3167.9488	214.95126	0.73603	0.61156	14	1715.0976	5.0287	2.66124	2.36747	13.55722	21.69032
a-Col-0	3947.4176	492.55414	136.63451	48.75344	0.20446	0.59927	0.64372	5.25489	12	18.70476	2.29333	149.65248	17.28	22.89734	1192	119.0882	6132.224	314.24927	0.638	0.50231	20	2981.9904	5.77263	2.70839	3.06424	14.79894	22.54683
a-Col-0	1867.0592	264.39118	73.36483	45.18119	0.33564	0.20255	0.67246	4.75118	5	28.67857	2.304	89.2368	22.72676	24.9928	933	202.29434	2776.4736	207.95903	0.78656	0.54252	12	1288.9088	5.74392	3.15805	2.58587	13.82853	23.91647
a-Col-0	4346.2656	508.36117	117.69413	69.1446	0.21134	0.237	0.64427	4.83569	15	10.39733	3.75467	164.47287	16.7504	21.18777	1065	211.26287	6746.0096	308.51744	0.60689	0.57381	24	3450.1632	4.04673	2.26268	1.78404	13.84602	24.52232
a-Col-0	2978.9184	367.32366	105.31434	47.83365	0.27744	0.43292	0.69246	4.91999	10	13.12007	4.256	114.91835	16.64	22.40914	1180	133.74603	4301.9264	258.39606	0.70346	0.56066	15	2070.7328	6.19094	3.59022	2.60071	14.99241	26.77353
a-Col-0	2632.6016	323.8225	71.78692	58.98841	0.31549	0.03759	0.73587	5.20815	10	12.22595	3.744	92.68858	16.83577	22.72676	1176	132.16656	3577.5488	225.21494	0.69549	0.65223	13	1796.7104	5.96033	3.08257	2.87775	15.81025	27.44283
a-Col-0	2497.8432	326.02644	91.55042	42.86108	0.2953	0.41017	0.71635	5.49554	11	13.8971	3.02545	104.87522	14.77555	21.12	1036	226.56787	3486.9248	230.2366	0.70619	0.59214	18	1880.1664	4.25737	2.39959	1.85777	11.8602	21.16964
a-Col-0	2116.1984	296.96686	83.49661	42.87088	0.30154	0.33959	0.71735	5.1749	9	11.88949	3.23556	106.90113	16	18.60409	1167	151.63113	2950.0416	219.10092	0.7378	0.55396	13	1332.736	6.00635	3.57181	2.43454	14.54982	27.62777
a-Col-0	1463.3984	183.25086	46.00849	44.98224	0.54762	0.00051	0.83402	4.66646	5	21.56281	2.304	61.47997	27.00163	29.25157	1132	179.93332	1754.624	154.50384	0.84313	0.77036	9	993.9968	5.43453	2.88854	2.54599	13.47858	23.03636
a-Col-0	3696.8448	443.30401	125.20209	56.73604	0.23639	0.43464	0.65734	4.83343	11	17.4658	3.34545	171.23835	18.47151	22.68166	1121	190.31027	5623.9104	308.06281	0.69492	0.48951	21	2803.4048	4.75587	2.31158	2.44429	13.8428	22.0177
a-Col-0	3484.16	419.06717	128.14048	47.81053	0.24931	0.57093	0.68539	4.9405	12	11.936	3.12	147.3199	16.60304	21.12969	1185	126.81877	5083.4432	292.63266	0.6983	0.51128	17	2514.7392	5.76851	2.89331	2.8752	16.48254	27.76799
a-Col-0	2027.6224	269.11744	69.72306	46.13817	0.35181	0.15282	0.74577	5.44299	11	11.59785	3.31636	97.74977	15.38664	22.32674	1159	167.26924	2718.8224	197.22914	0.73287	0.65502	11	1316.1472	6.94898	3.80074	3.14824	14.79694	26.21707
a-Col-0	3354.3168	404.20521	81.07924	68.17947	0.25799	0.02944	0.71497	5.34234	13	13.85736	2.73231	102.27916	17.23253	24.39567	1211	86.17424	4691.5584	253.47028	0.62708	0.65608	20	2571.5712	4.59621	2.67942	1.91754	12.59705	20.34252
a-Col-0	2132.0704	275.2257	85.64857	37.68904	0.3537	0.45637	0.77531	4.59354	6	20.7209	2.77333	96.35835	23.04	24.70433	1200	104.54664	2749.952	211.96811	0.77016	0.59631	14	1582.1824	4.64625	2.50894	2.13731	12.8582	23.18396
a-Col-0	2811.4944	358.13072	80.15884	57.3732	0.27546	0.10401	0.7015	5.13568	11	13.37896	2.58909	118.11445	17.19684	23.75771	1147	167.0449	4007.8336	238.59975	0.66624	0.62059	18	2220.3392	4.21238	2.2762	1.93619	13.0998	22.71482
a-Col-0	2371.072	344.02408	85.3242	49.3251	0.25175	0.24904	0.68758	4.87509	9	17.40966	3.27111	112.03445	14.08	17.5738	1183	126.13088	3448.4224	242.26666	0.70421	0.50765	17	1727.8976	4.44551	2.41829	2.02722	12.40936	20.42627
a-Col-0	3882.2912	473.55262	103.62067	63.46648	0.21755	0.20647	0.68977	5.06779	11	21.86544	2.73455	129.73483	17.173	25.47972	1077	220.51304	5628.416	282.62558	0.59682	0.61077	23	3131.6992	3.87752	2.15896	1.71856	12.53046	20.95582
a-Col-0	2305.8432	317.02095	66.92295	57.73459	0.28831	0.0215	0.69314	5.56733	9	16.66953	1.92	110.247	16	22.40914	1197	103.58089	3326.6688	220.12166	0.69434	0.59802	15	1731.584	4.86043	2.23452	2.62591	13.48394	21.46279
a-Col-0	2293.8624	317.25389	71.76787	54.87447	0.28639	0.06871	0.69137	4.79412	9	14.75729	3.52	92.30035	17.8513	20.09641	1224	41.73727	3317.8624	218.86085	0.68986	0.60178	15	1717.3504	4.36236	2.26782	2.09454	12.82256	24.01021
a-Col-0	2077.4912	312.61079	76.06343	50.02172	0.26714	0.15696	0.626	4.72279	8	15.18185	2.88	103.32622	14.31084	18.11324	979	232.35318	3318.6816	221.47497	0.70847	0.53223	14	1497.1904	5.04352	2.56854	2.47716	11.98259	22.42623
a-Col-0	1503.4368	225.81476	75.65237	28.67733	0.3705	0.56059	0.74859	4.56198	7	13.24123	3.24571	82.65487	11.6789	19.17865	1079	212.66876	2008.3712	184.46233	0.81687	0.55524	12	1007.7184	4.50691	2.33118	2.21039	12.84303	22.86542
a-Col-0	2842.3168	376.3613	91.25676	50.85095	0.25216	0.27681	0.7103	5.19009	11	15.02922	3.37455	108.51445	16.64	19.84	994	223.37413	4001.5872	245.35922	0.65192	0.5933	17	2065.408	4.64613	2.55773	2.0884	14.25957	23.52933
a-Col-0	2133.9136	302.99195	73.11127	51.26232	0.2921	0.11616	0.70248	4.96487	8	16.46705	3.36	98.37093	16.20351	20.84672	1043	220.44954	3037.696	218.69082	0.72177	0.56069	15	1537.1264	4.50418	2.55745	1.94672	12.54112	22.82218
a-Col-0	1943.9616	289.24137	99.00862	36.06484	0.292	0.58632	0.6893	5.35712	6	16.11084	3.09333	115.02816	14.73391	17.40988	941	217.75675	2820.1984	224.65828	0.77672	0.48401	15	1361.8176	4.79235	2.39786	2.39448	12.82377	21.14074
a-Col-0	4486.656	518.05536	119.07664	65.18703	0.21008	0.29034	0.67221	5.09756	12	17.15999	2.74667	141.42345	17.28	21.5139	1066	229.1877	6674.5344	315.27203	0.60857	0.56723	28	3765.3504	3.34204	1.75735	1.58468	12.25487	18.68496
a-Col-0	5976.8832	625.14071	147.0709	68.18078	0.19219	0.41758	0.69979	5.21194	16	16.27381	3.6	170.74812	15.80683	28.0507	933	198.23471	8540.9792	365.5034	0.58467	0.56221	33	4735.1808	3.81691	2.2426	1.57431	12.45007	22.4225
a-Col-0	3178.7008	335.87821	105.5908	46.27314	0.35408	0.4594	0.72396	4.93647	11	15.99613	3.05455	131.02816	21.12	31.41872	986	220.9638	4390.7072	269.10238	0.80119	0.5516	15	2423.808	5.45427	3.1638	2.29046	14.57666	23.85953
a-Col-0	1844.1216	216.02731	63.2265	40.90297	0.49657	0.16804	0.83549	5.38513	7	20.12088	3.42857	73.27838	23.11986	30.64658	1055	217.37755	2207.232	181.66163	0.84092	0.70222	16	1570.9184	2.78056	1.54475	1.23581	10.21408	16.27808
a-Col-0	6948.0448	720.10145	154.09019	82.88885	0.16838	0.30377	0.64509	5.13562	16	12.98823	3.9	185.42816	17.74774	24.32	1002	224.31228	10770.6368	400.91238	0.55674	0.54322	35	5569.9456	4.15393	2.31901	1.83493	13.69478	23.25533
a-Col-0	3702.272	438.17849	114.11069	58.94056	0.24231	0.335	0.66037	4.99137	11	11.85796	4.10182	148.16619	16.64	22.35424	1126	190.52821	5606.4	292.49521	0.66753	0.5438	20	2802.9952	4.7442	2.41451	2.3297	14.22436	25.1759
a-Col-0	3089.92	324.18408	95.62689	52.39968	0.36947	0.28961	0.76163	4.66427	9	14.36452	3.52	124.72854	21.12	26.86476	1184	128.09372	4056.9856	246.72288	0.76106	0.63788	17	2461.184	3.90361	2.208	1.69561	13.8019	24.78461
a-Col-0	6880.3584	701.16655	149.03057	91.83491	0.17586	0.20211	0.60489	5.22643	17	16.53249	3.10588	190.37241	18.32681	26.2478	1211	87.02299	11374.592	417.45849	0.59538	0.49613	30	5475.1232	5.1922	2.41325	2.77895	15.23651	22.94461
a-Col-0	2926.08	374.9715	126.33641	45.86928	0.26152	0.58839	0.58576	4.41302	7	15.62273	2.65143	144.75599	15.36	20.83689	1191	116.46459	4995.3792	294.17473	0.78453	0.4249	22	2332.8768	3.03725	1.61313	1.42413	11.63663	19.71692
a-Col-0	2234.0608	270.97311	79.8142	43.12179	0.38234	0.30042	0.72658	5.21386	8	12.7042	2.92	103.22974	17.28	22.69971	1181	139.92141	3074.7648	207.70319	0.76651	0.65076	12	1644.3392	5.54109	2.78693	2.75416	14.48559	25.07065
a-Col-0	5391.2576	574.5651	124.38467	80.02185	0.20522	0.17184	0.63604	5.16024	15	15.51926	2.304	177.04383	17.38634	28.34123	1018	230.18688	8476.2624	345.90533	0.60203	0.56622	30	4540.7232	3.51968	1.98657	1.53311	12.42998	21.41535
a-Col-0	1824.1536	255.68847	76.70089	38.18869	0.35063	0.36325	0.72719	5.62591	9	11.07572	2.77333	82.15132	10.88	21.1103	1168	142.64291	2508.4928	195.32088	0.7639	0.60086	14	1289.0112	4.42124	2.41418	2.00707	11.40245	21.05353
a-Col-0	2091.1104	269.38253	74.90498	44.736	0.36212	0.22484	0.72093	5.16224	7	14.48391	2.60571	94.97406	13.19394	22.48214	1105	184.92972	2900.5824	210.792	0.7825	0.5914	16	1711.4112	3.28071	1.70877	1.57194	12.46272	19.7061
a-Col-0	1765.7856	220.95434	61.7032	44.09381	0.45451	0.10492	0.80527	5.0483	6	17.01815	2.45333	76.41016	21.18777	25.6719	1035	214.39683	2192.7936	186.55302	0.84431	0.63759	14	1410.7648	3.37711	1.89129	1.4881	11.1523	18.73192
a-Col-0	2746.2656	309.99979	86.99392	46.64123	0.35911	0.30632	0.74817	5.53935	8	21.87635	1.64	110.09561	21.76941	32.14049	1056	212.3935	3670.6304	236.45736	0.76277	0.61723	17	2201.6	4.33791	2.35104	1.98687	12.14136	21.44567
a-Col-0	2691.8912	271.52767	71.63296	53.67211	0.45882	0.07891	0.8164	5.37877	9	14.93131	3.59111	83.80622	19.58023	32.84017	945	215.36713	3297.28	215.61125	0.79407	0.72765	13	2106.5728	5.18567	2.70192	2.48376	14.54341	23.82422
a-Col-0	2167.0912	272.05786	67.20619	48.2169	0.36793	0.10263	0.74175	5.34057	9	13.95911	1.88444	88.75209	17.8513	24.69604	952	239.98125	2921.5744	199.61652	0.73373	0.68343	18	1857.7408	2.96693	1.6502	1.31674	10.32978	17.26516
a-Col-0	1992.3968	292.58334	68.53652	54.22672	0.29247	0.0529	0.66597	5.40494	8	15.08528	3.32	109.27758	14.72	19.87094	1087	212.23807	2991.7184	203.95582	0.69709	0.60188	16	1476.1984	3.99624	2.19188	1.80435	11.91159	20.65825
a-Col-0	2502.8608	345.09779	86.70081	50.61635	0.2641	0.24169	0.65678	5.39767	10	12.8436	2.976	110.9419	16.15287	20.04539	1147	173.63467	3810.816	233.70965	0.67723	0.57583	18	1958.4	3.79714	1.95976	1.83738	12.40436	21.74266
a-Col-0	1756.7744	232.61631	59.7567	44.32331	0.40799	0.08421	0.78795	5.21771	6	19.88743	2.02667	74.55838	19.09304	23.61071	1129	176.79649	2229.5552	175.12815	0.75286	0.7198	14	1355.9808	3.3356	2.04552	1.29008	12.14492	21.49842
a-Col-0	1841.4592	257.51979	86.20215	33.76308	0.34894	0.53874	0.73206	5.32278	9	10.81272	2.63111	100.24545	14.62228	19.84	936	226.08184	2515.456	206.86315	0.80329	0.54076	13	1313.3824	5.00344	2.50484	2.49861	13.7865	22.04584
a-Col-0	2355.3024	327.63586	90.10435	44.09015	0.27572	0.37655	0.70258	5.47009	8	18.22802	3.52	109.58425	16	22.64551	1068	210.90993	3352.3712	234.19373	0.7148	0.53964	16	1630.208	4.69862	2.57329	2.12533	12.57621	24.42549
a-Col-0	2965.7088	380.05382	96.1741	55.49272	0.25802	0.25045	0.69277	5.01657	10	13.43324	3.52	111.74109	15.41324	19.46484	1123	199.24608	4280.9344	252.89207	0.66541	0.58273	18	2066.6368	4.90725	2.79067	2.11658	13.19531	24.00353
a-Col-0	2900.3776	376.40679	89.05684	56.20823	0.25725	0.18512	0.69618	4.96729	10	12.85819	3.36	114.26113	16.64	19.71574	1218	72.79423	4166.144	246.66487	0.65531	0.59903	19	2239.488	3.88619	2.39796	1.48823	12.63184	24.63504
a-Col-0	1417.4208	226.62338	69.82195	33.40198	0.34682	0.3938	0.71428	5.70251	7	12.60828	2.10286	83.85171	12.574	18.56	1116	176.80215	1984.4096	178.25711	0.78658	0.56055	13	1043.5584	3.80359	2.2674	1.53619	11.98608	20.49568
a-Col-0	2053.9392	281.38724	84.3276	39.87714	0.32598	0.40259	0.75937	5.39379	7	12.86363	2.74286	99.97483	12.81599	20.49	1220	54.43345	2704.7936	209.83306	0.74571	0.58621	15	1544.8064	4.23397	2.34928	1.88469	12.76276	22.18809
a-Col-0	2380.9024	332.50408	88.23208	47.10383	0.27062	0.30959	0.68007	4.84867	8	13.5345	3.4	105.41093	15.36	18.33798	1176	138.10865	3500.9536	231.87223	0.69735	0.55649	15	1731.2768	4.55342	2.47479	2.07863	13.6462	24.65307
a-Col-0	1502.4128	203.86731	58.42305	40.33713	0.45426	0.12558	0.78704	4.98382	5	11.99419	3.392	69.68074	14.62228	22.35424	1187	109.45319	1908.9408	166.57932	0.8171	0.68039	12	1104.384	3.92211	2.21818	1.70393	11.12188	20.45278
a-Col-0	2313.6256	321.6884	82.03407	50.87113	0.28095	0.19759	0.65791	5.2933	10	10.46744	3.296	107.40306	14.88602	17.60873	1180	131.37351	3516.6208	225.69153	0.70158	0.57078	17	1700.2496	4.07187	2.35234	1.71953	13.09731	23.14937
a-Col-0	2830.848	365.55343	107.31035	47.00985	0.26621	0.45966	0.66978	5.00499	8	14.77499	4.08	122.51128	15.68979	21.05201	1210	86.91375	4226.56	252.91979	0.69188	0.55611	17	2191.7696	4.34405	2.48537	1.85868	14.02232	26.22741
a-Col-0	2462.6176	313.05782	76.03841	54.18899	0.31576	0.10652	0.70564	4.84117	10	13.73395	3.168	99.62267	16	21.18777	1162	162.53923	3489.8944	219.52979	0.70124	0.64213	16	1886.1056	4.29643	2.42544	1.8732	12.60483	21.58312
a-Col-0	3147.4688	431.02317	114.04937	53.93294	0.2129	0.40257	0.59909	5.09953	12	13.04842	3.17333	150.42341	14.38221	18.47151	1193	122.31925	5253.7344	280.85437	0.6516	0.50143	20	2391.4496	4.47336	2.44623	2.02713	13.85892	23.38365
a-Col-0	2337.8944	310.71744	82.15212	45.8942	0.3043	0.27488	0.69439	5.01083	9	15.86143	2.63111	93.46113	17.28	20.5698	1079	210.98341	3366.8096	219.66477	0.70696	0.60886	16	1738.752	4.31799	2.47114	1.84685	12.5312	21.95928
a-Col-0	2255.0528	309.48292	69.45641	55.02269	0.29586	0.05236	0.6856	5.20894	10	10.34799	2.528	98.29329	14.77555	19.49638	1116	190.19201	3289.1904	211.97322	0.68493	0.63067	17	1696.9728	3.84215	2.10243	1.73972	11.53306	20.86504
a-Col-0	2695.2704	378.54088	79.06598	68.0907	0.23637	0.022	0.66251	5.30116	11	12.79507	3.2	100.34974	15.47953	18.56	1117	197.28152	4068.2496	247.53974	0.65393	0.55274	17	1882.9312	5.30518	2.89263	2.41256	12.48712	22.24865
a-Col-0	2627.584	300.46412	65.21046	61.0333	0.36575	0.00437	0.75713	5.44104	8	20.64557	2.68	84.51445	18.65905	31.14374	1070	215.52726	3470.4384	219.68982	0.73117	0.68414	18	2133.9136	3.67284	2.05495	1.61789	10.94939	18.91265
a-Col-0	1822.6176	279.20215	79.48774	42.68512	0.29381	0.30509	0.6956	5.07919	7	15.89433	1.96571	108.6509	14.77555	19.36991	965	209.95952	2620.2112	210.00896	0.75218	0.51931	16	1422.848	3.43305	1.91861	1.51444	11.33572	18.51421
a-Col-0	2514.3296	356.28837	84.6361	47.41683	0.2489	0.27271	0.6702	5.59369	10	18.89582	1.376	117.57874	16.7504	21.91007	951	221.86032	3751.6288	233.20909	0.65455	0.58095	18	2002.3296	4.36037	2.17223	2.18814	11.96538	21.10603
a-Col-0	3298.2016	379.58795	112.31379	52.06512	0.28765	0.41762	0.68525	5.30033	9	15.15955	4.51556	120.25796	16.60304	25.21308	1021	223.45022	4813.1072	269.90255	0.71104	0.56895	22	2691.4816	3.43348	1.87335	1.56013	12.52027	21.17258
a-Col-0	2263.4496	329.3684	99.30401	42.28224	0.26219	0.48033	0.64133	4.66157	7	17.22083	2.74286	106.57171	13.19394	16.9449	923	204.02206	3529.3184	235.72199	0.71568	0.51189	15	1551.872	5.03653	2.94541	2.09112	13.4185	20.91855
a-Col-0	1805.5168	254.37079	75.61752	37.97863	0.35065	0.35656	0.72863	6.2444	8	13.60029	2.2	85.38738	13.74138	19.36991	1031	218.04128	2477.9776	197.34554	0.77582	0.58258	15	1397.9648	3.69608	1.91182	1.78426	11.6597	19.3241
a-Col-0	1852.928	277.11354	72.39413	49.29412	0.30322	0.13429	0.64782	5.60685	10	8.42078	2.464	97.57954	12.16	17.8513	1087	213.79663	2860.2368	205.97895	0.7433	0.54881	14	1331.2	4.61681	2.60367	2.01313	12.79079	20.37471
a-Col-0	1776.8448	257.4665	71.19428	41.00271	0.33684	0.25185	0.74198	5.39964	9	12.87581	2.31111	97.05877	13.45523	21.76	977	229.27058	2394.7264	194.60303	0.75584	0.5896	13	1221.5296	4.88401	2.27181	2.6122	12.6419	20.88044
a-Col-0	2331.4432	312.27586	83.21073	44.31886	0.30044	0.3114	0.72665	5.33875	10	11.33411	3.904	103.01564	14.43906	20.65922	1076	211.77582	3208.4992	213.36412	0.68326	0.64356	14	1570.304	5.55644	3.12472	2.43172	13.65441	24.8734
a-Col-0	2329.7024	303.92921	71.41441	53.8878	0.31693	0.07528	0.70397	5.04306	8	16.63156	1.92	98.68151	16	23.18179	1113	192.27324	3309.3632	215.50579	0.70907	0.63037	17	1816.9856	3.83271	2.23194	1.60077	11.76472	20.96764
a-Col-0	1500.16	219.31828	60.38597	40.87474	0.39192	0.13806	0.74978	5.49299	9	10.06291	2.84444	66.32545	12.8	18.82296	1173	133.74229	2000.7936	172.73544	0.7876	0.63181	11	1015.808	5.12	2.56725	2.55275	13.73851	22.13511
a-Col-0	2000.7936	290.83195	81.36379	46.41689	0.29725	0.259	0.67611	5.07809	7	11.56089	3.74857	104.0078	13.36359	17.40988	1150	167.4903	2959.2576	213.96684	0.73571	0.54919	16	1459.4048	3.82382	2.08387	1.73995	12.70533	21.89918
a-Col-0	1465.4464	234.47751	65.00447	39.29292	0.33495	0.21604	0.71594	5.16549	7	11.95204	3.01714	78.3529	15.68979	16.9449	1188	114.00877	2046.8736	180.49397	0.76977	0.56527	12	1018.2656	4.87879	2.5387	2.34009	11.74135	18.89243
a-Col-0	2767.1552	368.32524	82.65343	59.78834	0.25632	0.09796	0.68276	5.26066	10	15.0185	2.08	110.54816	14.59425	20.84672	1094	206.00243	4052.8896	238.47878	0.64747	0.61143	17	2052.9152	4.90876	2.40123	2.50753	13.53449	22.93121
a-Col-0	1893.9904	239.74728	70.42488	40.73552	0.41408	0.24861	0.76131	5.42649	6	17.52653	2.61333	76.25487	19.46484	22.89734	1194	109.55364	2487.808	187.54054	0.78224	0.6767	13	1445.376	4.3944	2.09104	2.30336	12.60599	20.59575
a-Col-0	1836.544	258.43041	82.14893	33.43325	0.34556	0.51237	0.75832	5.2726	9	10.76792	3.02222	86.78661	13.19394	18.56	1216	47.93746	2421.8624	195.40119	0.75611	0.60444	13	1265.9712	5.01787	2.79674	2.22113	12.51858	23.20301
a-Col-0	1921.3312	284.72921	59.80998	51.30043	0.29782	0.02319	0.73885	6.21902	10	14.53677	2.688	91.36309	16.05112	20.83689	1211	56.34714	2600.448	192.2906	0.67535	0.65297	14	1367.8592	5.34266	3.36621	1.97645	11.96394	23.36441
a-Col-0	2031.2064	277.67589	65.92964	47.91704	0.33105	0.0953	0.74983	5.40623	9	13.04496	3.2	87.64622	14.73391	22.4	1044	223.35174	2708.8896	196.67605	0.70829	0.65987	13	1314.304	5.67546	3.28381	2.42772	11.27895	21.21497
a-Col-0	1972.9408	296.90253	76.52749	48.48926	0.28125	0.18239	0.68359	5.20826	9	11.70666	2.91556	98.36151	13.97781	16.45435	1218	53.6097	2886.144	205.64637	0.69264	0.58625	17	1492.0704	3.7219	2.09215	1.62976	11.58455	20.82862
a-Col-0	1870.1312	270.63589	62.62449	49.10356	0.32086	0.0569	0.70519	6.07018	7	19.53007	1.96571	87.3129	15.68979	21.76941	1213	70.25667	2651.9552	192.62509	0.71175	0.63337	13	1351.7824	5.58907	2.62256	2.96651	12.49094	19.24187
a-Col-0	3226.3168	487.48514	144.72919	47.95072	0.17061	0.64349	0.54675	5.71634	13	13.19317	2.78154	167.83596	12.62277	16.79924	1166	134.44702	5900.9024	319.32218	0.65504	0.39761	26	2367.1808	4.10306	2.19446	1.9086	12.61347	20.55172
a-Col-0	1835.3152	283.64999	55.55345	54.57891	0.28665	0.00031	0.69669	5.71393	12	9.103	2.85333	82.62271	14.38221	19.84	1214	54.77226	2634.3424	191.22558	0.67416	0.63071	15	1361.1008	4.3658	2.32672	2.04581	11.58942	17.45278
a-Col-0	2513.6128	357.87895	90.22137	50.79546	0.24662	0.26897	0.6648	5.01355	9	15.7335	2.34667	122.81406	13.68164	20.03517	1203	100.19481	3781.0176	235.19672	0.6572	0.57101	17	1922.4576	4.31513	2.32662	1.98851	12.39229	20.73487
a-Col-0	2190.7456	325.82566	75.30549	52.7566	0.25932	0.11667	0.65132	5.29572	8	13.51862	2.84	109.09564	13.50081	17.82834	1009	229.49728	3363.5328	217.14807	0.66645	0.58383	17	1665.8432	3.88943	2.1145	1.79028	11.95712	18.15695
a-Col-0	1780.3264	281.01786	63.02568	50.39588	0.2833	0.04839	0.69667	5.04547	8	15.51107	2.16	86.82819	14.21031	16.79924	1197	101.67596	2555.4944	196.74628	0.70012	0.57796	12	1204.0192	5.52643	2.96745	2.55898	13.45952	23.31934
a-Col-0	3034.112	389.61385	90.25449	56.53831	0.25117	0.1904	0.71728	5.33325	12	12.00306	3.44	98.49796	15.21263	20.63938	1221	51.68172	4230.0416	246.98803	0.63393	0.62501	20	2401.3824	3.95007	2.36024	1.58983	12.88138	23.00843
a-Col-0	2036.5312	294.99586	73.34802	43.52701	0.29408	0.22955	0.72997	6.46075	11	13.19735	2.18182	89.5568	12.8	21.65622	1151	172.4094	2789.888	197.38428	0.66911	0.65686	14	1431.9616	5.51957	2.7636	2.75597	12.57854	20.57973
a-Col-0	1493.2992	215.18102	61.63189	37.27704	0.40527	0.21559	0.77204	5.74017	7	13.68649	2.51429	73.68545	16.61537	20.08621	1084	212.22158	1934.2336	169.39843	0.78724	0.65394	12	1017.856	4.38555	2.50604	1.89879	11.49843	19.88959
a-Col-0	1797.9392	264.48215	82.49491	32.35976	0.32299	0.53772	0.75292	6.0369	9	15.15136	2.24	94.53093	17.00522	19.53835	1159	156.77053	2387.968	201.68638	0.76257	0.55543	16	1387.8272	3.8796	2.14839	1.7312	10.70479	17.16468
a-Col-0	1566.208	212.10967	50.97541	42.79654	0.43746	0.02997	0.80879	6.58427	8	14.59891	2.92	67.17954	12.86384	27.6314	1184	112.60995	1936.4864	161.38091	0.76084	0.75571	11	1110.7328	5.2343	2.91604	2.31826	12.20908	23.30676
a-Col-0	1701.888	262.45234	80.67057	32.39934	0.31048	0.52158	0.71456	5.75621	7	16.82643	2.88	89.74035	15.38664	19.34876	1217	62.62587	2381.7216	199.84228	0.76144	0.53551	12	1103.7696	5.71144	2.72578	2.98566	13.75251	21.50215
a-Col-0	2063.36	285.13076	77.32268	44.69096	0.31893	0.24918	0.68879	5.15607	8	12.69401	4.04	100.34584	16.64	19.36991	1199	112.23636	2995.6096	209.77519	0.73572	0.58922	15	1516.032	4.06971	2.2636	1.80611	12.65808	22.98432
a-Col-0	1672.6016	243.34883	62.10952	41.84234	0.35493	0.14112	0.74465	5.90432	8	14.63911	3.28	81.29722	14.21031	19.36991	1012	226.21892	2246.144	180.25498	0.74073	0.64689	11	1181.9008	5.73315	3.13146	2.60168	13.33595	22.75678
a-Col-0	2405.376	332.54956	79.15117	51.77638	0.27333	0.16052	0.6756	5.14416	7	21.80985	2.60571	101.96858	15.36	21.79761	1190	131.59027	3560.3456	227.38497	0.68376	0.58461	18	1875.1488	3.82928	2.20528	1.62544	12.18932	20.47411
a-Col-0	1401.5488	214.91592	58.43458	36.9552	0.38131	0.18371	0.75038	5.53135	7	11.95719	2.24	69.20545	12.75191	21.87265	1067	207.54758	1867.776	164.86262	0.7671	0.648	13	1059.2256	3.44753	2.02864	1.41889	11.76229	21.91603
a-Col-0	1872.7936	269.69863	82.24735	33.63723	0.32355	0.50896	0.71993	5.9742	10	12.28124	2.528	87.09329	15.80683	19.09304	1086	206.34922	2601.3696	201.71779	0.74794	0.57838	14	1368.3712	4.98912	2.50398	2.48514	12.13239	17.92516
a-Col-0	2014.72	294.23273	74.16564	43.31576	0.29244	0.24138	0.72927	5.93554	11	10.16776	3.11273	89.33719	14.73391	19.17865	1072	211.31493	2762.6496	199.21791	0.67708	0.63792	15	1353.216	5.33789	2.67832	2.65957	11.40969	21.28293
a-Col-0	1704.96	246.81944	68.84777	40.54273	0.35169	0.23525	0.72796	4.9837	9	8.57777	2.88	86.38506	12.81599	19.53835	994	223.60009	2342.0928	187.09841	0.75804	0.61205	13	1299.968	3.99333	2.10054	1.89279	13.45774	23.92433
a-Col-0	2054.9632	284.67821	62.82071	52.87907	0.31864	0.0291	0.74224	5.25119	10	9.96682	2.656	81.64939	15.06381	18.42711	1029	220.20445	2768.5888	194.81962	0.68435	0.68038	13	1379.0208	5.30343	2.79613	2.5073	13.88822	25.62539
a-Col-0	3324.5184	398.37308	103.4092	59.65116	0.26324	0.25066	0.66745	5.08101	9	18.54831	3.62667	135.23916	18.60409	23.68	995	224.68422	4980.9408	269.34382	0.67611	0.57587	22	2667.7248	3.74241	1.92398	1.81844	13.5036	20.94956
a-Col-0	1942.7328	265.26412	80.41947	37.07928	0.34695	0.42167	0.76651	5.14507	8	12.26205	3.52	86.88309	15.47953	19.02857	1090	200.10497	2534.5024	198.23648	0.74732	0.62123	10	1125.2736	7.48739	4.21468	3.2727	16.91912	30.48599
a-Col-0	1684.2752	270.08686	85.34027	34.59102	0.29015	0.51521	0.66446	5.79155	10	8.70101	2.752	97.48858	11.74884	16	1105	201.87125	2534.8096	200.9151	0.74389	0.52432	15	1251.1232	4.27805	2.09735	2.18071	12.06959	17.76057
a-Col-0	1757.3888	261.22334	71.87268	38.02537	0.32363	0.31653	0.72708	5.05319	8	13.43342	3.24	86.75445	16.01279	20.92516	1126	188.62131	2417.0496	192.0391	0.73515	0.59882	14	1324.1344	3.72905	2.27388	1.45516	12.44918	23.59141
a-Col-0	2732.3392	381.90721	78.17386	68.89153	0.23541	0.01581	0.64419	4.93529	10	10.72195	3.328	114.20622	15.21263	18.63708	1190	126	4241.5104	247.20063	0.64728	0.56188	20	2131.0464	3.74814	2.06294	1.6852	13.09103	22.54961
a-Col-0	1450.496	223.32689	64.6791	37.93407	0.36546	0.23826	0.69902	5.5091	6	13.02823	1.86667	79.55526	12.31065	17.40988	1172	148.93287	2075.0336	174.02551	0.77924	0.60187	12	1065.6768	4.53977	2.16292	2.37685	12.36152	19.64452
a-Col-0	1593.4464	242.55354	71.14997	39.05745	0.34035	0.28824	0.67692	5.27677	7	11.88929	2.78857	93.3968	14.38221	18.10193	1044	235.17228	2353.9712	185.17698	0.76345	0.58395	11	1015.5008	6.0348	3.55045	2.48436	13.73216	24.85631
a-Col-0	1661.1328	275.88682	68.37679	46.5516	0.27425	0.13438	0.66242	5.7112	8	12.39294	2.84	96.07603	11.17712	14.84469	1174	146.03082	2507.6736	192.50191	0.69776	0.56331	13	1073.152	5.54337	2.76561	2.77775	13.24518	22.34727
a-Col-0	2048.8192	271.4445	64.52744	47.9787	0.34942	0.08292	0.7655	5.41083	8	15.54989	3.44	87.898	17.23253	20.76798	1218	49.91994	2676.4288	192.23178	0.70818	0.69673	15	1492.3776	4.0889	2.2159	1.873	12.05594	21.90042
a-Col-0	1710.1824	226.82415	64.11274	38.4869	0.41771	0.22109	0.79517	5.51966	6	18.36822	3.30667	81.72151	17.28	23.29635	1216	57.72348	2150.7072	175.56637	0.77402	0.69722	12	1230.4384	5.01048	2.61238	2.39811	11.92917	23.14869
a-Col-0	1977.856	251.51905	70.25002	42.68427	0.39288	0.21227	0.79728	4.81878	7	13.16794	4.75429	89.37877	14.77555	20.04539	1196	89.52653	2480.7424	192.54571	0.76553	0.6704	14	1543.168	3.62824	2.23677	1.39147	12.82392	24.12215
a-Col-0	2213.2736	284.18018	61.58404	57.19593	0.3444	0.00544	0.7414	5.30659	8	12.8495	4.36	78.48545	16.79924	22.89734	1137	177.84263	2985.2672	202.35211	0.71206	0.67925	14	1598.6688	4.87	2.5409	2.32909	13.16861	22.23593
a-Col-0	2483.8144	325.71586	71.24901	56.00887	0.29421	0.05576	0.72653	5.34641	8	17.2642	2.56	101.22819	16.05112	22.68166	1215	59.35487	3418.7264	220.12992	0.67583	0.64413	19	1927.0656	3.68647	2.18645	1.55357	11.10126	19.74861
a-Col-0	2441.5232	285.77628	83.26523	44.47615	0.37568	0.30918	0.7703	5.09582	8	18.46636	3.08	93.29642	22.47302	26.74251	1182	130.87781	3169.5872	220.40598	0.77125	0.63157	13	1771.2128	5.31628	2.89332	2.42295	14.29686	25.90481
a-Col-0	2083.328	264.62963	74.59118	43.58205	0.37384	0.24108	0.76589	4.84695	7	18.59147	2.88	96.37719	15.68979	22.4	1214	59.89992	2720.1536	204.53448	0.77291	0.6258	13	1567.3344	4.54965	2.65733	1.89232	13.22503	23.91357
a-Col-0	2534.6048	324.32605	87.41841	46.50007	0.3028	0.31238	0.72982	5.15643	8	17.22018	2.96	106.36151	14.13806	23.18179	1212	68.48357	3472.896	226.21737	0.6975	0.6224	17	1896.96	4.51339	2.21091	2.30249	12.6812	19.75883
a-Col-0	2032.64	271.22489	65.92061	55.96362	0.34723	0.02634	0.7186	5.10867	7	12.49546	3.84	87.23916	12.8	21.5139	867	164.54787	2828.5952	206.47209	0.76126	0.59917	16	1573.1712	3.25816	1.80595	1.45221	12.75252	21.28543
a-Col-0	1419.5712	207.97241	58.78678	36.91443	0.41244	0.18871	0.75273	5.19133	8	14.01332	1.16	77.927	15.4663	23.04	991	229.30329	1885.9008	171.15428	0.82297	0.60896	15	1171.3536	2.86611	1.58325	1.28286	10.04042	16.7082
a-Col-0	2461.5936	327.64366	93.31685	50.12502	0.28815	0.30488	0.67347	4.24542	8	13.34891	3.68	118.42503	14.0363	19.46484	1202	112.27644	3655.0656	246.5604	0.75253	0.50884	20	2017.8944	2.74181	1.58412	1.16111	11.07606	19.13936
a-Col-0	2887.4752	389.6915	82.2598	63.1249	0.23894	0.06695	0.68418	5.20939	8	17.88979	2.6	121.23128	17.60873	21.12	1008	225.09109	4220.3136	252.14058	0.64703	0.57075	20	2230.784	3.85255	2.25956	1.59299	12.65392	22.63572
a-Col-0	2914.2016	347.72211	73.43313	68.11841	0.30288	0.00562	0.72424	5.02514	11	12.28933	4.88727	92.90819	16	21.79761	1116	184.65102	4023.808	233.13715	0.67047	0.67376	18	2323.7632	3.75105	1.99893	1.75213	13.51719	23.49375
a-Col-0	1711.104	228.96376	68.56793	36.51522	0.41016	0.3115	0.8034	4.93765	6	15.15306	4.32	84.24545	16.61537	23.48024	1206	80.64738	2129.8176	182.66175	0.79778	0.64445	13	1281.536	4.08333	2.3984	1.68493	11.82117	21.40219
a-Col-0	2613.6576	331.8774	75.11925	59.41678	0.2982	0.05304	0.70088	4.41791	8	13.81734	3.96	107.38974	16.68916	20.08621	1223	49.44694	3729.1008	231.01428	0.69608	0.61543	17	1937.92	4.16033	2.38367	1.78179	13.33308	25.11985
a-Col-0	2051.3792	288.92528	89.66806	43.8353	0.30881	0.37727	0.65144	5.12407	7	12.50711	2.69714	110.74503	14.59425	19.2	1065	222.03603	3149.0048	220.95871	0.76476	0.528	15	1484.1856	4.7892	2.279	2.5102	13.17893	19.29214
a-Col-0	2837.9136	357.82566	79.75545	63.46862	0.27853	0.05041	0.68182	4.50164	8	17.04861	2.76	119.11993	18.02256	20.96427	1139	180.14716	4162.2528	238.55548	0.66668	0.62666	15	1966.08	5.64419	3.13459	2.5096	15.18377	27.32082
a-Col-0	2702.0288	330.31898	73.00916	65.32347	0.3112	0.01227	0.732	5.17588	8	11.07744	3.04	123.82896	16.01279	21.84454	997	231.94396	3691.3152	231.17666	0.69986	0.63535	18	2147.84	3.85086	1.95928	1.89158	12.66915	19.89822
a-Col-0	3118.8992	405.7503	98.89806	57.51458	0.23806	0.24457	0.62034	5.46149	11	13.63493	2.44364	125.00306	16.68916	19.25326	1095	213.57434	5027.7376	267.6993	0.65976	0.54691	20	2396.672	4.57316	2.48097	2.09219	12.30008	21.90085
a-Col-0	1542.2464	227.41867	58.02973	44.68814	0.37472	0.06526	0.73544	5.29152	8	11.20881	2.76	75.8478	14.73391	19.24262	1200	110.9955	2097.0496	177.39852	0.78005	0.61583	12	1089.3312	4.74913	2.50564	2.24349	12.33982	22.11395
a-Col-0	3492.9664	469.05378	111.09578	65.668	0.19951	0.23247	0.59026	5.3297	12	14.89064	3.54667	138.38816	15.57187	20.76798	1128	187.09356	5917.696	300.43739	0.64052	0.48629	22	2552.5248	4.67107	2.57428	2.09679	13.11479	23.6878
a-Col-0	3086.4384	370.79427	88.53978	57.04839	0.2821	0.17079	0.68493	5.88442	11	16.77866	1.62909	114.02267	17.48032	24.45437	1063	210.2451	4506.2144	251.25809	0.67762	0.61437	18	2351.3088	5.25871	2.68763	2.57108	13.12748	22.16312
a-Col-0	5085.696	553.34081	121.67708	73.04908	0.20873	0.22102	0.65205	5.07938	13	16.83118	2.75692	154.53012	19.36991	23.89524	1128	183.16932	7799.5008	341.3772	0.61694	0.54839	26	4036.3008	4.5889	2.40332	2.18558	13.49158	21.74443
a-Col-0	1972.224	244.44689	84.1517	33.36031	0.41476	0.53053	0.77272	5.51968	8	11.14136	3.32	93.49719	19.09304	22.47302	1161	148.32397	2552.32	199.82677	0.81746	0.62067	13	1433.4976	4.79579	2.64718	2.14861	13.37955	24.41174
a-Col-0	2238.3616	293.67037	76.54839	50.66751	0.32615	0.15265	0.7042	5.06506	9	12.03215	4.05333	99.59051	13.57645	20.84672	1165	156.09612	3178.5984	209.14963	0.71219	0.64302	14	1572.864	4.81822	2.65289	2.16533	12.8763	25.90071
a-Col-0	2299.2896	323.2335	89.44297	43.28558	0.27655	0.38499	0.68411	5.47642	8	15.15156	2.52	109.68464	14.167	19.88125	997	230.24769	3360.9728	229.09284	0.70875	0.55053	18	1754.0096	4.06761	2.07106	1.99655	11.62746	19.44684
a-Col-0	3342.848	418.36285	101.02281	65.20361	0.24	0.16962	0.63465	4.97719	11	16.27293	3.14182	127.48932	15.49276	21.50438	1038	224.16958	5267.2512	280.83914	0.67128	0.53261	16	2313.5232	6.70868	3.61377	3.09491	15.97905	28.46837
a-Col-0	2300.6208	296.07508	80.02288	44.59954	0.3298	0.27667	0.72441	5.53208	11	12.34494	3.22909	96.24464	18.65905	22.21639	1181	119.64531	3175.8336	214.84667	0.72565	0.62632	14	1626.3168	5.32104	3.05169	2.26935	13.5697	25.18781
a-Col-0	3740.4672	424.80833	115.30136	59.72806	0.26047	0.33277	0.64447	5.03322	11	14.513	3.52	141.55599	16.9086	24.10006	1185	134.57712	5803.9296	291.43189	0.68603	0.55343	21	2935.6032	4.28888	2.3839	1.90498	13.6087	24.33618
a-Col-0	2818.9696	354.45153	100.41795	43.89872	0.28196	0.46119	0.72763	5.07473	11	15.12562	2.76364	103.5897	17.79384	23.04	1206	89.28606	3874.2016	246.20954	0.69462	0.58437	16	2075.136	5.2374	2.72662	2.51078	13.92564	23.44531
a-Col-0	3889.152	440.56988	112.82131	61.67171	0.25179	0.29147	0.67759	4.88194	11	11.98844	3.28727	150.58422	16.01279	22.94201	1156	167.40669	5739.7248	290.578	0.65955	0.57881	22	3053.568	4.15003	2.15033	1.99969	14.3129	22.18929
a-Col-0	3442.7904	384.79111	109.5406	49.50338	0.29219	0.43667	0.69597	4.8582	9	18.99118	3.05778	141.17167	17.4686	25.79922	1199	108.55874	4946.7392	282.15115	0.73326	0.54345	22	2870.5792	3.64295	2.07967	1.56328	11.15476	18.69073
a-Col-0	4628.48	544.4851	138.82414	63.01792	0.19619	0.43334	0.61965	5.32359	16	14.54955	2.92	167.32299	17.28	23.07553	1109	197.52215	7469.4656	338.05584	0.62087	0.50895	26	3625.1648	4.52549	2.39496	2.13065	13.06254	21.2847
a-Col-0	2764.8	326.55663	79.8817	58.83491	0.3258	0.08798	0.74196	5.02468	9	14.98116	3.73333	110.93248	18.10193	26.61969	1188	121.19818	3726.336	239.53749	0.73353	0.60552	14	1962.2912	5.89186	3.22021	2.67165	14.94541	28.20201
a-Col-0	3172.1472	378.8115	104.02093	52.00006	0.27779	0.36015	0.66265	5.07238	12	13.64489	2.16	125.43287	18.73572	23.89524	1102	200.79094	4787.0976	273.16629	0.72111	0.53421	19	2546.4832	4.30878	2.29757	2.01121	12.23486	18.66821
a-Col-0	3762.5856	428.95891	109.56977	58.24132	0.25696	0.31293	0.68952	5.34453	13	14.05429	2.85538	128.13483	17.92	23.11986	1147	176.17889	5456.7936	284.20991	0.66256	0.58535	19	2794.496	5.37089	2.90218	2.46871	14.16666	24.72713
a-Col-0	3224.576	404.12756	104.58475	54.91509	0.24811	0.32235	0.66193	5.33673	9	19.20957	2.31111	131.73638	17.23253	23.75771	1030	213.32135	4871.4752	284.68452	0.70444	0.49998	20	2489.9584	4.54805	2.55606	1.99198	12.32394	23.1865
a-Col-0	2261.2992	302.95979	76.30888	48.94117	0.3096	0.17397	0.70933	5.11208	8	13.71558	3.32	106.51128	13.36359	21.76	1177	131.4382	3187.9168	219.17293	0.72344	0.59155	18	1809.5104	3.59302	2.05964	1.53338	11.36569	19.38022
a-Col-0	2269.2864	289.00844	88.00674	41.26599	0.34141	0.409	0.72645	4.49682	7	18.21601	3.65714	96.37719	18.65905	20.60959	1022	219.43108	3123.8144	224.32223	0.77618	0.5667	16	1733.5296	3.8129	2.30659	1.50632	12.31819	22.35824
a-Col-0	1657.856	242.55905	74.57181	37.79053	0.3541	0.34967	0.75128	5.31603	7	9.96739	3.24571	76.94977	14.31084	18.32681	961	211.57741	2206.72	190.81898	0.78669	0.57215	14	1137.0496	4.12748	2.54787	1.57961	11.61298	20.69545
a-Col-0	1677.1072	249.3606	71.58845	37.63154	0.33893	0.32149	0.73061	5.81361	7	15.30139	2.28571	83.54503	15.58502	20.5698	934	218.94291	2295.5008	189.81951	0.76122	0.58491	13	1182.208	4.75916	2.72511	2.03405	11.31932	20.57509
a-Col-0	1790.464	235.17079	83.27863	34.12885	0.40683	0.50752	0.74518	4.37973	7	12.29612	2.74286	91.17954	16	20.65922	884	181.356	2402.7136	197.76238	0.84093	0.57529	14	1441.9968	3.16066	1.96424	1.19859	12.89142	22.02248
a-Col-0	3522.7648	404.34166	96.24352	63.24884	0.27077	0.15742	0.70872	4.74344	10	13.35771	4.544	122.56619	16.61537	22.35424	1018	216.17354	4970.5984	264.06876	0.65308	0.63483	19	2715.9552	4.41481	2.60143	1.81338	13.3632	24.22152
a-Col-0	2980.4544	345.37621	91.84724	52.95627	0.31398	0.25102	0.7247	5.65217	9	18.00277	1.70667	125.70738	20.32945	24.32	1051	227.53901	4112.6912	245.1671	0.70986	0.62311	21	2499.8912	3.44703	1.63451	1.81252	11.77797	17.15136
a-Col-0	2024.0384	300.21234	100.72659	36.24165	0.28221	0.59407	0.68083	4.89994	8	10.69803	3.08	117.05406	13.44	17.28	1095	203.63202	2972.8768	230.34989	0.76729	0.47935	17	1519.0016	3.47779	2.0822	1.39559	11.99995	22.87389
a-Col-0	2665.0624	315.9284	67.12913	65.28327	0.33554	0.00078	0.72725	4.66154	6	25.64429	1.38667	96.75599	16.68916	27.52744	1134	170.21163	3664.5888	228.88259	0.72448	0.63928	16	2087.424	3.70201	1.95215	1.74985	13.47924	23.38529
a-Col-0	3448.7296	440.56988	121.59182	52.92325	0.22327	0.46438	0.59245	4.79426	13	12.8573	2.92923	149.56932	15.80683	21.46625	1210	82.43179	5821.1328	296.71263	0.67347	0.49226	18	2543.4112	5.38968	2.80048	2.5892	15.04067	23.12745
a-Col-0	2974.1056	384.21543	92.90234	58.3976	0.25317	0.18798	0.65124	5.24367	12	8.81424	4.02667	126.90032	15.06381	19.87094	991	221.6822	4566.8352	253.71217	0.66034	0.58061	22	2377.5232	3.51548	1.93424	1.58124	11.7356	20.48848
a-Col-0	2412.2368	314.2225	85.24134	47.69037	0.30701	0.27375	0.7061	5.26385	10	11.10462	3.68	105.14032	14.73391	22.02195	1115	174.80275	3416.2688	225.52635	0.71773	0.59598	16	1787.8016	4.49645	2.48894	2.00751	13.29019	24.44238
a-Col-0	4368.5888	505.14004	121.60182	66.38555	0.21514	0.29245	0.62875	4.51785	11	18.8725	3.72364	151.67677	18.99625	22.48214	1184	136.74794	6948.0448	323.25417	0.63993	0.52537	19	3058.8928	5.93015	3.35511	2.57504	16.21345	28.79924
a-Col-0	1435.648	220.6626	58.4544	48.29831	0.37051	0.03556	0.69067	4.37734	6	15.15398	2.77333	73.53958	16.45435	17.93142	1167	142.46052	2078.6176	179.90946	0.81531	0.55738	10	893.3376	4.97021	2.99126	1.97895	14.40895	29.18847
a-Col-0	2333.0816	279.45392	79.79382	45.51521	0.37542	0.2591	0.76714	4.94872	8	14.30136	4.04	89.47916	17.70153	22.91522	1161	146.61173	3041.28	213.97158	0.76568	0.64037	15	1695.0272	4.27647	2.41836	1.85811	13.0713	22.879
a-Col-0	3437.2608	454.35814	102.48212	62.30688	0.20923	0.21182	0.62715	4.71907	11	13.54402	3.57818	137.49638	14.72	20.49	1212	84.50444	5480.7552	278.95223	0.61395	0.55509	20	2599.936	4.65966	2.60104	2.05862	14.26927	24.24201
a-Col-0	2152.96	276.70095	70.22017	47.37878	0.35337	0.14013	0.70679	5.96502	10	15.62744	1.472	88.34113	18.89897	23.68	1155	159.5431	3046.0928	209.67877	0.75778	0.61537	14	1555.7632	5.27824	2.54707	2.73117	11.97187	19.09302
a-Col-0	3324.2112	379.74876	95.79755	60.22478	0.28967	0.18789	0.68205	4.93122	11	14.59236	2.85091	129.41322	15.80683	24.9682	1038	223.4972	4873.8304	265.78971	0.69991	0.59132	20	2691.3792	3.66041	2.07268	1.58773	12.46836	22.51136
a-Col-0	1850.88	244.71199	62.66467	49.66167	0.3884	0.05219	0.75128	4.75906	8	12.11911	3.12	85.48387	16.03835	21.12969	1075	202.67955	2463.6416	189.48784	0.77433	0.64778	13	1379.1232	4.39664	2.27674	2.1199	12.92823	22.93165
a-Col-0	3434.5984	435.80594	98.52475	64.0032	0.22725	0.16522	0.64206	4.92636	11	12.31978	3.86909	141.93642	16.20351	20.3697	1182	131.51806	5349.376	279.62659	0.64163	0.55199	23	2715.7504	3.55401	1.98338	1.57063	12.2724	21.76186
a-Col-0	2414.8992	290.94176	71.07916	51.01394	0.35851	0.10243	0.76638	5.04492	10	10.77136	3.904	91.33093	15.17219	25.7595	1146	159.90622	3151.0528	210.4261	0.72326	0.68535	15	1787.6992	4.60443	2.92142	1.68301	13.18281	25.14687
a-Col-0	3296.3584	368.31972	111.43255	44.7429	0.30535	0.52175	0.7389	4.85597	9	14.51537	4.01778	132.7607	19.43325	25.03374	1120	193.97423	4461.1584	271.98302	0.73844	0.55996	17	2471.0144	4.66902	2.39657	2.27245	14.61136	26.43906
a-Col-0	3153.1008	380.90011	105.9214	49.40521	0.2731	0.41297	0.67584	5.13635	10	15.72932	3.264	140.52225	16.64	24.96	1157	160.1312	4665.4464	274.78138	0.7214	0.52477	21	2486.0672	3.74431	2.04615	1.69816	12.0424	21.22102
a-Col-0	2611.9168	317.38253	70.53576	63.21558	0.32584	0.01191	0.70813	4.81112	9	8.90997	3.62667	115.16622	16.7504	21.5139	991	209.84995	3688.448	224.75197	0.70814	0.64977	17	2022.2976	3.93191	2.02444	1.90747	13.40341	23.33655
a-Col-0	3603.456	388.43814	99.73906	59.97014	0.30011	0.2199	0.71599	5.16704	12	14.02012	4.24	136.59128	19.58023	26.38788	1096	199.5545	5032.8576	269.38917	0.69352	0.62398	18	2686.6688	5.18137	2.54912	2.63225	14.51427	24.70609
a-Col-0	1442.816	207.62967	65.19169	34.2287	0.42057	0.32239	0.7594	4.40625	6	15.05424	4.10667	66.76468	17.22064	19.25326	1134	177.16094	1899.9296	171.46989	0.82584	0.61666	11	1052.2624	3.94344	2.17511	1.76834	12.13768	23.09123
a-Col-0	4186.4192	456.09849	130.03626	59.13221	0.25289	0.43204	0.66231	5.05899	14	13.08111	2.74286	163.30267	17.5738	23.96371	1101	202.64008	6320.9472	314.17724	0.68884	0.53297	24	3403.0592	3.91351	2.10045	1.81434	13.3224	23.00924
a-Col-0	2291.3024	327.69466	96.2216	43.36924	0.26814	0.43864	0.629	4.8929	9	14.03947	2.95111	110.90032	14.31084	21.12969	958	217.84857	3642.7776	242.32467	0.73948	0.49034	15	1603.7888	5.43502	2.83884	2.59618	13.85546	22.75675
a-Col-0	2635.8784	346.37227	100.84926	46.6688	0.27609	0.41893	0.634	5.27803	11	13.22145	2.64727	125.01248	14.77555	21.65622	981	226.68921	4157.5424	254.89157	0.73589	0.50983	15	1826.5088	5.43333	2.84859	2.58474	14.01401	23.59265
a-Col-0	3250.3808	394.57304	77.05885	73.80371	0.26235	0.00186	0.68581	4.39709	8	18.36812	3.92	107.20229	18.21472	21.73175	1089	199.88497	4739.4816	258.5318	0.65522	0.61111	17	2355.8144	5.12745	2.76563	2.36182	13.99602	26.35829
a-Col-0	2664.0384	324.8884	81.66247	54.18149	0.31716	0.15108	0.73407	4.74311	8	13.98656	4	102.04622	16	20.65922	1107	195.71663	3629.1584	227.05374	0.69887	0.64937	16	2067.2512	4.07381	2.16932	1.90449	13.70096	24.71444
a-Col-0	2189.7216	280.7206	81.36922	44.32188	0.34918	0.29417	0.73634	5.09415	6	20.43528	2.98667	90.20622	13.74138	22.69971	1027	225.11775	2973.7984	209.87194	0.74762	0.62473	15	1713.2544	3.83376	2.2193	1.61446	13.36331	25.50967
a-Col-0	2278.5024	311.99744	74.88417	54.87407	0.29414	0.09076	0.65298	4.70925	8	16.76812	3	94.77719	15.58502	21.12	1180	137.26252	3489.3824	223.68467	0.71694	0.57225	14	1611.5712	5.02113	2.869	2.15212	14.40133	24.96816
a-Col-0	2930.2784	340.03659	78.5598	60.66793	0.31847	0.06393	0.75056	5.41142	10	13.25583	3.168	92.74738	17.4686	26.24	1106	207.53072	3904.1024	238.02362	0.69999	0.64995	17	2344.5504	4.17265	2.25715	1.9155	13.49666	22.03342
a-Col-0	3427.1232	432.48282	96.94539	66.53732	0.23025	0.12929	0.62125	4.74314	11	11.96277	3.78182	121.71209	14.08	19.84	1215	85.24084	5516.4928	275.83153	0.63779	0.56605	17	2389.2992	5.55554	2.82024	2.73531	14.77267	28.89712
a-Col-0	2271.9488	297.82647	88.47914	43.53877	0.32187	0.37225	0.67977	5.24722	9	10.72688	3.87556	116.65642	14.98202	20.99356	1019	219.19854	3342.2336	220.0104	0.73872	0.58982	16	1699.9424	4.15611	2.48338	1.67273	12.41529	23.27812
a-Col-0	3379.3024	419.53304	92.86407	69.71727	0.24127	0.07789	0.66837	4.53178	9	14.93193	3.87556	142.15051	15.38664	19.85032	1201	108.17116	5056	270.93569	0.6458	0.5785	20	2631.5776	4.06493	2.14845	1.9176	13.68476	22.3859
a-Col-0	3434.0864	428.1503	104.0477	59.59144	0.23541	0.25604	0.65532	5.14905	12	15.83849	3.33333	137.96777	14.38221	22.35424	1144	171.35052	5240.32	281.04368	0.65641	0.54635	17	2472.3456	5.83972	3.3926	2.45	15.58557	28.64337
a-Col-0	2629.3248	339.74485	92.94901	48.44168	0.28625	0.32811	0.69279	5.33727	11	13.59963	3.17091	111.47209	17.04131	22.69971	1113	194.02577	3795.2512	242.79284	0.71463	0.56051	14	1787.4944	6.21294	3.3299	2.88304	14.70853	26.70632
a-Col-0	1586.3808	216.02731	72.43828	31.30726	0.42717	0.46952	0.79158	4.75434	8	13.95558	2.4	80.17642	16.79924	22.10549	852	176.32357	2004.0704	179.69219	0.8318	0.61739	11	1146.1632	4.47246	2.23467	2.23779	13.28227	22.30406
a-Col-0	4955.8528	555.17765	116.0556	79.25882	0.20205	0.13241	0.64591	5.0079	13	15.79673	3.10154	177.25793	17.32734	22.72676	1200	112.48555	7672.6272	331.64474	0.59737	0.56622	27	3919.0528	4.26774	2.34897	1.91877	13.49552	24.61514
a-Col-0	2943.7952	343.37076	106.38748	43.83366	0.31376	0.50375	0.72688	5.04086	9	15.32095	3.52	115.55835	17.40988	25.55195	1153	150.43603	4049.92	252.9221	0.73659	0.57829	17	2173.6448	4.96721	2.55051	2.41669	13.80169	23.2701
a-Col-0	3047.3216	381.24285	110.17566	46.77983	0.26347	0.48235	0.70554	5.34741	10	11.91011	3.424	135.82816	16.64	21.20709	1123	187.57932	4319.1296	262.53984	0.68864	0.55557	18	2214.912	4.85739	2.40175	2.47003	13.93965	25.21021
a-Col-0	2510.0288	322.17311	77.50404	52.07728	0.30389	0.1428	0.72825	5.26714	9	14.34535	2.73778	113.26896	15.58502	22.04054	1121	181.67829	3446.6816	219.69802	0.68193	0.65349	19	2089.8816	3.15189	1.82592	1.32694	11.81212	18.49106
a-Col-0	2123.9808	253.59434	75.06925	43.52318	0.41503	0.24686	0.74092	5.21849	9	12.66352	2.63111	88.35997	21.15875	25.47972	1008	217.91971	2866.688	202.46025	0.79836	0.65115	13	1575.1168	5.00617	2.2818	2.72437	12.49643	20.36867
a-Col-0	2609.4592	340.90173	102.2677	44.11262	0.28216	0.47095	0.64663	5.70925	12	11.75169	2.8	121.57012	16.64	20.5698	1025	228.57384	4035.4816	248.71549	0.72958	0.5301	19	2119.168	3.84714	1.7455	2.10164	11.97356	16.9846
a-Col-0	3490.0992	478.57614	101.04669	68.98486	0.19149	0.13263	0.61468	4.93989	12	13.37979	3.14667	155.1019	13.19394	19.2	949	217.35225	5677.8752	280.02625	0.58512	0.55931	18	2248.9088	6.67504	3.56989	3.10515	15.35957	28.40257
a-Col-0	2335.232	315.29392	83.45676	48.0048	0.29519	0.25279	0.68791	5.31476	9	15.43119	1.95556	104.00229	14.21031	20.48	1043	224.98444	3394.6624	225.85582	0.71633	0.57528	19	1902.1824	3.23826	1.62885	1.60941	11.44734	19.05241
a-Col-0	1500.3648	227.03044	65.475	37.32483	0.3658	0.25956	0.74349	4.81732	5	19.64735	1.984	82.37483	12.95901	17.92	1122	189.10843	2017.9968	173.41945	0.76386	0.62692	15	1142.9888	2.87885	1.83289	1.04736	10.04274	18.15856
a-Col-0	1568.5632	203.23283	63.33942	34.63198	0.47723	0.29127	0.82621	6.36736	7	12.28693	2.51429	73.34661	20.32945	22.97769	1036	214.79991	1898.496	165.98498	0.81672	0.71544	15	1282.2528	3.18829	1.55878	1.6295	10.24811	15.43894
a-Col-0	2009.9072	298.68608	62.75757	55.11809	0.28311	0.01666	0.70706	5.0941	9	11.28609	2.98667	90.43916	15.06381	17.40988	1070	216.19898	2842.624	197.34733	0.66072	0.64852	14	1438.72	5.04258	2.58201	2.46056	13.073	21.51815
a-Col-0	2087.3216	285.4657	78.64291	40.7915	0.32188	0.33177	0.76236	5.19789	10	11.06336	2.816	96.67835	12.81599	20.32945	1185	112.38327	2737.9712	206.58949	0.72369	0.61459	16	1575.3216	4.01622	2.32947	1.68675	12.1093	22.52397
a-Col-0	2175.6928	302.39192	73.9648	48.63658	0.299	0.15703	0.73458	5.70484	10	13.14352	2.944	94.08229	16.35447	22.4	1189	117.15375	2961.8176	212.12254	0.70148	0.60762	14	1528.9344	4.88075	2.67294	2.20782	13.76404	25.77491
a-Col-0	2230.0672	332.1935	85.73855	49.11662	0.25395	0.25586	0.61274	5.27005	9	15.26814	2.98667	111.60464	13.44	18.32681	1220	50.95096	3639.5008	225.74386	0.67956	0.54992	15	1487.4624	5.17898	2.62334	2.55565	14.08136	24.96898
a-Col-0	2745.4464	352.64134	76.98542	58.83196	0.27743	0.06897	0.68785	5.01664	8	20.52743	2.64	104.807	19.25326	22.35424	1206	88.61151	3991.3472	231.83681	0.65743	0.64189	17	1979.6992	5.07042	3.09409	1.97633	13.19408	23.7082
a-Col-0	2203.5456	303.28921	77.2214	43.51718	0.30104	0.26826	0.7481	5.91454	12	13.25168	2.37333	98.24229	16.20351	20.89578	1019	221.27359	2945.536	206.51195	0.68091	0.64929	19	1750.7328	3.22059	1.86682	1.35377	11.08896	19.70161
a-Col-0	2345.5744	328.83821	76.65224	51.28311	0.27258	0.14561	0.68538	4.91864	9	14.24016	2.91556	102.87367	15.26638	20.63938	1101	212.43117	3422.3104	220.89992	0.67176	0.60404	16	1734.8608	4.46751	2.43123	2.03628	13.30916	25.71479
a-Col-0	3675.0336	470.41143	132.03377	51.8817	0.2087	0.53655	0.58694	4.84577	11	18.23179	2.32727	175.72777	16.6523	20.08621	1181	146.16087	6261.3504	308.47224	0.65575	0.48533	22	2832.1792	4.64983	2.25116	2.39866	13.93006	21.43579
a-Col-0	1830.0928	240.6657	68.82384	41.86877	0.39706	0.21138	0.76035	5.53104	7	16.44178	3.15429	80.72545	18.21472	21.1103	1223	48.85693	2406.912	187.56186	0.77935	0.65372	11	1250.7136	6.00462	2.69849	3.30614	14.52143	22.54542
a-Col-0	2859.2128	376.3613	120.05332	39.04473	0.25366	0.65398	0.64903	5.37994	9	16.64661	2.70222	136.41715	16.61537	20.33952	1195	117.8219	4405.3504	274.52278	0.72941	0.47676	20	2237.1328	4.21762	2.3218	1.89582	11.88676	19.54501
a-Col-0	2195.968	291.65389	76.7198	43.80858	0.32441	0.25829	0.75111	5.73162	10	14.48963	2.688	93.70348	16.01279	23.68	1165	151.61464	2923.6224	208.62734	0.71533	0.63401	15	1631.5392	4.84573	2.52505	2.32068	12.74472	22.76158
a-Col-0	2283.3152	293.01705	80.56495	44.13981	0.33419	0.28972	0.74673	4.83489	7	19.54957	1.82857	96.88464	18.56	21.50438	1052	224.36354	3057.7664	210.26251	0.71758	0.64901	15	1764.1472	3.86203	2.30298	1.55905	14.17058	26.19392
a-Col-0	2556.6208	351.05856	109.33553	39.05744	0.26069	0.59855	0.65316	6.02353	12	16.30162	2.08	120.39051	14.38221	21.12	1216	60.51446	3914.24	254.52662	0.72503	0.49592	17	1921.4336	5.1736	2.43677	2.73682	13.15428	20.95814
a-Col-0	1519.104	219.88063	64.95252	36.38914	0.39484	0.27271	0.77101	5.25484	7	8.16235	3.97714	64.62506	14.31084	18.32681	1021	229.61054	1970.2784	168.93543	0.76831	0.66889	11	1028.5056	4.66804	2.68636	1.98168	13.64694	25.27775
a-Col-0	2681.344	322.56134	78.2075	55.76435	0.32385	0.10621	0.75147	5.29113	10	15.4523	3.52	96.71051	19.17865	24.32	1154	163.2544	3568.128	223.20981	0.69199	0.67629	16	2020.352	4.49433	2.4912	2.00313	13.62399	22.69589
a-Col-0	1578.1888	244.99041	70.21929	38.58494	0.33042	0.28748	0.74393	5.49585	8	13.60881	3.4	75.72858	13.44	19.85032	1131	179.76652	2121.4208	187.59243	0.76571	0.56356	12	1023.2832	5.568	3.15671	2.41129	11.59084	21.67415
a-Col-0	2115.4816	256.47825	82.32258	39.40595	0.40413	0.39334	0.76697	5.04508	9	11.45358	2.45333	94.21093	17.5738	22.35424	1093	206.34195	2758.2464	203.50772	0.79347	0.64189	14	1536.6144	4.39073	2.47314	1.91759	12.58792	22.70046
a-Col-0	2673.4592	341.3676	72.89369	60.58325	0.2883	0.03345	0.67604	5.32152	10	14.7585	2.176	93.63526	15.06381	23.98933	1221	58.65151	3954.5856	232.33818	0.68061	0.62236	15	1847.6032	5.80429	2.95507	2.84922	12.87368	22.43896
a-Col-0	2695.8848	355.33779	74.95333	61.12524	0.2683	0.04047	0.7102	5.00036	8	17.40175	3.2	107.19287	13.78602	17.8513	1145	177.74701	3795.968	226.93059	0.63863	0.65785	21	2152.8576	3.15683	1.93267	1.22416	11.18925	21.01152
a-Col-0	2328.3712	303.84605	78.41375	52.11061	0.31692	0.15001	0.69237	5.20715	7	16.13478	2.92571	112.57796	16.9449	20.76798	1176	141.7392	3362.9184	218.78323	0.72005	0.61127	14	1677.824	5.29816	2.84905	2.4491	14.04798	24.05517
a-Col-0	1985.8432	251.37157	73.21084	43.46579	0.39493	0.22921	0.74787	5.45015	9	11.19058	4.19556	82.66819	16.89648	22.43654	1223	46.90416	2655.3344	195.40125	0.77734	0.65358	12	1429.6064	5.10573	2.98376	2.12197	14.31398	25.93188
a-Col-0	2412.544	342.80289	94.35609	45.09178	0.25799	0.39459	0.63561	4.71352	11	9.39521	2.61818	126.05012	14.09454	19.09304	1055	225.55044	3795.6608	244.68465	0.71378	0.50637	18	1926.8608	3.4838	1.90323	1.58057	12.22998	20.06958
a-Col-0	2107.5968	265.83979	92.54236	36.97977	0.37476	0.52507	0.70617	5.51265	6	15.57214	3.78667	99.57719	16.61537	21.1103	939	216.06943	2984.5504	215.70781	0.81142	0.5692	16	1630.4128	3.53477	2.03713	1.49764	12.54474	21.95252
a-Col-0	2025.1648	253.2006	77.42133	36.19837	0.39695	0.41117	0.7858	6.07143	9	16.4379	1.84889	86.11997	20.00448	23.04	1162	150.86749	2577.2032	196.91495	0.7777	0.65632	13	1494.1184	5.10461	2.45751	2.6471	13.73931	23.55163
a-Col-0	2966.528	372.10092	91.75401	55.09696	0.26924	0.22086	0.66787	6.08656	10	16.31591	2.048	110.97796	18.56	21.18777	1139	183.75255	4441.8048	248.5528	0.66797	0.60342	21	2394.0096	3.77531	1.90473	1.87058	12.37761	19.63231
a-Col-0	2456.576	333.43354	92.64241	44.23557	0.27767	0.39523	0.70054	5.77611	12	11.95273	2.4	114.49406	15.49276	20.60959	972	237.9916	3506.688	231.94703	0.69563	0.5738	17	1881.7024	4.57523	2.58242	1.99281	12.33543	22.0607
c-nek6-1	3004.1088	414.87891	85.19282	63.6826	0.21932	0.08012	0.6448	5.29321	8	21.96126	3.2	114.10584	16	19.58023	993	231.55129	4658.9952	253.061	0.60996	0.58949	19	2154.8032	4.8087	2.46247	2.34623	12.94365	23.04219
c-nek6-1	1919.8976	270.82334	83.77857	38.19727	0.32894	0.43008	0.68602	5.10989	7	16.4234	1.96571	101.25093	14.31084	20.33952	892	198.74104	2798.592	206.28181	0.76168	0.56698	16	1525.4528	3.6299	1.73441	1.89549	11.11889	17.58425
c-nek6-1	2066.6368	291.76921	92.20072	39.04792	0.30507	0.48419	0.71113	5.22217	9	10.98021	3.09333	115.367	15.21263	18.60409	1002	231.8685	2906.112	224.73872	0.77026	0.51418	19	1651.8144	3.02119	1.83533	1.18586	11.12575	19.51467
c-nek6-1	3572.736	467.4122	105.59066	64.25283	0.2055	0.21119	0.61159	5.04768	12	15.50208	3.25333	140.08854	14.98202	17.96566	1063	214.82318	5841.7152	294.69052	0.63047	0.51699	23	2689.7408	4.3904	2.41783	1.97257	13.07547	22.63482
c-nek6-1	2705.8176	319.92369	82.71539	49.36713	0.33221	0.22534	0.7666	5.17623	10	14.03653	3.808	98.31051	16.03835	28.42061	1000	217.49943	3529.6256	233.40078	0.72955	0.62417	19	2140.9792	3.65436	2.09652	1.55784	11.632	21.28474
c-nek6-1	3370.7008	494.64827	118.92772	64.59215	0.17312	0.2964	0.54572	5.14617	10	19.20085	1.6	151.39673	13.45523	19.43325	1155	162.35763	6176.6656	320.85759	0.64866	0.41144	25	2686.2592	3.86027	2.04877	1.8115	12.56405	19.45408
c-nek6-1	4854.3744	549.21916	125.48074	64.85088	0.20223	0.33455	0.69374	5.2756	12	16.64528	3.84	159.39283	17.5738	22.62742	1127	188.66372	6997.4016	324.61672	0.59105	0.5789	26	3826.4832	4.26799	2.42384	1.84415	13.94799	25.17662
c-nek6-1	2641.7152	373.86011	100.64188	49.82085	0.23751	0.36767	0.62362	4.70761	11	13.61083	2.00727	124.53719	14.08	19.21066	1188	127.35384	4236.0832	268.57779	0.71839	0.46021	16	1865.0112	5.09246	2.6304	2.46335	14.36223	23.92875
c-nek6-1	3033.7024	404.03108	89.30965	62.50973	0.23354	0.11722	0.64949	5.51961	11	15.01803	3.02545	131.4258	15.57187	21.18777	1041	220.49036	4670.8736	266.25791	0.659	0.53775	22	2324.48	4.23343	2.3813	1.85213	11.86296	21.13887
c-nek6-1	5344.9728	605.58465	129.10998	74.83583	0.18315	0.24705	0.66684	5.08176	16	15.29499	2.96	177.98499	18.02256	23.26116	1148	173.39262	8015.36	339.91096	0.56129	0.58133	33	4406.6816	3.63767	1.95699	1.68069	12.25155	22.03002
c-nek6-1	3824.5376	497.16278	138.16909	46.99923	0.19444	0.62819	0.64658	5.37929	10	19.99857	3.072	155.20067	14.94095	24.22719	928	223.09863	5915.0336	321.23926	0.64615	0.46573	29	3177.2672	3.09794	1.81995	1.27895	11.63658	20.8278
c-nek6-1	2746.0608	359.64918	109.72397	39.90582	0.26679	0.58731	0.70631	5.25523	12	9.80313	4.05333	124.37248	14.31084	21.27459	1111	181.05248	3887.9232	254.89388	0.70873	0.53113	19	2093.1584	3.9414	2.32249	1.61892	12.52473	23.13154
c-nek6-1	4432.896	536.55333	109.33318	70.69179	0.1935	0.16841	0.64475	5.00271	12	15.49247	2.26667	144.61403	17.92	22.43654	1000	231.47138	6875.3408	311.13614	0.57988	0.57544	29	3540.1728	3.85878	2.09132	1.76746	11.73953	21.00174
c-nek6-1	1801.4208	259.96218	88.18212	30.12653	0.33497	0.62562	0.70253	4.60268	7	13.14576	1.92	100.21329	13.44	20.63938	1029	210.69409	2564.1984	209.8625	0.80728	0.51399	14	1435.8528	3.67734	2.10885	1.5685	13.12876	18.78375
c-nek6-1	1610.1376	239.34021	64.293	41.77552	0.35322	0.16506	0.73435	5.93554	9	10.67302	2.41778	88.44703	15.36	17.48032	965	224.76877	2192.5888	180.60171	0.75458	0.62034	14	1192.7552	4.17986	2.03294	2.14691	11.83066	20.20228
c-nek6-1	4395.008	552.71414	123.00222	67.76835	0.18079	0.28545	0.5908	5.53031	12	15.76607	2.42667	166.71677	15.47953	20.08621	991	231.1082	7439.0528	326.79575	0.59126	0.51715	28	3450.4704	4.23622	2.2815	1.95472	13.19868	22.31361
c-nek6-1	1900.8512	280.79273	82.81913	38.05679	0.30296	0.42421	0.69506	5.43549	9	11.70056	2.31111	105.63055	13.50081	17.23253	1058	227.25096	2734.7968	202.27927	0.72039	0.58379	14	1323.2128	4.49679	2.42935	2.06744	13.30207	24.00988
c-nek6-1	3116.6464	420.78088	120.69128	44.16218	0.2212	0.58345	0.6633	5.37428	11	13.80498	2.24	131.18345	14.13806	19.93269	895	199.02261	4698.7264	277.46258	0.6594	0.50873	22	2414.2848	3.96153	2.01265	1.94889	12.6754	20.74133
c-nek6-1	4752.6912	624.07252	132.48512	71.79763	0.15335	0.29808	0.5896	4.86913	14	17.20486	2.37714	173.9858	14.98202	19.59069	1109	204.01225	8060.928	343.64591	0.55065	0.50574	25	3294.208	5.85296	3.15076	2.7022	15.02616	25.50622
c-nek6-1	3888.128	529.40904	115.8955	61.91605	0.17433	0.30905	0.60762	4.92329	10	21.98257	2.272	157.43677	13.44	22.62742	1205	112.53888	6398.976	308.69668	0.5831	0.51273	24	2906.9312	4.97414	2.19929	2.77485	13.19557	19.08495
c-nek6-1	3836.3136	532.29846	123.90528	57.54584	0.17014	0.41621	0.60234	5.37882	12	17.17861	3.09333	148.25325	16	19.2	1150	169.02367	6368.9728	311.73393	0.58564	0.49608	23	2842.3168	5.16045	2.54635	2.61409	13.65281	23.58026
c-nek6-1	2470.4	355.54408	93.76517	48.54228	0.24558	0.33324	0.60959	5.21439	10	12.06234	3.104	114.64935	15.36	18.63708	1160	149.14758	4052.5824	247.8126	0.697	0.50551	19	1926.7584	3.85225	2.11222	1.74292	12.35802	20.70261
c-nek6-1	1737.9328	230.80612	76.98547	40.46152	0.40997	0.32162	0.72095	4.26674	5	17.39936	3.712	88.09877	10.11929	25.6	1110	194.57389	2410.5984	195.14313	0.84549	0.5735	11	1281.1264	4.63654	2.32563	2.31092	15.52716	26.13615
c-nek6-1	4184.4736	512.07023	92.85848	82.58876	0.20054	0.01361	0.66482	4.96114	13	14.04307	3.66769	157.52773	16	21.99404	1202	105.6267	6294.1184	290.86499	0.56802	0.62154	23	3049.7792	4.93728	2.94865	1.98864	13.91753	25.76421
c-nek6-1	4372.2752	608.05368	152.72641	56.9183	0.14861	0.57168	0.57069	5.3314	13	18.33272	2.33846	198.8987	14.94095	19.21066	1199	113.79807	7661.3632	363.26479	0.59742	0.41636	29	3371.008	3.99562	2.18336	1.81638	13.48239	24.21557
c-nek6-1	5347.328	632.387	142.73351	71.69715	0.16803	0.35645	0.61565	4.96133	16	14.77391	3.76	195.6948	14.94095	22.69971	1193	116.66619	8685.6704	356.97517	0.56449	0.52732	25	3867.9552	5.59055	2.92138	2.66981	16.10862	27.94526
c-nek6-1	3714.56	446.20123	116.79262	52.81983	0.23445	0.43612	0.71441	5.05868	13	11.38678	3.76615	149.7168	16.68916	20.51996	948	216.69333	5199.4624	291.34485	0.65294	0.54992	20	2692.1984	4.75728	2.5933	2.16398	15.00795	29.48569
c-nek6-1	3253.0432	458.95575	111.84538	57.90905	0.19407	0.33315	0.57439	4.83794	13	13.47969	2.88	151.70893	16	19.46484	1161	162.88646	5663.4368	298.1073	0.64953	0.46	19	2164.3264	5.60998	3.28393	2.32604	15.1628	23.98382
c-nek6-1	2387.0464	325.54173	73.57306	54.69698	0.28305	0.08299	0.66326	5.00362	9	18.06064	1.99111	110.14109	15.89727	22.4	1188	123.74167	3598.9504	227.99238	0.70035	0.57707	17	1831.1168	4.07692	2.29041	1.78651	11.74125	20.07641
c-nek6-1	1656.1152	238.96531	63.65214	40.9174	0.36444	0.17239	0.75596	5.00573	7	14.49366	2.88	82.42584	15.58502	20.48	1134	175.83231	2190.7456	175.58899	0.73479	0.675	10	1077.8624	6.47556	3.05004	3.42552	14.0875	23.69222
c-nek6-1	3007.1808	414.56833	91.56208	60.89311	0.21988	0.14953	0.65043	5.2232	10	16.32783	2.688	123.94657	14.92724	21.12969	1122	195.83156	4623.36	256.2776	0.61818	0.57537	22	2311.168	3.49802	2.10736	1.39066	12.60529	23.21516
c-nek6-1	3824.64	521.39962	123.23711	57.41084	0.17679	0.41391	0.61521	5.1472	13	16.78967	2.24	166.50106	15.36	19.93269	1071	209.17696	6216.8064	307.69026	0.59012	0.50766	18	2528.8704	8.05033	3.70377	4.34656	15.46629	24.72399
c-nek6-1	3636.0192	498.48827	125.59731	55.46595	0.18388	0.45374	0.62183	5.07053	12	16.57933	2.29333	145.1897	13.74138	18.47151	1182	150.25312	5847.2448	302.32743	0.60649	0.4999	22	2416.8448	4.90513	2.91776	1.98737	13.41738	26.02747
c-nek6-1	3274.3424	450.66791	110.43802	54.73657	0.20259	0.36674	0.63104	4.98411	11	13.69396	2.93818	128.36387	13.68164	19.25326	1145	183.58377	5188.8128	277.30033	0.61531	0.5351	20	2542.4896	4.29764	2.41529	1.88235	14.19163	23.54315
c-nek6-1	3568.3328	487.67259	116.88471	57.75731	0.18855	0.36905	0.62138	5.85689	14	12.88419	2.72	152.68225	14.73391	19.24262	1111	201.33554	5742.592	290.81055	0.59632	0.53022	23	2583.1424	5.3564	2.54904	2.80737	13.0915	20.14958
c-nek6-1	1578.2912	260.33157	63.23042	41.83787	0.29265	0.15288	0.68536	5.55421	8	15.32646	1.52	77.58425	14.13806	16.6523	996	241.11823	2302.8736	181.32558	0.69652	0.60322	14	1186.2016	3.97533	2.08052	1.89481	12.9697	18.86498
c-nek6-1	1957.5808	266.75041	70.9586	45.33452	0.34572	0.17663	0.74423	4.84258	7	13.8466	4.16	87.06113	15.06381	19.21066	1029	223.10312	2630.3488	194.56012	0.72937	0.64986	13	1438.0032	4.73345	2.43779	2.29566	13.44767	23.50973
c-nek6-1	2039.0912	277.37863	74.85665	41.54493	0.33304	0.27987	0.73927	5.5154	9	14.37315	3.44889	79.93016	18.73572	22.69971	932	218.43306	2758.2464	202.68143	0.7307	0.62376	15	1534.976	4.19259	2.19095	2.00415	12.02201	20.46262
c-nek6-1	2111.3856	289.19589	70.41709	52.67891	0.31724	0.07971	0.68334	5.03786	7	14.70979	2.97143	118.78661	13.50081	20.63938	1001	230.90474	3089.8176	207.4436	0.71731	0.61656	16	1669.0176	3.62453	1.84811	1.77643	12.11917	19.4499
c-nek6-1	2704.6912	372.32053	90.7666	54.03863	0.24518	0.22716	0.65406	5.29061	11	12.6355	2.44364	121.70657	14.84469	18.73572	1129	178.31994	4135.2192	242.58707	0.65155	0.57755	22	2139.648	3.48397	1.90015	1.58383	11.04547	19.00654
c-nek6-1	2701.0048	414.36204	81.63924	61.76745	0.19769	0.07394	0.63429	5.54482	10	16.74516	2.56	117.92148	12.8	17.96566	1157	162.98159	4258.304	241.79744	0.58354	0.58054	21	1988.8128	4.29002	2.4523	1.83771	11.29238	19.73897
c-nek6-1	2854.8096	373.38092	92.12145	51.24106	0.25733	0.27817	0.71587	5.64577	10	11.23583	3.712	115.78348	14.59425	20.63938	1129	194.17775	3987.8656	246.76741	0.6609	0.58913	19	2106.9824	4.23176	2.52702	1.70653	12.54582	23.60022
c-nek6-1	1466.88	231.25867	64.0801	36.39345	0.34467	0.26238	0.70214	5.60572	8	17.05381	2.08	82.10584	17.4686	20.32945	1167	140.5169	2089.1648	182.36357	0.78857	0.55428	10	977.7152	5.90867	2.57593	3.33275	13.11955	21.35458
c-nek6-1	3691.1104	482.56362	127.15843	57.39593	0.19919	0.43757	0.60252	5.36646	11	18.61361	3.11273	168.10657	15.57187	21.76	1056	212.38879	6126.08	315.24077	0.65326	0.46675	23	2688.4096	4.72822	2.51373	2.21449	13.43385	24.02356
c-nek6-1	1799.68	278.65863	73.83425	43.97054	0.29125	0.22695	0.69629	5.38595	10	11.46344	2.528	105.07209	12.42655	18.83384	1037	231.24013	2584.6784	197.72086	0.70955	0.5785	16	1391.7184	3.61086	1.63904	1.97182	11.84387	18.76729
c-nek6-1	3237.376	453.00278	94.77364	60.92626	0.19824	0.17236	0.63712	6.04695	14	12.56419	2.05714	127.11441	13.19394	21.50438	1075	213.31667	5081.2928	280.09583	0.61831	0.51855	31	2691.584	2.56328	1.38658	1.1767	10.52644	18.26804
c-nek6-1	3259.6992	448.29536	113.89482	54.38922	0.20383	0.39515	0.63873	5.836	15	12.26268	2.41067	140.81561	14.72	18.02256	1192	115.01304	5103.4112	278.04191	0.62022	0.52987	24	2653.3888	3.73678	1.90963	1.82715	11.66007	19.7223
c-nek6-1	2026.7008	288.0257	75.15309	48.81066	0.307	0.16536	0.70525	5.57594	10	13.53834	2.912	103.65012	15.06381	17.96566	1172	146.24637	2873.7536	207.51847	0.72049	0.59141	14	1428.2752	4.9503	2.79406	2.15624	13.54235	24.21421
c-nek6-1	2235.392	306.83976	81.23138	48.62303	0.29836	0.2232	0.70572	5.37195	8	14.66372	3.64	96.20468	15.36	20.23858	1133	174.87424	3167.5392	219.19403	0.71436	0.58466	16	1579.7248	4.3373	2.5483	1.789	12.6589	24.07201
c-nek6-1	2644.7872	333.56447	91.45118	48.26223	0.2987	0.31846	0.6895	5.67463	11	13.88469	2.03636	113.58896	16.79924	23.07553	1092	218.01605	3835.8016	237.5674	0.71221	0.58888	17	2036.5312	4.23587	2.23572	2.00015	12.79207	21.05597
c-nek6-1	2513.8176	337.00292	69.43782	59.63863	0.27815	0.02279	0.6999	6.10739	12	13.07463	2.56	99.687	15.57187	22.4	1164	151.96381	3591.68	222.65714	0.6607	0.63719	18	1972.9408	4.31397	2.24315	2.07082	12.19859	19.62729
c-nek6-1	2072.1664	268.5606	84.2803	38.84116	0.36104	0.42203	0.70487	5.7753	9	14.24208	2.24	96.167	16.15287	23.07553	1115	188.30826	2939.8016	212.15203	0.78996	0.57855	15	1584.4352	4.2751	2.10065	2.18111	11.95696	19.17411
c-nek6-1	2675.8144	374.24833	84.02983	55.8142	0.24007	0.15035	0.70438	5.80405	9	17.6365	1.74222	123.27051	14.72	18.83384	1134	184.55893	3798.8352	242.4856	0.64793	0.57187	18	2023.1168	4.67257	2.4952	2.17737	12.82378	23.30998
c-nek6-1	3883.9296	502.58004	124.6692	58.58961	0.19323	0.40728	0.5974	5.56889	12	18.26626	2.08	165.09954	14.72	21.27459	1203	98.71677	6501.376	313.05166	0.62289	0.49802	27	3126.9888	3.71981	2.24309	1.47743	12.39463	20.90451
c-nek6-1	3252.0192	419.84362	114.23328	48.75732	0.23184	0.47858	0.67464	5.3068	10	15.01128	2.656	139.70422	14.77555	18.63708	1075	206.08008	4820.3776	274.54211	0.65392	0.54218	20	2492.5184	4.21575	2.50656	1.70919	13.23446	25.18752
c-nek6-1	1907.6096	295.97079	81.47943	45.21688	0.27365	0.27994	0.60885	4.36188	6	19.59489	2.02667	115.69642	14.59425	17.70153	1066	209.44689	3133.1328	216.26324	0.73069	0.51255	13	1406.6688	4.70286	2.36298	2.33989	15.62429	23.25973
c-nek6-1	2625.1264	363.56682	75.12513	62.50742	0.24957	0.03306	0.66535	5.62582	9	17.7341	2.77333	111.20148	16.68916	22.4	975	218.43306	3945.472	240.10494	0.66041	0.57221	19	1996.6976	4.32019	2.45958	1.86061	12.23066	21.65965
c-nek6-1	3395.1744	459.82869	124.16121	54.02924	0.20178	0.46455	0.60512	5.23313	14	12.34318	3.31429	157.30974	13.44	20.48	982	220.09089	5610.7008	309.1954	0.67241	0.44628	22	2487.5008	4.65277	2.64889	2.00388	14.33335	24.04554
c-nek6-1	1613.7216	219.89396	73.01308	35.73024	0.41938	0.37648	0.7843	5.08888	4	23.54469	3.6	80.63838	19.46484	21.5139	847	173.62891	2057.5232	185.51602	0.84366	0.58922	13	1198.8992	3.8437	2.01243	1.83128	12.5487	23.44607
c-nek6-1	1525.4528	265.3606	92.17679	30.95312	0.27223	0.63573	0.6372	5.71943	9	10.42666	2.31111	101.67132	12.16	15.41324	968	228.80341	2394.0096	211.06959	0.79541	0.43029	14	1010.8928	4.85248	2.4018	2.45068	11.7501	18.71234
c-nek6-1	2912.5632	392.62088	107.68227	49.49529	0.23743	0.42401	0.64492	5.69566	12	15.32914	2.34667	139.44854	13.97781	20.08621	1194	116.77757	4516.1472	262.4786	0.66853	0.53125	20	2178.56	4.64972	2.55869	2.09103	13.20418	21.64577
c-nek6-1	3358.0032	417.36127	94.44299	59.06323	0.24225	0.19159	0.71416	5.95664	16	12.39817	2.82	122.08309	16.35447	23.11986	1059	209.11719	4702.0032	261.32239	0.62613	0.61793	23	2728.7552	3.77284	1.97061	1.80223	11.5654	19.34403
c-nek6-1	3185.664	411.21304	94.48846	56.36238	0.23674	0.22575	0.69329	5.28997	12	13.43659	2.88	121.55128	16.31686	20.03517	977	232.48011	4594.9952	259.42878	0.63089	0.5948	20	2445.6192	4.54108	2.45857	2.08251	13.06746	22.70388
c-nek6-1	2520.064	376.62088	83.17883	55.15726	0.22326	0.15144	0.65292	5.91564	13	10.7542	1.94462	116.3819	13.56136	17.65519	986	225.31533	3859.6608	235.25169	0.62464	0.57221	19	1835.1104	4.54136	2.45452	2.09244	13.1055	23.7112
c-nek6-1	2873.344	352.95972	98.20697	45.07304	0.28983	0.42512	0.73627	5.40848	10	17.38555	3.296	115.56777	18.56	23.29635	1129	189.13487	3902.5664	242.9965	0.68845	0.6115	15	2030.08	5.70216	3.06215	2.64001	14.35372	26.97979
c-nek6-1	2159.104	332.02489	76.31744	54.5133	0.24612	0.10518	0.65174	4.83257	7	19.40189	2.05714	106.75364	15.17219	16.45435	1220	49.57822	3312.8448	223.35272	0.6727	0.54388	16	1567.8464	4.53002	2.51468	2.01534	13.34422	21.37755
c-nek6-1	1838.8992	266.33002	77.79872	37.7596	0.32578	0.38278	0.73496	5.29256	6	20.38796	2.56	98.59445	15.57187	19.29576	1158	143.78456	2502.0416	203.30814	0.76337	0.55906	17	1481.3184	3.10655	1.81475	1.2918	10.43842	18.79047
c-nek6-1	2762.0352	393.68679	98.57384	55.20871	0.22394	0.27294	0.65732	5.88591	13	11.55341	2.26462	138.66267	13.45523	19.2	1201	93.48797	4201.984	261.8821	0.6652	0.50609	19	2058.0352	4.87972	2.27705	2.60267	13.4933	21.15767
c-nek6-1	3222.016	371.22246	106.40971	51.73765	0.29381	0.38143	0.7088	5.06143	10	16.54728	3.904	133.45561	17.70153	24.22719	984	215.31837	4545.7408	268.61561	0.7236	0.56114	20	2452.8896	3.98328	2.25347	1.72982	12.71243	22.81006
c-nek6-1	1624.4736	232.70728	67.27843	34.7934	0.37697	0.33405	0.77594	5.64644	9	11.50596	1.88444	79.9568	14.62228	20.48	1153	150.53903	2093.568	174.38573	0.74938	0.67128	12	1179.648	4.85616	2.571	2.28515	12.84247	19.33615
c-nek6-1	1830.8096	247.50492	61.76651	42.98869	0.37557	0.12065	0.76074	5.97473	8	18.65145	1.56	83.48622	18.42711	24.09156	1157	154.88383	2406.6048	181.83611	0.73468	0.69581	12	1279.8976	5.64485	2.75269	2.89216	12.85292	23.62121
c-nek6-1	1580.3392	245.41079	78.14366	32.37111	0.32974	0.49994	0.67552	5.99629	8	13.39225	1.52	95.34896	14.73391	19.21066	1098	192.47078	2339.4304	194.68168	0.79329	0.52397	11	1034.6496	6.18187	2.66068	3.52119	14.25582	20.9964
c-nek6-1	1863.5776	259.76921	79.50159	35.99035	0.34704	0.43539	0.72287	5.70571	8	12.3345	2.04	93.73954	16.64	20.49	1150	151.93749	2578.0224	198.25072	0.76318	0.59584	14	1485.2096	4.09541	2.29314	1.80227	12.8928	19.33102
c-nek6-1	2639.9744	321.40999	95.23154	41.59888	0.32114	0.46176	0.73532	5.64908	10	12.88187	2.24	110.247	17.4686	24.09156	1116	186.33035	3590.2464	234.28621	0.72893	0.60439	17	1908.224	4.68537	2.5644	2.12277	12.23313	23.30154
c-nek6-1	2966.7328	378.41775	88.60576	57.18419	0.26034	0.16968	0.70259	5.63055	10	12.47191	3.84	111.27522	14.92724	21.19743	1142	162.38842	4222.5664	253.54863	0.67002	0.57992	20	2277.4784	4.11598	2.21625	1.91219	13.12556	23.75378
c-nek6-1	2298.6752	346.06721	86.81656	46.19406	0.24119	0.31215	0.64192	5.38203	10	12.97748	3.168	110.39838	11.04811	21.12	1057	211.37408	3580.928	238.12152	0.68808	0.50944	18	1731.1744	4.17051	2.34025	1.83026	11.78152	20.83318
c-nek6-1	1844.5312	249.37944	67.71262	45.73501	0.37271	0.13945	0.72886	5.16526	7	14.3806	2.51429	93.40622	16.40449	21.36105	1139	177.82295	2530.7136	192.92873	0.77364	0.62273	16	1406.7712	3.4182	1.80192	1.61628	10.71181	18.17868
c-nek6-1	2622.7712	330.53308	80.48632	53.2991	0.30168	0.15234	0.71417	5.11233	8	18.01097	2.64	104.96229	15.21263	22.32674	1008	233.48019	3672.4736	229.0244	0.69289	0.62836	18	2109.952	3.50422	1.89442	1.6098	12.6857	21.90141
c-nek6-1	1916.8256	322.45153	74.45844	47.64987	0.23167	0.17548	0.63517	5.74901	9	16.49742	2.24	100.47838	12.16	17.04131	1062	214.20784	3017.8304	212.19477	0.65807	0.53496	13	1184.4608	6.61001	3.657	2.95301	14.11097	24.22816
c-nek6-1	1900.6464	285.4657	75.58007	41.74628	0.29309	0.28352	0.69647	5.53773	10	11.50964	3.52	92.61483	14.38221	20.2082	986	225.80965	2728.96	203.63299	0.71334	0.57599	13	1297.1008	5.25194	2.70115	2.55079	12.72556	23.54226
c-nek6-1	2639.4624	351.49779	92.81082	48.65512	0.26846	0.32358	0.68586	5.52138	9	14.12487	2.98667	111.18425	14.72	18.89897	969	209.4827	3848.3968	241.17189	0.68613	0.57026	19	2068.0704	3.73296	2.13112	1.60184	12.19855	21.7054
c-nek6-1	3816.5504	420.80753	103.84669	61.78066	0.27084	0.2277	0.72384	5.15996	9	22.40748	3.02222	140.63758	22.09623	26.88	995	207.65597	5272.6784	282.42022	0.67114	0.6013	22	3092.2752	3.84048	2.13405	1.70642	13.28025	23.90155
c-nek6-1	1772.032	250.45315	62.26835	42.23365	0.355	0.13678	0.74784	6.25686	10	11.48862	1.984	82.69093	16.61537	21.12	801	154.03571	2369.536	183.30446	0.73189	0.66273	13	1247.744	5.10483	2.73322	2.37161	11.71364	21.6049
c-nek6-1	4102.9632	600.47568	108.81381	77.74959	0.14299	0.105	0.59306	5.39216	15	13.84705	2.368	144.5968	14.08	18.10193	935	222.57583	6918.3488	319.57715	0.53221	0.50484	32	3132.5184	3.79099	2.08656	1.70601	11.89486	20.62451
c-nek6-1	3649.024	489.7534	105.28703	70.06402	0.19118	0.14912	0.60438	5.07931	14	10.64946	3.72571	144.03445	14.77555	18.56	992	220.19083	6037.6064	303.5367	0.61977	0.4977	22	2659.0208	4.93321	2.75867	2.17454	14.03678	23.73771
c-nek6-1	4228.7104	491.55807	110.48063	70.31793	0.21992	0.17926	0.65096	5.29845	14	15.19265	2.92571	149.6697	17.28	26.31015	989	226.35812	6496.1536	315.62353	0.64209	0.53343	20	3346.432	5.42448	2.67015	2.75433	15.51549	22.2987
c-nek6-1	1558.3232	232.69396	67.37103	35.82787	0.36166	0.31257	0.7396	5.41108	5	17.35544	3.84	74.04151	19.17865	20.3697	1165	145.08618	2106.9824	178.6284	0.76765	0.61371	9	843.1616	7.79166	4.48979	3.30187	15.4782	28.28044
c-nek6-1	3798.8352	467.76598	109.9294	65.50784	0.21817	0.22648	0.64125	5.33991	13	11.67722	3.32308	145.15364	16.45435	19.85032	1143	171.02047	5924.1472	293.05464	0.6265	0.55586	26	3037.5936	3.57924	2.01483	1.56441	11.93605	20.06638
c-nek6-1	3819.3152	508.2624	119.5248	58.15071	0.18579	0.38095	0.62272	5.04065	12	17.05064	3.49333	164.27599	17.23253	22.4	1039	216.32152	6133.248	307.41215	0.60483	0.50787	24	2876.416	4.32512	2.33571	1.98941	12.81001	21.51387
c-nek6-1	2645.7088	356.87737	91.34353	51.62334	0.26104	0.26609	0.69466	5.20891	10	13.59458	3.008	117.23209	15.57187	18.65905	1059	208.6001	3808.6656	236.89095	0.66379	0.59245	17	1923.6864	4.77114	2.68029	2.09085	13.14834	23.51223
c-nek6-1	1900.4416	266.27902	95.07928	28.57968	0.33681	0.696	0.77229	5.09261	8	17.14636	1.76	103.97954	15.83273	19.09304	1145	159.52743	2460.7744	215.97655	0.81109	0.51198	12	1277.44	5.88026	2.81256	3.0677	14.70704	22.41943
c-nek6-1	1875.0464	284.72921	87.39452	37.3325	0.29064	0.47799	0.65678	5.40746	8	13.78989	2.36	102.9419	13.44	16.20351	1113	178.25824	2854.912	211.44853	0.74263	0.527	17	1462.8864	3.4048	1.82028	1.58452	11.36111	19.57757
c-nek6-1	2559.1808	338.07663	87.28569	45.04979	0.28137	0.3356	0.70659	5.68833	10	14.13175	2.496	106.7819	16	21.79761	828	155.39627	3621.888	232.43558	0.68752	0.59526	20	2080.3584	3.52646	1.95032	1.57614	10.90731	19.25422
c-nek6-1	3744.256	442.07501	114.09868	50.22003	0.24076	0.4562	0.74499	5.99508	13	16.86032	2.36308	141.88932	16.64	27.5869	964	234.83398	5025.8944	291.08092	0.65844	0.55533	24	2997.4528	4.25412	2.27084	1.98329	11.92433	19.09666
c-nek6-1	2878.3616	460.32443	118.90958	42.53494	0.1707	0.59771	0.60828	5.28477	11	17.99806	1.74545	153.78422	13.44	16.64	1043	233.77767	4732.0064	281.74495	0.61206	0.45566	21	2082.2016	4.73943	2.47131	2.26812	13.31951	22.9608
c-nek6-1	1636.4544	248.58415	69.15273	39.45364	0.33279	0.25894	0.75578	5.17428	7	14.67271	3.15429	95.29016	13.74138	17.78233	1029	221.47912	2165.248	182.88232	0.7357	0.61485	12	1067.3152	5.19954	2.7695	2.43004	14.28522	24.28277
c-nek6-1	2418.688	343.83111	69.4788	58.21381	0.2571	0.03065	0.69277	5.72587	10	14.07097	1.664	104.38661	16	20.60959	1003	219.49032	3491.328	231.89977	0.67446	0.56518	18	1889.3824	4.19445	2.09262	2.10183	12.37605	18.88177
c-nek6-1	3494.0928	468.44043	109.99532	52.44949	0.20009	0.39627	0.67534	5.29099	11	18.1418	3.31636	137.36383	17.4686	21.73175	1042	229.26404	5173.8624	276.15456	0.58952	0.57576	20	2456.9856	5.54537	2.82496	2.7204	14.28246	24.97343
c-nek6-1	1425.8176	232.06728	68.56774	36.81226	0.33269	0.30527	0.66651	5.09737	6	11.76431	2.4	79.50425	14.59425	17.23253	1029	219.76351	2139.2384	185.21975	0.79813	0.52227	11	968.2944	5.41568	2.30788	3.1078	12.80359	20.034
c-nek6-1	4284.8256	574.61059	111.6755	75.86958	0.16308	0.13573	0.57513	5.36477	12	14.14823	3.44	160.26577	14.98202	19.58023	1130	189.73402	7450.2144	325.50973	0.56649	0.50818	30	3324.416	3.74634	2.34716	1.39918	12.94377	23.92611
c-nek6-1	1691.648	225.76376	66.32055	37.29488	0.41707	0.26987	0.78952	4.69875	6	16.40274	4.21333	74.35761	18.33798	24.96	873	174.54799	2142.6176	175.40442	0.77694	0.69094	13	1320.1408	3.28174	2.00772	1.27402	13.09176	25.4578
c-nek6-1	2211.1232	316.08369	78.39192	50.38353	0.27811	0.17251	0.70246	5.99539	9	13.84801	1.81333	94.58584	14.72	19.21066	941	217.66488	3147.6736	220.60423	0.69793	0.57095	17	1698.5088	4.11165	2.18279	1.92886	11.4525	20.00044
c-nek6-1	3895.1936	498.9863	95.07475	70.30125	0.19659	0.08586	0.66053	4.90731	12	16.66391	2.4	129.87128	17.28	23.68	1208	102.26925	5897.1136	291.52063	0.58423	0.57597	20	2827.264	5.37103	2.88722	2.48381	14.52183	26.70682
c-nek6-1	1697.0752	276.19512	90.33507	33.15313	0.27956	0.58155	0.62646	5.53945	10	10.76399	1.376	108.24935	13.97781	16.392	1190	115.44696	2708.992	210.6215	0.76258	0.48073	16	1307.0336	3.66373	1.80282	1.8736	11.61758	16.67346
c-nek6-1	1561.6	232.14492	56.17031	43.01255	0.36413	0.06798	0.73342	5.71788	7	12.16088	2.46857	81.86348	10.11929	23.47151	1038	222.44999	2129.2032	176.17201	0.75889	0.63227	14	1227.776	3.69828	1.92441	1.77387	11.25693	16.98614
c-nek6-1	1895.3216	269.42021	61.69553	51.61249	0.32812	0.03118	0.70187	4.98916	9	11.11633	3.09333	80.02113	16.45435	20.09641	1205	84.19026	2700.3904	200.56472	0.74443	0.59208	12	1336.9344	5.33663	3.11717	2.21946	13.89239	24.81789
c-nek6-1	1627.0336	254.77786	80.13756	33.45616	0.31498	0.49442	0.72496	5.2144	6	15.97136	3.94667	100.69248	14.94095	18.69194	1169	142.58331	2244.3008	198.7575	0.78012	0.51756	14	1154.1504	4.40287	2.33972	2.06315	11.20086	20.15274
c-nek6-1	2939.4944	427.52362	102.51382	47.65692	0.2021	0.41548	0.67428	5.89081	13	12.91118	2.63385	124.72854	15.37333	18.47151	1187	125.3156	4359.4752	259.00271	0.60582	0.55065	24	2291.8144	4.02129	2.08395	1.93733	11.37368	19.35093
c-nek6-1	3025.8176	419.48204	98.21131	55.26128	0.21609	0.26942	0.61701	5.0048	10	15.64485	2.624	133.20773	13.36359	21.46625	1060	215.03256	4904.0384	275.15389	0.65594	0.50223	19	2246.8608	4.4244	2.51123	1.91317	13.79745	23.83504
c-nek6-1	1814.4256	289.18257	87.35108	32.91229	0.27265	0.56455	0.68216	6.33367	9	12.03929	3.02222	101.84935	12.8	17.82834	1104	185.98925	2659.84	210.23457	0.727	0.51587	17	1373.4912	3.9069	2.13534	1.77156	11.32846	20.05511
c-nek6-1	2909.184	368.54485	91.89016	53.67615	0.26915	0.24127	0.67983	5.38931	11	17.56069	1.71636	134.07677	15.68979	22.09623	1183	131.06105	4279.296	243.38325	0.66039	0.61716	18	2314.0352	4.37461	2.45011	1.9245	13.65156	22.62719
c-nek6-1	3061.6576	401.66405	104.14694	44.81796	0.23847	0.47265	0.69586	6.22062	12	16.18626	1.57333	130.44306	17.28	23.71457	1148	151.97039	4399.8208	266.24176	0.66285	0.54277	22	2441.6256	4.14236	2.00276	2.1396	11.69851	19.72668
c-nek6-1	1605.2224	219.14967	54.52768	43.00875	0.42001	0.05426	0.7987	5.74089	7	16.23326	1.82857	73.71761	19.71574	23.07553	795	143.20265	2009.8048	168.00289	0.76661	0.71468	10	1137.0496	6.01163	3.28934	2.72229	14.1283	24.07576
c-nek6-1	3371.52	417.32911	86.97431	64.49434	0.24326	0.08435	0.6841	5.3139	9	20.65323	1.63556	128.56074	18.65905	25.40727	1097	209.64732	4928.4096	268.74108	0.64395	0.58663	21	2665.984	4.3912	2.1376	2.2536	12.75541	17.75421
c-nek6-1	2147.328	341.91111	82.37105	45.32028	0.23082	0.2865	0.68188	6.25258	11	9.69746	2.41455	106.42974	12.14315	16.64	977	232.38546	3149.1072	221.66524	0.64831	0.54918	20	1638.912	3.65535	1.9821	1.67326	10.74735	18.39375
c-nek6-1	3461.4272	447.85614	103.99589	56.91057	0.21686	0.29062	0.64831	5.94164	12	15.9775	2.37333	138.40148	17.04131	21.05201	1113	193.69047	5339.136	275.89902	0.61604	0.57143	20	2554.9824	5.33829	3.01278	2.32551	14.53554	26.27167
c-nek6-1	1765.6832	255.54099	69.18405	40.06721	0.33978	0.24768	0.71287	5.80634	10	12.60768	2.4	86.60858	16.7504	20.92516	1168	143.33527	2476.8512	194.93437	0.76283	0.58391	12	1272.0128	5.69252	2.42105	3.27147	12.4806	21.35579
c-nek6-1	3256.4224	435.3534	100.89966	56.38465	0.21591	0.27465	0.62746	5.44453	13	13.697	2.48615	128.07051	16.89648	19.58023	1036	220.06136	5189.8368	280.49207	0.64429	0.52013	19	2425.4464	5.05595	2.89327	2.16269	14.48138	24.41927
c-nek6-1	1762.6112	237.08299	61.87371	49.12501	0.39406	0.0514	0.72869	4.75273	6	17.16142	1.76	83.28935	16	22.72676	918	218.24527	2418.8928	196.13682	0.82729	0.57577	14	1338.6752	3.96862	2.31326	1.65536	11.55484	20.74395
c-nek6-1	2474.5984	346.74717	99.02401	40.96082	0.25864	0.50097	0.68677	5.63077	9	15.20626	3.84	116.40854	17.00522	21.27459	1079	203.34208	3603.2512	246.32081	0.71038	0.51252	18	1794.1504	3.82712	2.2386	1.58852	12.97617	25.46077
c-nek6-1	2511.6672	383.23269	98.55986	47.46656	0.21491	0.3887	0.58422	5.56387	12	13.75881	1.84	131.95599	14.08	19.25326	906	215.50174	4299.1616	253.66905	0.66192	0.4905	21	2001.2032	3.8748	2.04172	1.83308	11.74804	16.90198
c-nek6-1	3415.552	456.44675	87.64109	74.21723	0.20601	0.02714	0.6265	5.20801	12	13.89986	3.04	155.65874	14.73391	19.2	834	152.43359	5451.776	276.0446	0.60477	0.56326	21	2481.4592	4.50599	2.21586	2.29013	13.71158	24.21551
c-nek6-1	3512.7296	446.75807	106.04127	58.13784	0.22116	0.2892	0.69193	5.77435	12	17.33718	2.85333	127.61406	16.05112	21.27459	929	209.29405	5076.6848	276.7399	0.61944	0.57638	21	2580.3776	5.23755	2.50011	2.73744	13.32248	22.25796
c-nek6-1	3155.0464	402.59579	86.29591	69.34754	0.24461	0.04632	0.66647	5.08409	11	12.85204	3.37455	135.24306	16.45435	21.45671	880	170.03529	4733.952	263.4044	0.65427	0.57144	20	2417.4592	4.32714	2.41459	1.91255	12.95675	22.94859
c-nek6-1	2159.7184	314.51976	71.19906	55.92939	0.27435	0.05608	0.684	5.55416	10	12.00572	3.36	92.85329	14.72	18.47151	1010	224.22756	3157.504	215.35886	0.68472	0.58517	15	1524.9408	4.74343	2.58222	2.16121	13.20358	23.1902
c-nek6-1	3907.4816	467.36672	118.80995	63.75957	0.2248	0.30559	0.62304	5.49664	14	12.67685	2.90286	145.1348	15.47953	22.09623	1004	220.31568	6271.5904	306.95256	0.65677	0.52115	25	3226.0096	3.64649	1.9173	1.72919	12.27546	21.79059
c-nek6-1	3251.0976	424.86714	112.99046	53.65784	0.22633	0.39938	0.6499	4.91664	10	15.88077	4.512	129.46974	14.77555	22.87049	937	207.30412	5002.4448	289.27672	0.68086	0.48822	16	2223.8208	6.22442	3.53461	2.68981	15.91597	27.34554
c-nek6-1	1590.0672	218.3677	55.86316	41.31701	0.41903	0.08573	0.7543	5.58146	7	15.72525	2.19429	73.03603	21.73175	25.09094	792	149.46237	2108.0064	173.13505	0.79286	0.66658	14	1286.8608	3.32351	1.96549	1.35802	9.9016	16.87388
c-nek6-1	3871.232	454.77301	102.48587	63.74037	0.23522	0.1955	0.6916	5.58713	14	11.23237	2.46857	134.17877	16.05112	23.07553	944	212.68992	5597.4912	288.10006	0.6335	0.5861	24	3136.3072	3.90504	2.05009	1.857	12.45913	20.40286
c-nek6-1	1955.4304	293.94879	79.02816	44.41221	0.28439	0.27036	0.66382	5.35457	8	10.32098	3.32	86.16935	11.44867	17.70153	1004	233.68141	2945.7408	208.5384	0.70944	0.56504	13	1262.1824	5.66078	2.91251	2.74827	13.64322	23.96584
c-nek6-1	4500.2752	567.42862	121.55987	68.06144	0.17564	0.27318	0.64821	5.4985	14	14.37747	3.24571	147.47128	15.36	19.75725	1086	214.78827	6942.6176	316.97582	0.55862	0.56286	28	3483.136	4.30163	2.24475	2.05689	12.89885	21.64815
c-nek6-1	2047.5904	284.08921	102.57097	33.44805	0.31882	0.65248	0.69706	4.42696	8	14.7241	2.52	107.87445	14.0363	19.43325	890	184.39902	2937.4464	231.72461	0.81568	0.47919	16	1633.792	3.28706	1.81231	1.47475	13.13795	22.13223
c-nek6-1	3403.9808	443.11104	116.96523	58.55651	0.21786	0.35903	0.60842	4.99969	8	20.42636	3.04	151.87364	13.36359	19.29576	1104	195.01795	5594.8288	307.83684	0.69472	0.45139	21	2556.1088	4.55757	2.37203	2.19337	14.23578	23.70825
c-nek6-1	5756.1088	694.30848	140.52278	79.40034	0.15005	0.26625	0.61011	4.80001	16	15.14161	3.28	189.49947	17.96566	21.15875	1069	212.56293	9434.5216	384.44858	0.55371	0.4894	34	4597.3504	3.75308	2.01588	1.7372	13.27616	22.93217
c-nek6-1	3215.1552	437.24675	121.64573	44.05763	0.21133	0.58994	0.67614	5.57186	12	13.82365	3.17333	143.65403	12.42655	19.85032	1105	190.26823	4755.1488	291.55223	0.66679	0.47531	21	2428.1088	4.38567	2.14451	2.24116	13.46681	23.05279
c-nek6-1	1740.288	257.6806	71.79954	36.87666	0.32936	0.33935	0.71555	5.50384	8	11.59627	3.04	93.05016	12.8	21.46625	1181	128.9496	2432.1024	189.33464	0.73476	0.61006	12	1172.8896	5.63755	2.97077	2.66678	13.35839	21.66799
c-nek6-1	4791.3984	541.40823	118.99553	68.35526	0.20541	0.2538	0.69044	4.79558	13	16.15999	2.88	165.26816	18.20347	21.5139	1200	106.24029	6939.648	316.55757	0.58469	0.60085	26	3940.4544	4.17979	2.2307	1.94909	13.00497	22.93043
c-nek6-1	5660.16	640.42306	130.33241	90.66721	0.17342	0.12094	0.60837	4.72849	13	19.42496	4.52923	190.31912	17.22064	23.68	1077	213.2182	9303.8592	375.5914	0.58647	0.50421	30	4400.2304	4.32828	2.46879	1.8678	13.0111	23.25938
c-nek6-1	3851.3664	495.15181	111.85747	74.45611	0.1974	0.14895	0.52739	4.41472	12	14.58705	3.17333	161.78812	14.38221	22.40914	1204	104.34558	7302.7584	329.65526	0.66577	0.44535	22	2920.6528	4.74491	2.37124	2.38101	14.37497	23.41476
c-nek6-1	2602.1888	347.23188	88.85896	52.79622	0.27121	0.22865	0.65107	5.07247	12	13.26855	3.2	105.92229	15.36	22.62742	1204	104.75209	3996.7744	246.09437	0.70873	0.53994	16	1848.5248	5.19391	2.59743	2.59648	12.68918	22.6397
c-nek6-1	3194.9824	390.58327	80.17988	75.04038	0.26318	0.00438	0.642	4.83917	9	15.85175	2.52444	107.367	17.92	20.84672	1176	146.85367	4976.64	261.33911	0.6691	0.58785	20	2575.872	3.89961	2.05744	1.84217	12.79944	21.1683
c-nek6-1	5700.3008	642.64584	144.18255	72.28456	0.17345	0.35794	0.64458	4.87898	14	16.38027	3.31429	189.83441	18.02256	23.12872	1122	193.89946	8843.4688	373.26452	0.58082	0.51413	27	4289.2288	5.57787	3.085	2.49287	14.56533	26.98562
c-nek6-1	4494.6432	562.33526	116.5181	76.1346	0.17861	0.16127	0.63776	5.48558	13	18.56765	1.99385	173.62422	16.68916	20.33952	1123	194.41193	7047.5776	317.60002	0.56479	0.55994	25	3245.568	5.3307	3.00121	2.33044	13.9425	23.0629
c-nek6-1	2372.9152	342.55111	90.94513	45.13976	0.25412	0.36564	0.63259	5.43268	11	14.2956	2.70545	106.56229	16	20.2082	1033	226.87441	3751.1168	236.51379	0.69045	0.53306	17	1699.84	4.81873	2.61134	2.20739	12.01003	20.68964
c-nek6-1	4722.2784	585.79565	143.18483	64.4259	0.17293	0.43992	0.59847	5.20516	13	19.68119	3.2	171.56615	16.64	22.54581	1018	224.59297	7890.5344	348.25377	0.5945	0.48929	25	3580.0064	5.1602	2.53077	2.62943	14.70169	23.38799
c-nek6-1	4428.0832	540.8082	124.67478	63.87288	0.19026	0.34129	0.63383	5.00036	13	15.1828	3.69231	151.16151	16.6523	20.92516	1152	168.75426	6986.24	323.70332	0.59855	0.53105	26	3406.0288	4.09624	2.17175	1.92449	13.58417	24.01564
c-nek6-1	2363.392	340.27505	96.99231	44.93594	0.2565	0.41806	0.60737	5.21409	9	13.83476	3.16444	119.79599	14.5098	19.43325	1070	216.44861	3891.2	250.08296	0.73494	0.47487	15	1685.9136	5.54612	3.01098	2.53514	14.11491	24.14326
c-nek6-1	3711.7952	470.24282	117.363	52.05937	0.21094	0.45048	0.70234	5.34699	13	14.9872	3.00308	143.08777	16	21.27459	954	226.61421	5284.864	283.8829	0.60369	0.57878	20	2678.5792	5.56913	2.99066	2.57847	14.82828	28.31065
c-nek6-1	3445.5552	459.81536	99.57	59.08379	0.20479	0.2296	0.66413	5.24552	12	17.97025	2.58667	134.887	14.08	21.76941	845	173.08957	5188.096	272.4112	0.59244	0.58347	23	2492.7232	4.47658	2.64729	1.8293	12.92451	24.72716
c-nek6-1	3430.8096	446.73695	104.63548	56.43597	0.21602	0.30173	0.67203	5.4336	11	16.9592	2.88	127.33012	14.59425	21.18777	1100	205.40691	5105.152	272.32084	0.60958	0.58136	18	2352.5376	6.40205	3.41666	2.98538	14.81699	27.12328
c-nek6-1	3592.704	426.39891	113.44665	52.79945	0.24831	0.41463	0.70574	5.08163	13	14.06901	2.38769	135.73719	16.9449	25.50382	1091	211.04265	5090.7136	289.54497	0.67905	0.53852	23	2913.6896	3.83525	1.89224	1.95932	11.85707	18.00871
c-nek6-1	2126.336	328.23037	102.30078	35.549	0.24802	0.61546	0.6144	4.71842	8	17.39273	1.88	126.48935	15.47953	18.21472	977	222.46573	3460.8128	244.51496	0.74495	0.44692	15	1526.3744	4.82168	2.52201	2.29966	13.12496	20.50072
c-nek6-1	1925.3248	253.21392	62.77738	53.59764	0.37735	0.02458	0.72916	4.79335	9	12.81899	2.56	86.7278	14.77555	24.37047	1093	209.52327	2640.4864	201.82456	0.79705	0.59397	14	1473.9456	4.16773	2.05322	2.11451	12.2538	20.14364
c-nek6-1	4016.8448	470.31494	118.38575	55.79868	0.2282	0.40508	0.67796	5.58254	14	16.53539	2.44571	151.94738	16.11479	26.14617	1129	172.20046	5924.864	299.24959	0.63627	0.56367	20	3044.864	5.71208	2.65497	3.0618	14.29387	24.00737
c-nek6-1	3646.1568	443.32514	96.74002	69.21931	0.23313	0.10419	0.66639	4.64997	9	21.03868	3.02222	132.61874	18.19222	23.68865	1131	181.59295	5471.5392	282.60984	0.63748	0.57368	22	2822.0416	3.74653	2.04575	1.70218	13.28989	24.2091
c-nek6-1	3547.0336	428.91895	118.95594	49.64571	0.24228	0.49466	0.68125	5.64462	13	15.16475	2.58462	141.12229	17.93142	23.75771	1202	89.83318	5206.6304	289.80229	0.67566	0.53073	21	2738.176	4.75025	2.62138	2.12887	13.37359	23.28545
c-nek6-1	1639.7312	229.8955	61.92329	39.18716	0.38987	0.18326	0.75884	5.54789	6	19.7792	2.13333	76.51445	19.87094	24.52962	1185	112.21854	2160.8448	180.98328	0.78724	0.62908	10	1084.0064	6.64933	3.43572	3.21361	13.57268	24.16154
c-nek6-1	5680.5376	648.08422	144.83989	72.29386	0.16996	0.36134	0.63895	5.05141	14	15.33842	3.31429	182.92144	17.32734	21.76941	1126	191.07067	8890.368	369.29167	0.56982	0.52343	34	4660.8384	3.72665	1.92106	1.80559	12.71479	20.67972
c-nek6-1	4019.0976	527.14078	145.96422	50.53809	0.18175	0.61765	0.6223	5.53432	14	15.58363	2.01143	175.24696	14.77555	19.93269	1004	225.42626	6458.4704	329.36455	0.62481	0.46557	19	2691.6864	7.37977	3.52173	3.85804	16.61507	26.945
c-nek6-1	3502.3872	456.35027	112.72634	58.12792	0.21134	0.33629	0.60727	5.31409	13	15.79456	1.96923	140.60932	16	22.0684	1159	160.2498	5767.4752	292.77146	0.64155	0.51347	19	2482.4832	6.31551	2.94273	3.37278	14.74897	22.434
c-nek6-1	2922.1888	388.22956	104.6671	48.63828	0.24364	0.41579	0.62142	4.62845	10	15.91771	3.68	129.81248	16.6523	21.65622	1000	211.58214	4702.4128	275.59426	0.70987	0.48348	16	2063.4624	5.19013	2.85703	2.34354	15.78753	26.84501
c-nek6-1	4193.6896	469.9644	102.80165	68.2692	0.2386	0.15048	0.68011	4.89427	12	14.77136	3.12	133.93642	17.4686	23.98933	1199	102.69859	6166.2208	298.6205	0.63541	0.59097	23	3309.1584	4.16226	2.35432	1.80794	13.91853	25.51594
c-nek6-1	3973.4272	518.26946	138.26336	51.95452	0.18589	0.56632	0.6068	4.67925	11	19.71942	2.64727	163.52619	14.84469	20.23858	872	179.79155	6548.1728	323.56211	0.62431	0.47694	21	2818.2528	5.60552	2.57057	3.03495	13.59977	22.59685
c-nek6-1	3608.9856	432.37853	105.06253	60.23546	0.24259	0.25525	0.66517	4.65357	10	18.86038	3.328	133.21877	17.92	24.12554	1034	224.28776	5425.664	287.37083	0.66463	0.54917	16	2631.7824	6.03358	3.24511	2.78847	16.4589	28.77407
c-nek6-1	3104.768	392.01856	104.83791	49.43864	0.25388	0.40469	0.67961	4.55302	9	17.91589	2.66667	124.14735	16.9449	21.45671	1088	206.7704	4568.4736	264.38719	0.67443	0.55816	19	2452.3776	4.01833	2.33393	1.68441	13.36112	21.36678
c-nek6-1	1828.4544	218.18025	62.80509	41.14069	0.48268	0.15959	0.84338	5.42547	7	17.67909	3.61143	68.4878	25.6	27.88227	893	205.94417	2168.0128	175.98755	0.80662	0.74187	13	1432.3712	3.6976	2.3492	1.3484	12.36639	23.82748
c-nek6-1	1971.4048	236.2367	65.63521	44.33954	0.44391	0.13934	0.81061	4.98202	6	19.26352	3.25333	84.17171	17.32734	25.79922	948	213.52049	2432	186.83192	0.79087	0.70971	12	1440.8704	4.56135	2.42607	2.13753	13.11799	23.74548
c-nek6-1	3233.3824	383.46011	99.76722	61.03736	0.27633	0.20729	0.61651	4.63744	6	21.3192	4.69333	113.8258	18.32681	24.04902	1028	210.03095	5244.6208	278.34618	0.72588	0.52444	16	2273.1776	5.4696	3.00458	2.46503	13.31831	26.40772
c-nek6-1	3079.7824	369.66405	90.6737	55.6145	0.28321	0.20546	0.7227	4.98865	11	14.16441	3.02545	117.91367	17.4686	21.76	1004	223.43679	4261.4784	245.94595	0.66532	0.63981	21	2479.5136	3.47937	2.05183	1.4368	12.71935	23.05656
c-nek6-1	2343.936	275.89234	78.71807	49.30981	0.38697	0.19043	0.77572	4.77953	7	16.16021	3.74857	92.72464	19.84	24.8531	977	218.57722	3021.6192	213.16511	0.77264	0.64822	14	1756.2624	4.63617	2.45142	2.18474	13.44987	23.10631
c-nek6-1	6075.2896	655.0521	135.98588	97.06016	0.17792	0.10562	0.6053	4.618	17	14.87791	2.74824	201.60067	19.46484	23.18179	1139	179.06423	10036.8384	395.4576	0.6037	0.48818	33	5091.9424	3.62207	1.88734	1.73708	13.91304	22.83165
c-nek6-1	3187.9168	401.95579	125.30808	40.42641	0.24795	0.65847	0.65085	4.70781	11	15.19621	4.21818	150.13167	17.93142	21.38979	1052	222.62075	4898.0992	299.07917	0.74406	0.44786	18	2367.7952	4.96694	2.36261	2.60433	14.74961	25.4824
c-nek6-1	4307.968	473.99965	110.83531	66.90633	0.24095	0.21701	0.67939	4.43102	9	21.64059	2.31111	163.70974	20.48	24.28629	1204	101.789	6340.9152	299.30853	0.63145	0.60429	23	3528.9088	3.83136	1.91905	1.91231	13.03311	22.6757
c-nek6-1	5100.8512	592.45294	131.28938	75.52303	0.18262	0.25275	0.5926	5.11349	16	11.752	3.68	160.65951	16.64	21.89137	1160	159.04088	8607.6416	344.86608	0.5821	0.53895	28	3950.592	4.38832	2.40228	1.9911	13.72272	24.27049
c-nek6-1	4495.0528	575.87726	125.60037	72.77204	0.17033	0.24735	0.59297	5.2563	14	16.98049	2.62857	179.7497	16.64	22.62742	1095	199.86245	7580.5696	336.72275	0.58471	0.4982	28	3475.6608	4.71083	2.27816	2.43628	12.03726	20.39789
c-nek6-1	4746.24	546.52043	138.93475	67.34831	0.19969	0.38373	0.64647	5.19985	13	17.00204	1.92	187.9599	15.47953	24.72091	1200	100.20978	7341.7728	349.21948	0.63899	0.48906	27	3742.72	4.35323	2.44564	1.91191	13.68676	23.17488
c-nek6-1	6101.8112	613.07719	140.34157	83.10417	0.204	0.23114	0.6256	4.377	9	30.55457	4.48	171.21789	21.1103	31.20943	1037	219.36727	9753.4976	381.62575	0.62248	0.52649	26	4608.1024	4.56216	2.60282	1.95934	15.28857	27.31651
c-nek6-1	2433.3312	263.78334	68.77965	53.05711	0.43946	0.06445	0.78915	4.76895	7	17.38206	3.15429	91.00703	22.84361	27.57204	1132	166.25883	3083.4688	210.86871	0.7994	0.68768	15	2018.2016	3.49039	2.03662	1.45378	12.73378	22.59766
c-nek6-1	1408.1024	198.93476	70.85962	28.37828	0.44712	0.52354	0.82307	4.78711	7	12.88581	2.65143	70.88309	13.68164	19.46484	926	209.54713	1710.7968	166.35375	0.83622	0.63941	9	856.1664	5.75158	3.28427	2.46732	14.85894	30.7376
c-nek6-1	5552.9472	578.25762	138.80326	74.00832	0.20868	0.31056	0.61493	3.99941	12	16.86777	3.92	186.77248	19.43325	24.9928	1101	208.11295	9030.144	362.03629	0.62608	0.53239	27	4616.192	3.51816	1.94349	1.57533	13.78226	24.69114
c-nek6-1	3539.968	366.82563	106.00767	52.73005	0.33059	0.36398	0.75018	4.30273	7	20.35404	3.29143	134.03128	18.56	27.78662	1169	144.56832	4718.7968	268.77082	0.73269	0.61581	16	2687.488	5.05455	2.47012	2.58444	15.84772	25.3253
c-nek6-1	5155.4304	525.83965	140.45287	58.88039	0.2343	0.49147	0.70521	4.66315	12	19.7156	3.09333	169.41322	17.65519	31.36	1083	207.41745	7310.5408	345.87858	0.65776	0.54154	24	4053.1968	4.47256	2.53817	1.93439	14.74162	27.52775
c-nek6-1	3407.0528	426.37227	98.85799	64.55962	0.23551	0.16165	0.62938	4.33623	10	16.59332	1.696	131.00541	17.4686	22.87049	1035	213.87146	5413.376	287.83877	0.67509	0.51676	20	2565.12	3.58571	1.99925	1.60607	14.47658	26.81498
d-spr2-2	1644.7488	195.14025	64.6469	36.84202	0.54277	0.25978	0.85214	4.52782	7	9.30061	4.06857	69.27367	19.2	23.19062	961	211.849	1930.1376	167.0743	0.85618	0.74044	12	1310.5152	3.13976	1.84422	1.29554	12.58896	25.05564
d-spr2-2	2319.2576	278.00531	83.33451	41.09568	0.3771	0.3706	0.76136	5.25191	7	14.05466	4.16	108.13012	21.15875	25.91802	990	215.8379	3046.1952	218.48498	0.7859	0.61054	14	1738.3424	4.29665	2.29057	2.00608	12.39421	21.8757
d-spr2-2	2500.096	323.07269	90.91265	43.14509	0.301	0.39987	0.68773	6.25362	11	14.5791	1.51273	114.27835	16	22.94201	833	181.36703	3635.3024	234.17186	0.72483	0.57292	19	2009.1904	4.03105	2.02096	2.01009	11.41906	17.51165
d-spr2-2	3384.4224	351.49779	107.02434	53.8358	0.34423	0.35537	0.72963	5.13122	8	13.77048	2.92	129.67051	17.78233	26.55036	1120	187.67792	4638.5152	274.62793	0.78131	0.5639	18	2782.8224	3.92268	1.97804	1.94464	14.86413	23.53754
d-spr2-2	3883.6224	417.16601	124.032	56.81326	0.28043	0.4266	0.64851	4.42319	9	16.61567	4.05333	146.38425	19.88125	24.04902	1029	202.09899	5988.5568	306.4965	0.73471	0.51951	24	3202.9696	3.1098	1.78194	1.32786	12.77521	22.30434
d-spr2-2	3308.544	352.37624	110.43805	50.96737	0.33484	0.42098	0.72201	4.27869	8	15.06754	4.88	122.99209	18.89897	24.32	1195	117.02564	4582.4	268.37154	0.76161	0.57726	16	2534.8096	4.61894	2.40733	2.2116	14.7499	27.36911
d-spr2-2	3339.8784	393.24756	114.3654	47.75616	0.2714	0.49427	0.70938	5.40429	12	14.95077	2.45333	152.87912	16	22.68166	1127	179.05865	4708.1472	286.25183	0.72792	0.51221	21	2708.1728	4.09888	2.09381	2.00507	12.57988	19.67368
d-spr2-2	3993.7024	438.10637	127.42904	61.56817	0.26147	0.38624	0.65811	4.52279	9	13.10029	3.09333	159.86812	17.82834	22.04054	1206	94.02659	6068.4288	322.51489	0.73616	0.48249	22	3285.7088	3.72172	2.0658	1.65592	13.90731	23.8522
d-spr2-2	3033.7024	363.84524	84.53444	66.18285	0.28797	0.05758	0.67032	4.55312	8	14.91156	3.68	125.56541	17.78233	22.72676	1056	208.24265	4525.7728	255.63559	0.70259	0.58336	19	2374.3488	4.06502	2.19023	1.8748	12.36745	23.51154
d-spr2-2	3819.7248	398.86559	109.23812	55.03786	0.30171	0.35413	0.72354	4.55032	9	14.53428	3.84	143.67287	18.56	28.27612	1033	218.70071	5279.232	281.12611	0.70481	0.60735	22	3247.0016	3.1098	1.82771	1.28209	13.10541	21.59117
d-spr2-2	3984.9984	376.21153	119.63098	53.64869	0.35381	0.4424	0.705	3.89789	7	15.58676	4.48	134.8909	23.47151	27.34081	1175	132.41224	5652.48	298.03646	0.7922	0.56377	19	3178.2912	3.65323	2.04386	1.60937	14.11618	24.77783
d-spr2-2	4210.7904	410.02401	124.52185	52.14592	0.31474	0.49224	0.74519	4.77285	9	24.78865	2.66667	145.05325	24.12554	32.05755	1041	212.04245	5650.6368	301.62715	0.73563	0.58161	22	3395.1744	3.96045	2.25801	1.70281	12.914	23.45781
d-spr2-2	2638.5408	264.51983	86.10722	42.0012	0.47387	0.37897	0.82528	4.37778	5	19.06791	4.8	99.59993	24.89427	30.91273	1201	106.92053	3197.1328	217.67812	0.82292	0.69975	16	2226.0736	2.97455	1.70209	1.27246	13.04577	24.70035
d-spr2-2	4006.1952	388.1464	97.13853	64.4875	0.33416	0.15069	0.73072	5.35902	11	15.06074	2.38545	135.23364	21.46625	32.21051	1094	210.52553	5482.496	285.92897	0.73665	0.61578	17	3151.5648	5.14951	2.6332	2.51632	14.49333	25.2934
d-spr2-2	5115.904	497.84046	126.6062	72.04293	0.25939	0.26092	0.67766	4.94125	12	15.02777	3.17333	176.86028	18.63708	28.94187	1091	210.02619	7549.3376	335.26334	0.67344	0.57195	27	4222.5664	3.83068	1.97798	1.8527	12.67452	19.55726
d-spr2-2	2447.36	264.13941	82.44462	42.73092	0.4408	0.33235	0.82261	5.18303	8	13.59156	3.6	98.32935	20.33952	27.25078	1099	192.03906	2975.1296	213.23048	0.80726	0.67641	14	1877.6064	4.22469	2.41812	1.80657	13.33284	25.16893
d-spr2-2	4716.544	453.68046	136.78071	52.8281	0.28796	0.54817	0.71947	5.19029	10	14.76799	2.752	167.07283	21.12	27.49022	1003	220.00682	6555.5456	324.93256	0.71621	0.56137	30	4114.5344	2.78292	1.3937	1.39129	11.18473	18.04347
d-spr2-2	3322.88	350.84447	94.96169	57.49243	0.33923	0.21488	0.74961	4.47138	8	19.99891	3.36	121.19132	19.25326	31.38611	993	218.43992	4432.7936	262.96902	0.74953	0.60383	17	2650.5216	4.25627	2.33623	1.92004	13.95033	24.27882
d-spr2-2	3308.1344	361.56366	122.56201	41.07381	0.318	0.6369	0.74916	4.99359	9	17.51824	3.87556	142.10503	22.4	24.96	1181	140.75155	4415.7952	280.72881	0.77643	0.5275	21	2658.304	3.58839	1.86036	1.72803	12.3309	21.51815
d-spr2-2	3016.2944	326.27821	97.6611	45.03182	0.35605	0.42163	0.76082	5.33116	10	14.99975	2.944	116.52777	18.30445	27.72759	1165	147.5161	3964.5184	249.53819	0.7648	0.60871	17	2350.6944	4.46109	2.6107	1.85038	13.28018	22.42973
d-spr2-2	1752.8832	252.50179	75.96065	38.58806	0.34549	0.3478	0.71813	5.17876	8	9.65401	1.8	97.05877	14.13806	18.47151	1099	211.76874	2440.9088	195.36973	0.77374	0.5771	17	1461.1456	2.74848	1.69453	1.05395	10.49446	18.57646
d-spr2-2	3609.2928	367.73853	92.01932	70.07049	0.33539	0.07073	0.71864	4.88142	7	25.56065	3.47429	140.7097	24.37047	26.2712	1005	225.16216	5022.4128	274.29892	0.74591	0.60281	20	3050.8032	3.4478	1.74596	1.70184	14.28309	22.78424
d-spr2-2	2006.528	260.02099	86.05537	36.29077	0.37294	0.48723	0.76085	4.60467	8	12.59675	2.88	100.18503	17.28	21.1103	1182	130.75932	2637.2096	213.8444	0.82241	0.55139	18	1655.1936	2.52093	1.41151	1.10942	10.74747	18.64404
d-spr2-2	4358.9632	447.46791	114.81825	67.69621	0.27357	0.23435	0.68948	4.86473	8	22.49832	3.2	175.86422	22.87049	26.91807	1181	135.58761	6322.0736	310.18043	0.69319	0.56933	24	3666.0224	3.63756	1.86754	1.77002	12.91034	20.79917
d-spr2-2	1562.112	254.94647	76.76791	38.83046	0.30201	0.35111	0.66116	5.13644	5	23.98915	1.408	106.48854	16.64	18.20347	1054	209.74508	2362.6752	203.59103	0.79856	0.47359	13	1162.1376	3.99311	1.83998	2.15313	12.6939	17.40777
d-spr2-2	2008.576	240.12218	75.28714	39.58898	0.43776	0.32123	0.81097	5.11018	7	12.71674	4.52571	87.14819	19.84	25.79922	1029	221.40235	2476.7488	193.52269	0.80593	0.67396	13	1451.008	4.62795	2.62057	2.00738	12.67167	22.71007
d-spr2-2	2061.1072	252.94883	87.80365	39.28511	0.4048	0.4441	0.76052	4.58251	6	14.32209	3.30667	99.81564	16.31686	20.60959	1154	153.3721	2710.1184	209.65296	0.82884	0.58926	14	1572.5568	3.75466	1.92117	1.83348	13.11395	21.46898
d-spr2-2	2420.0192	315.72763	85.37968	53.03892	0.30507	0.19634	0.64658	4.85815	8	16.71675	2.16	115.29877	16.64	21.84454	1164	154.4215	3742.8224	241.78495	0.7658	0.5202	14	1752.1664	5.17819	2.67019	2.508	15.13167	24.24367
d-spr2-2	4001.8944	372.36601	116.46872	52.39459	0.36269	0.44007	0.77854	4.66843	7	23.33253	4.25143	125.26816	24.72919	30.42525	1198	115.20851	5140.2752	287.32442	0.77162	0.60916	22	3479.2448	3.03832	1.67186	1.37314	12.22802	20.94994
d-spr2-2	1768.7552	237.03199	76.69633	36.94427	0.39561	0.38855	0.76599	4.74685	6	14.96875	2.88	79.81093	18.21472	19.87094	1198	110.32679	2309.12	193.12183	0.81475	0.59596	12	1216.3072	4.76629	2.57065	2.19564	12.59726	23.84082
d-spr2-2	2433.2288	263.02021	85.01521	43.27203	0.44199	0.3463	0.78529	4.25956	6	14.25175	4.85333	101.84935	17.173	29.14636	1049	218.21549	3098.5216	216.27997	0.82229	0.65367	12	1826.5088	4.71203	2.42118	2.29085	16.12949	28.09165
d-spr2-2	4212.5312	472.30478	124.42001	59.48317	0.23731	0.39428	0.64411	5.03189	13	14.31691	2.26462	162.19128	18.73572	23.29635	1155	152.49918	6540.0832	310.28822	0.65697	0.54982	26	3441.5616	3.40523	1.86539	1.53984	12.64569	22.32961
d-spr2-2	3103.3344	346.51976	113.49777	45.21671	0.32477	0.52714	0.73673	4.74614	8	23.78214	2.32	137.83912	18.63708	26.11482	1209	87.33842	4212.3264	272.58146	0.78663	0.52486	19	2552.6272	3.43724	2.05172	1.38552	13.63743	24.15272
d-spr2-2	4511.232	489.74007	130.68654	58.50787	0.23636	0.44365	0.67288	5.33498	14	13.2871	1.62286	160.00619	16.51646	24.8531	1219	51.39066	6704.3328	321.28349	0.65603	0.5492	29	3872.1536	3.15325	1.64694	1.50718	11.82863	17.53723
d-spr2-2	3589.8368	371.48204	103.14439	60.69906	0.3269	0.23574	0.69468	4.93971	11	17.68391	2.82182	133.19051	16.68916	25.7595	1056	224.95333	5167.616	272.9492	0.73476	0.60551	21	2826.5472	3.45428	1.6664	1.7943	12.60175	21.39511
d-spr2-2	2636.9024	343.12679	99.90136	48.63183	0.28145	0.3805	0.6871	5.56292	10	9.83427	4.256	116.97642	15.58502	19.46484	943	228.96288	3837.7472	249.13877	0.72608	0.53385	17	1902.3872	4.85305	2.50625	2.3468	13.32138	22.58422
d-spr2-2	2401.1776	283.07431	103.67307	32.92207	0.37656	0.66715	0.81085	4.40607	8	8.65519	5.52	112.36777	18.63708	21.27459	1202	110.9955	2961.3056	232.53193	0.82145	0.55804	15	1887.8464	3.89897	2.11407	1.7849	13.9393	24.89462
d-spr2-2	3989.7088	394.63737	110.96342	62.28014	0.32192	0.27132	0.68903	4.72532	8	15.61097	5.12	145.37325	20.00448	26.86476	1165	153.70426	5790.3104	296.58631	0.75154	0.56997	20	3175.6288	4.05067	2.25361	1.80133	13.54159	24.25168
d-spr2-2	3327.0784	374.92601	119.17263	44.83695	0.29743	0.5655	0.70958	4.93912	10	13.54023	4.192	133.44619	17.28	24.9025	1128	177.76108	4688.7936	283.49967	0.75615	0.5202	20	2708.0704	3.83005	2.14568	1.68437	13.11637	22.39509
d-spr2-2	2738.176	292.35821	76.9101	53.38826	0.40257	0.12226	0.74373	4.52688	7	24.33096	1.78286	98.92387	27.06981	29.7514	1071	220.23851	3681.6896	227.37666	0.77773	0.66555	16	2278.1952	3.12144	1.85955	1.26189	12.73431	21.95558
d-spr2-2	3446.0672	350.15898	114.90215	46.94843	0.35319	0.50961	0.73141	5.03593	11	10.27208	5.23636	131.99758	17.5738	27.54975	933	203.78175	4711.5264	270.71018	0.77311	0.59091	19	2807.1936	3.92518	2.0122	1.91298	13.77382	22.89207
d-spr2-2	3445.6576	395.81308	105.78427	58.74292	0.27638	0.27944	0.63768	4.76439	8	19.97076	4.56	134.59364	21.84454	26.74251	986	224.83327	5403.4432	292.1601	0.73813	0.50727	23	2789.6832	3.32826	1.86395	1.46563	12.50613	21.53262
d-spr2-2	2375.5776	277.31431	96.32602	40.17531	0.38818	0.49512	0.74047	4.70763	8	15.40577	1.72	111.92854	19.25326	22.35424	1092	207.63189	3208.192	225.71603	0.81394	0.58594	13	1792.7168	5.41474	2.59527	2.81947	15.56912	24.16379
d-spr2-2	4653.4656	427.73772	124.53458	63.87601	0.31962	0.34038	0.69523	4.442	7	21.81365	4.48	146.08148	22.68166	26.24	1081	211.83012	6693.376	319.44535	0.74683	0.57305	23	3949.2608	3.57556	1.80316	1.77241	13.79137	23.94236
d-spr2-2	2340.5568	257.90573	88.65052	36.25811	0.44219	0.50892	0.82809	5.06883	7	15.4234	2.92571	97.80306	21.27459	26.24	1084	199.42919	2826.4448	211.76725	0.8211	0.65586	12	1682.3296	5.60471	2.9441	2.6606	14.95181	27.0213
d-spr2-2	3676.8768	373.03818	112.76561	51.51492	0.33203	0.4286	0.74842	4.49421	11	10.44077	4.77091	147.95599	19.2	28.34123	1158	154.72879	4912.8448	284.04801	0.76144	0.57267	20	2934.9888	3.7646	2.04743	1.72093	13.44793	23.70105
d-spr2-2	2771.6608	287.15276	101.16191	41.32395	0.4224	0.50978	0.76142	3.85227	7	11.52413	4.25143	115.29325	17.8513	25.6	1056	215.24637	3640.1152	239.72016	0.83482	0.6061	15	2178.3552	3.6044	2.13673	1.46767	14.01758	27.05381
d-spr2-2	5792.768	612.63016	145.55856	80.92434	0.19395	0.27855	0.59197	5.08891	15	14.93342	2.53867	214.23596	19.02857	26.61969	1058	217.22569	9785.6512	378.6723	0.61811	0.50766	35	4904.1408	3.22604	1.8593	1.36675	12.10172	20.17557
d-spr2-2	3887.2064	386.4915	114.74541	53.99005	0.32701	0.40638	0.74076	4.53834	9	15.26247	5.58222	144.31677	17.60873	31.36	1101	187.37129	5247.5904	284.39399	0.73584	0.60396	21	3185.4592	3.47989	2.10777	1.37561	13.04779	25.19908
d-spr2-2	2758.7584	292.42805	94.87526	41.43243	0.4054	0.46195	0.76644	4.52707	7	21.33488	1.78286	119.89248	23.89524	30.56628	1115	179.03072	3599.4624	240.8272	0.82354	0.59774	16	2332.7744	3.84732	1.5709	2.27642	13.00715	17.34002
d-spr2-2	3770.6752	367.21385	125.07273	44.85462	0.35139	0.59611	0.7691	3.88647	9	12.22169	5.97333	139.60935	20.48	26.86476	1103	207.08452	4902.7072	295.88143	0.80575	0.54124	19	3215.4624	3.28659	1.61421	1.67237	13.91762	24.93449
d-spr2-2	3059.712	289.75044	86.54845	50.32749	0.45798	0.24464	0.81744	4.18712	7	16.4532	3.01714	97.57012	25.6	29.37035	943	208.71272	3743.0272	232.07343	0.80094	0.7139	19	2491.1872	3.40838	2.04317	1.36844	11.06152	20.82792
d-spr2-2	3182.8992	375.04362	116.05351	48.28217	0.28436	0.49689	0.66955	4.62891	12	9.44588	3.62667	138.28777	16.45435	22.4	1014	218.70299	4753.8176	276.21899	0.7365	0.52423	19	2505.6256	3.74743	2.01661	1.73222	14.33705	23.6084
d-spr2-2	2335.5392	299.57234	68.59834	64.41336	0.32703	0.00395	0.68635	4.84457	8	12.3842	1.6	95.94738	13.44	21.20709	998	237.92856	3402.8544	226.75629	0.75693	0.57079	15	1803.0592	4.20114	2.04537	2.15577	14.54678	20.90589
d-spr2-2	1427.456	178.59673	60.90825	33.04979	0.56237	0.29711	0.85537	3.7968	3	26.8643	3.62667	69.75448	12.62277	24.10006	1004	212.34406	1668.8128	161.61185	0.9049	0.68679	10	1045.6064	3.78276	1.80113	1.98163	12.34605	22.0659
d-spr2-2	3114.8032	351.7174	85.66923	61.92602	0.31641	0.09836	0.68693	4.47152	10	10.77952	3.776	117.12229	17.93142	22.62742	961	224.5707	4534.3744	255.67137	0.72692	0.59879	17	2462.208	3.96608	1.98993	1.97614	14.04596	25.90474
d-spr2-2	2587.3408	315.66331	119.26404	33.52432	0.3263	0.72854	0.73835	4.59882	7	13.22475	3.88571	137.84854	17.92	21.76	954	222.69037	3504.2304	262.05053	0.83016	0.47347	18	2031.9232	3.43393	1.81567	1.61827	12.4976	23.46921
d-spr2-2	3086.9504	333.86173	102.33804	50.72177	0.34802	0.36674	0.71045	4.35906	6	33.29814	2.18667	116.46345	31.17004	33.84747	831	133.14278	4345.0368	257.82645	0.77226	0.58356	21	2640.7936	2.51578	1.45281	1.06297	11.84636	22.59149
d-spr2-2	5532.0576	428.9534	141.06531	56.56005	0.37781	0.52274	0.76261	5.1367	13	15.22201	3.37231	153.58345	26.11482	35.01332	927	216.25448	7254.1184	338.49843	0.78913	0.60671	22	4752.9984	4.09109	2.10604	1.98505	13.96736	23.76325
d-spr2-2	3785.1136	400.00914	117.43338	52.17204	0.29727	0.44933	0.70014	4.59831	12	11.82966	4.02667	147.26109	17.74774	28.54285	1057	213.19709	5406.208	297.98462	0.74494	0.53567	21	3121.0496	3.90157	1.8954	2.00617	13.30114	20.25102
d-spr2-2	2735.616	304.51821	97.50867	41.63337	0.37071	0.47833	0.76274	4.56451	9	14.44426	2.98667	108.33642	19.24262	27.5869	1080	207.63189	3586.56	245.49009	0.80616	0.57042	15	2067.7632	4.63515	2.29804	2.33895	14.02861	23.14219
d-spr2-2	1835.8272	227.6516	84.49113	30.37029	0.44514	0.59469	0.8187	4.54122	7	10.33041	3.33714	87.76935	19.02857	21.1103	900	193.97165	2242.3552	194.1777	0.85296	0.61185	13	1374.0032	3.86018	2.2173	1.64288	12.89883	22.93257
d-spr2-2	1441.28	190.31751	68.91496	28.74343	0.50004	0.4951	0.85319	4.05066	4	21.88743	3.28	74.90113	22.62742	23.78356	1043	218.08255	1689.2928	166.90794	0.877	0.65014	10	1042.7392	4.25065	2.41678	1.83387	14.07109	27.38981
d-spr2-2	2358.6816	237.14179	77.30018	42.49418	0.52706	0.28715	0.84173	4.20172	4	23.55704	2.88	81.88622	22.0684	28.27612	1026	212.00236	2802.176	200.66034	0.84616	0.73613	12	1849.344	4.43286	2.44802	1.98484	15.02643	27.78332
d-spr2-2	2608.64	284.30102	101.55599	36.3926	0.40557	0.5966	0.83846	3.71085	6	21.36626	2.77333	125.06738	15.74192	28.16727	1185	131.54087	3111.2192	240.88706	0.8473	0.56493	16	2132.7872	3.36441	2.0399	1.32451	12.78201	22.76819
d-spr2-2	2962.432	330.92682	105.16174	44.43944	0.33993	0.48576	0.75902	5.36639	10	18.03637	2.208	117.99912	20.2082	25.1887	1037	208.497	3902.976	252.82034	0.76398	0.58242	21	2448.2816	3.38228	1.87614	1.50614	11.6694	19.88081
d-spr2-2	4737.024	401.48992	114.7793	60.63415	0.36929	0.31769	0.7912	3.98088	8	22.3892	3.48	147.1019	27.00163	36.16991	1190	116.08617	5987.1232	299.17998	0.74517	0.66504	20	3788.5952	3.89747	2.45794	1.43953	13.81595	27.00361
d-spr2-2	2729.3696	269.10412	99.48542	37.29337	0.47362	0.56789	0.83849	3.71946	5	22.21911	4.864	108.58657	25.6	27.88227	1114	185.00541	3255.0912	236.07575	0.87727	0.61542	14	2261.9136	3.69753	1.85534	1.84219	15.33982	24.09289
d-spr2-2	2462.4128	271.99354	81.5583	46.82138	0.41827	0.25426	0.76727	4.0611	6	18.83149	3.78667	99.89329	21.12	26.38788	1175	140.62361	3209.3184	219.08575	0.80548	0.64468	14	2053.9392	3.55895	1.78185	1.78404	13.80843	21.09025
d-spr2-2	3108.7616	307.32999	109.95144	38.98567	0.41361	0.60317	0.82249	4.2382	6	15.29633	3.41333	127.95128	23.11986	29.55109	1186	125.70998	3779.6864	254.91424	0.82945	0.60119	17	2505.8304	3.88165	1.99264	1.88901	12.04193	22.21603
d-spr2-2	4278.8864	362.4954	102.07301	60.78497	0.4092	0.22698	0.80242	4.90228	11	18.72276	3.84	124.19835	24.04902	38.35731	1033	222.9103	5332.48	277.21541	0.76474	0.69969	18	3479.6544	4.6205	2.43379	2.18672	13.66596	23.09815
d-spr2-2	2728.96	278.33702	86.14626	43.6296	0.44265	0.35013	0.83048	4.82986	9	18.53759	4.26667	97.2368	25.72768	29.25157	1192	123.47874	3286.016	226.8508	0.81502	0.66639	13	2059.264	5.30374	2.4929	2.81084	14.39327	22.58792
d-spr2-2	1452.8512	188.52063	54.02176	39.74727	0.5137	0.08854	0.83302	5.11522	7	13.91696	1.73714	65.57564	21.12	25.03374	914	193.13985	1744.0768	162.01625	0.85941	0.69553	11	1134.592	4.07309	2.15973	1.91337	12.38669	19.87213
d-spr2-2	2171.392	260.92608	78.07282	41.36358	0.40079	0.31545	0.77685	5.13904	9	13.64983	1.77778	92.45012	17.5738	24.39567	1087	206.52603	2795.1104	202.2824	0.77525	0.66686	17	1815.552	3.03006	1.67975	1.35031	11.19945	18.97832
d-spr2-2	2485.3504	304.24531	89.59996	42.79947	0.3374	0.39493	0.74841	4.96017	10	14.88085	2.144	108.327	15.74192	25.09094	967	224.59297	3320.832	227.15171	0.74661	0.60529	15	1776.4352	4.59936	2.32544	2.27392	13.62771	22.86443
d-spr2-2	2708.48	265.56689	79.85067	48.89178	0.4826	0.20671	0.80941	4.66512	9	12.25245	2.48889	102.08229	20.00448	29.77892	1016	226.80388	3346.2272	218.10605	0.82128	0.71548	16	2358.5792	3.32345	1.69725	1.6262	12.01454	17.24717
d-spr2-2	2541.4656	300.01157	99.06056	39.50761	0.35483	0.5264	0.75823	4.98992	10	15.7901	1.792	113.23128	20.65922	23.68	882	204.9073	3351.8592	236.24321	0.78745	0.57224	18	2088.8576	3.20182	1.54862	1.6532	11.97758	19.60752
d-spr2-2	4099.3792	503.35649	112.56531	67.57188	0.20332	0.2211	0.62818	5.26266	14	13.29495	2.83429	157.81167	15.21263	24.28629	1038	225.91591	6525.8496	317.58749	0.63094	0.51074	24	3222.8352	4.43981	2.35713	2.08791	13.4643	21.99904
d-spr2-2	3505.664	389.73146	110.72184	53.55321	0.29003	0.38542	0.72062	5.92227	12	17.09247	2.8	123.84619	20.5698	25.7436	932	226.63848	4864.8192	280.45359	0.71961	0.56009	24	2870.6816	3.47088	1.99581	1.47902	11.31034	20.53032
d-spr2-2	4126.8224	514.26865	134.98575	54.09431	0.19609	0.5231	0.65935	5.30112	14	16.6843	2.76571	200.62345	16	23.07553	1088	210.74392	6258.8928	342.01858	0.66506	0.44333	27	3360.1536	3.52927	1.9337	1.59557	12.843	21.51496
d-spr2-2	3231.9488	377.86092	100.93734	57.75697	0.28445	0.25673	0.63824	5.30073	10	17.52908	2.304	133.89874	18.56	24.39567	1076	216.04398	5063.8848	266.13568	0.70432	0.57341	21	2656.256	3.48424	1.78292	1.70132	12.93695	20.87614
d-spr2-2	4035.2768	472.72517	127.7171	56.68347	0.22692	0.45008	0.6309	5.05851	14	10.23288	4.16	158.2509	17.28	22.62742	1025	216.24523	6396.1088	316.23632	0.66896	0.50706	23	3186.0736	4.05283	2.44187	1.61095	14.38757	26.24547
d-spr2-2	3671.7568	443.02788	132.35446	47.30339	0.23508	0.59825	0.65421	5.25211	10	16.30987	2.176	156.0148	17.38634	22.68166	1058	208.44424	5612.544	309.93696	0.69959	0.48033	24	2961.1008	3.75555	2.01919	1.73636	12.64715	20.72976
d-spr2-2	3200	406.50011	114.02646	49.41997	0.24335	0.46748	0.6552	5.30615	10	14.63638	3.264	147.56777	16.31686	20.63938	1117	187.851	4883.968	280.03391	0.68889	0.51279	22	2512.7936	4.17493	2.31122	1.86871	11.88384	20.68869
d-spr2-2	5362.2784	612.51255	131.68764	74.35218	0.17961	0.26682	0.6571	5.19779	12	23.6522	3.22667	177.64063	16.83577	26.88	1199	106.31086	8160.5632	356.36108	0.5818	0.53061	30	4262.0928	4.1555	2.37117	1.79038	13.49822	24.31283
d-spr2-2	1685.4016	219.09086	69.19991	36.45766	0.44123	0.31976	0.77898	4.26301	4	23.02116	1.6	85.58035	20.00448	22.78975	1146	159.56503	2163.6096	185.52467	0.84679	0.61533	13	1364.48	3.51299	2.04787	1.46512	12.4944	20.33725
d-spr2-2	2405.376	342.90489	110.11015	39.13609	0.25707	0.60168	0.62171	4.62259	10	10.30501	2.368	134.53483	14.62228	17.92	1196	108.56795	3868.9792	250.56818	0.73072	0.48144	18	1856.3072	3.9482	2.13061	1.81758	13.68933	21.44779
d-spr2-2	4426.0352	572.55414	118.91368	71.69081	0.16966	0.21795	0.59933	5.50432	15	13.25677	2.688	171.62657	16.79924	19.88125	1103	201.66061	7384.9856	319.01379	0.55718	0.54652	33	3500.6464	3.55751	1.88623	1.67128	12.09854	19.34714
d-spr2-2	3697.664	412.42644	122.9173	45.84012	0.27318	0.57124	0.72175	5.09345	13	11.99257	3.17538	146.11364	17.29185	25.6	1185	122.47857	5123.1744	293.53903	0.71174	0.53927	19	2818.56	5.1485	2.45477	2.69561	13.76519	24.71859
d-spr2-2	2001.7152	248.05396	65.82837	47.11057	0.40881	0.10407	0.76452	5.13765	7	14.28593	3.38286	73.84074	20.32945	23.35781	1021	213.43617	2618.2656	190.81855	0.76926	0.69083	13	1536	4.4988	2.4675	2.03131	13.27033	22.6928
d-spr2-2	3581.7472	425.44282	133.50337	44.775	0.24867	0.63645	0.6906	5.61915	13	13.20367	2.95385	155.14577	15.74192	22.87049	1194	116.39158	5186.4576	297.78506	0.69994	0.50757	23	2788.2496	4.107	2.00186	2.10514	12.97654	23.66338
d-spr2-2	1899.008	246.5355	62.52517	46.68456	0.39262	0.08072	0.73399	4.72808	7	14.16257	2.05714	84.94035	16.83577	23.47151	1186	128.17176	2587.2384	193.2617	0.78391	0.63892	12	1472.8192	4.52879	2.14724	2.38155	13.31898	22.09937
d-spr2-2	1614.848	220.3465	62.57848	37.87066	0.41795	0.21519	0.7569	5.88215	8	13.58587	2.68	67.29877	17.93142	23.48024	950	225.99558	2133.504	174.43688	0.79165	0.66691	9	1013.9648	7.3458	3.695	3.6508	14.15627	26.4217
d-spr2-2	4653.8752	536.84278	135.28364	74.7785	0.20292	0.28296	0.59987	5.005	12	15.66541	4.37333	207.68847	16.9086	22.35424	1214	74.41774	7758.1312	333.9871	0.62213	0.52428	25	3522.6624	4.62579	2.64661	1.98704	14.14985	25.55363
d-spr2-2	2832.6912	359.69466	107.88748	46.2095	0.27513	0.47606	0.64718	4.76911	8	13.54871	2.28	138.2007	14.59425	24.9928	1040	230.30632	4376.9856	257.29991	0.71533	0.53769	19	2262.7328	4.12123	2.01862	2.1026	11.87073	18.48345
d-spr2-2	2426.5728	334.99195	106.1927	37.52722	0.27173	0.60523	0.66369	5.76132	11	14.21125	2.03636	126.26032	14.31084	21.76	1019	223.22634	3656.192	246.0521	0.7345	0.50367	17	1785.6512	4.93117	2.73093	2.20025	12.92898	22.67729
d-spr2-2	3623.424	426.0773	106.77678	65.53479	0.25081	0.20499	0.64788	5.33943	12	15.76071	2.13333	162.89951	14.73391	26.05201	1062	219.86814	5592.7808	297.19819	0.69752	0.51551	20	2728.1408	4.94496	2.34961	2.6066	14.70774	22.68336
d-spr2-2	2006.1184	278.26489	83.38596	39.54096	0.32557	0.40049	0.71378	5.1777	10	12.67168	1.888	109.85877	14.13806	19.71574	1127	185.96774	2810.5728	213.08133	0.76575	0.55523	16	1592.32	3.62757	1.75102	1.87655	11.91744	19.73822
d-spr2-2	1709.056	259.96218	74.31553	35.31462	0.31779	0.39888	0.70123	6.14746	10	11.29246	2.912	89.97719	12.62277	20.83689	1077	212.81917	2437.2224	190.79888	0.73395	0.58995	13	1195.3152	5.41534	3.01149	2.40385	11.51621	20.78601
d-spr2-2	2473.984	318.67034	71.17479	58.37639	0.30614	0.03829	0.73117	5.52179	10	11.98509	2.592	98.81796	14.94095	21.27459	997	245.76411	3383.6032	216.69231	0.67999	0.66209	16	1913.1392	4.55413	2.30853	2.2456	12.8723	21.75592
d-spr2-2	2432.9216	303.16608	109.39024	33.66095	0.33264	0.68394	0.72983	4.45403	7	12.99428	4.16	115.88777	17.40988	22.21639	935	200.98259	3333.5296	246.26706	0.81232	0.50411	15	1803.1616	4.40635	2.58244	1.82391	14.19581	24.71985
d-spr2-2	4093.6448	397.63659	134.64122	44.33057	0.32535	0.64705	0.79539	4.69742	9	18.40312	5.29778	151.207	17.92	29.64796	988	220.92533	5146.7264	316.20068	0.7952	0.51451	21	3375.104	3.78616	1.98857	1.7976	13.58372	23.9683
d-spr2-2	3332.8128	344.04292	102.70902	56.95006	0.35383	0.28058	0.74876	4.16665	8	14.17097	4.48	135.19206	22.35424	25.6	989	210.402	4451.1232	264.71432	0.76942	0.59768	18	2534.6048	3.83329	2.21741	1.61588	13.70702	25.66568
d-spr2-2	2958.5408	324.54566	98.87036	52.6004	0.35297	0.31226	0.70249	4.91703	8	12.96528	3.2	115.44464	22.21639	25.38308	1051	218.43306	4211.5072	258.44225	0.79632	0.55662	18	2446.2336	3.72499	1.91918	1.80581	13.04118	20.79488
d-spr2-2	2460.7744	259.67825	70.76489	49.17033	0.45858	0.12166	0.78943	5.36707	8	16.31606	2.76	84.57877	17.23253	33.68371	993	226.97797	3117.1584	210.74894	0.81158	0.69623	13	1981.7472	5.06444	2.30613	2.7583	13.16224	18.1693
d-spr2-2	5132.4928	475.40278	132.95737	68.9755	0.28537	0.33164	0.71098	4.52179	11	11.64106	5.81818	186.83519	21.15875	26.36458	1191	125.49502	7218.8928	344.41126	0.72446	0.54373	25	4439.552	3.21522	1.73044	1.48478	13.47375	23.34946
d-spr2-2	3417.2928	339.46644	94.5554	53.66837	0.37265	0.26284	0.78008	4.88391	9	16.21637	3.55556	116.7058	20.04539	34.08864	1076	209.20564	4380.672	252.05453	0.7425	0.67593	17	2782.6176	4.40336	2.21366	2.1897	14.28113	21.09723
d-spr2-2	1701.6832	230.36689	75.10687	34.75882	0.40295	0.41888	0.76184	5.58313	7	10.79159	3.33714	84.09016	15.38664	20.23858	1026	222.22736	2233.6512	183.82693	0.79797	0.63281	13	1262.592	4.20409	2.15018	2.05391	12.74447	22.30075
d-spr2-2	2960.5888	352.11895	114.78788	44.28135	0.30006	0.54897	0.66934	4.59879	8	14.86587	4.28	127.43993	17.82834	22.43654	1130	179.00559	4423.168	268.24182	0.76179	0.51705	16	2244.096	4.54616	2.43927	2.10688	15.30014	26.59018
d-spr2-2	2246.8608	284.02489	77.57377	51.64027	0.35	0.14889	0.67888	5.11438	6	19.27045	2.50667	109.0219	16	22.54581	1081	203.29043	3309.6704	222.0247	0.78171	0.57277	17	1862.5536	3.43446	1.68727	1.74719	11.86143	18.12974
d-spr2-2	2880.6144	305.24918	91.33804	45.68787	0.3885	0.35968	0.792	5.30645	10	17.47324	2.176	113.09483	21.89137	26.55036	1136	169.36942	3637.1456	233.30112	0.7643	0.66506	18	2402.5088	3.59142	2.00641	1.58501	12.2046	22.16814
d-spr2-2	1949.184	246.47118	73.47171	38.56005	0.40321	0.32272	0.78673	5.29049	9	14.63676	3.12889	91.29487	19.25326	23.68	1154	164.62685	2477.568	194.46444	0.78899	0.64771	12	1344.9216	5.60262	3.21699	2.38563	13.37395	24.38301
d-spr2-2	3866.7264	410.25695	121.80058	52.79576	0.2887	0.46739	0.69139	5.33443	12	15.91535	3.09333	152.58186	17.92	26.88	1176	119.87493	5592.6784	297.16134	0.72433	0.55026	19	2966.3232	5.10251	2.81189	2.29062	14.79625	25.4205
d-spr2-2	4334.6944	446.88672	129.2416	52.00156	0.27276	0.52032	0.73583	4.45782	8	19.18989	5	164.05086	18.02256	23.29635	1153	167.49925	5890.8672	306.65854	0.68621	0.57924	26	3615.232	3.00459	1.71055	1.29405	12.7644	24.19946
d-spr2-2	3361.3824	396.23347	100.24697	59.12549	0.26905	0.23409	0.64145	4.29411	8	20.1892	3.32	146.74422	17.60873	23.60203	927	207.44156	5240.32	268.90646	0.67866	0.58415	18	2657.9968	4.23527	2.42103	1.81424	15.62638	29.69692
d-spr2-2	3028.0704	344.09621	96.74661	52.41369	0.32138	0.29832	0.69857	5.25572	9	18.52243	3.02222	107.71916	20.84672	24.19335	1064	225.61472	4334.6944	252.62255	0.73416	0.59625	17	2328.9856	4.413	2.4073	2.00569	13.58946	25.26501
d-spr2-2	2440.192	257.90802	82.02706	41.24811	0.461	0.35562	0.81719	5.1668	9	13.93132	2.24	95.06113	21.58992	28.4062	1091	203.44778	2986.0864	211.90901	0.82165	0.68287	14	1947.648	4.1836	2.08005	2.10355	13.88308	22.53977
d-spr2-2	2986.9056	367.3425	94.82581	59.43579	0.27816	0.19	0.62807	4.03311	7	23.61735	2.56	126.61248	19.09304	22.68166	922	198.63786	4755.6608	261.31517	0.71137	0.54967	18	2423.3984	3.52856	1.77838	1.75018	14.05788	22.64835
d-spr2-2	1856.2048	235.02102	71.253	40.54277	0.4223	0.26097	0.78333	4.90981	7	12.48223	2.01143	88.94896	18.95308	20.03517	1080	205.98058	2369.6384	188.07007	0.80023	0.65947	15	1587.4048	2.92474	1.56759	1.35715	12.09865	18.08957
d-spr2-2	1503.5392	230.05631	84.44592	25.81148	0.35699	0.68743	0.78226	5.48727	7	8.93489	3.01714	84.1168	14.94095	17.74774	1081	200.81584	1922.048	186.70283	0.81155	0.54203	10	852.992	6.11257	3.46745	2.64512	13.93351	24.98889
d-spr2-2	1808.2816	244.07199	75.28347	37.00418	0.38145	0.3731	0.78401	5.22342	5	18.26053	3.136	83.89719	18.46042	22.62742	993	218.29796	2306.4576	197.70365	0.81002	0.58136	13	1404.3136	4.12014	2.36225	1.75788	13.17885	22.20657
d-spr2-2	4885.4016	534.08981	167.7105	57.25593	0.21522	0.62604	0.61597	4.60699	9	16.0575	4.19556	180.56773	17.28	23.35781	933	203.256	7931.1872	373.30311	0.69895	0.44054	31	4250.3168	2.6424	1.42079	1.22169	11.79329	19.24786
d-spr2-2	4427.5712	444.88127	108.81157	66.88263	0.28112	0.20392	0.69332	4.58524	10	19.22053	4	138.85012	23.04	27.34081	998	216.6241	6386.0736	301.30797	0.67728	0.61285	22	3605.8112	3.86174	2.20097	1.66077	14.51139	25.54817
d-spr2-2	2626.048	334.3276	103.95439	49.15105	0.29524	0.4027	0.62572	4.41274	8	16.79273	4.4	123.97483	16.64	23.26996	1036	222.90581	4196.864	263.97884	0.78958	0.47356	17	1975.3984	4.05734	2.11151	1.94583	14.0649	23.5115
d-spr2-2	5015.04	549.41213	163.9134	64.34122	0.20878	0.53726	0.56572	4.88488	14	14.55467	3.04	200.18812	16.20351	24.04902	1116	198.76368	8864.8704	386.92343	0.70425	0.42095	27	4005.376	4.28235	2.21273	2.06962	13.51731	22.34019
d-spr2-2	4725.5552	472.11181	122.44015	70.47307	0.26642	0.25232	0.6786	4.44383	11	14.09004	4.33455	172.02812	17.4686	29.09009	1195	120.50311	6963.712	321.45198	0.68088	0.57469	22	3842.048	4.51748	2.45977	2.05772	14.69272	25.62808
d-spr2-2	2919.1168	337.87034	117.77214	39.53578	0.32134	0.63591	0.72064	3.84404	7	14.19775	4.8	133.59206	16.03835	26.73485	966	206.80909	4050.7392	273.61455	0.80982	0.48999	18	2296.4224	3.55004	2.08343	1.46661	14.08627	25.93656
d-spr2-2	1533.2352	179.57947	50.86535	43.46672	0.59746	0.02431	0.86121	4.77626	6	11.61568	6.45333	51.35919	20.00448	27.57204	1124	176.32924	1780.3264	156.75907	0.87292	0.78407	11	1110.8352	3.65703	2.08583	1.5712	11.72432	23.48342
d-spr2-2	4382.1056	485.12591	135.46266	65.49256	0.23398	0.38574	0.6147	4.78764	9	20.01071	2.63111	175.05561	18.56	23.71457	1210	95.07891	7128.8832	332.74075	0.68589	0.49737	25	3508.8384	3.70464	2.09341	1.61393	14.06752	26.10271
d-spr2-2	4416.3072	483.21923	130.91267	70.53001	0.23767	0.30259	0.65212	4.56089	11	13.21732	4.42182	180.08854	19.02857	23.29635	1046	212.02594	6772.224	341.23513	0.70617	0.47661	24	3547.648	3.99895	2.03362	1.97184	14.37881	24.08806
d-spr2-2	4023.3984	438.9283	139.81142	57.80376	0.26243	0.50132	0.58493	4.308	8	22.40341	2.8	186.26341	19.93269	25.14801	1056	216.58255	6878.4128	326.65597	0.74421	0.47383	23	3226.0096	3.8021	1.85476	1.94734	13.33009	20.92908
d-spr2-2	1540.3008	201.30731	57.18185	42.35045	0.47764	0.085	0.78185	4.55161	3	33.97881	1.92	76.4878	28.42061	28.42061	1148	153.07188	1970.0736	172.99036	0.85933	0.6468	12	1215.1808	3.34271	1.98127	1.36144	11.3785	21.90565
d-spr2-2	4874.9568	476.81143	140.01345	54.77492	0.26946	0.53954	0.70204	4.98039	13	14.43969	4.35692	169.70267	18.65905	30.16159	1081	202.55863	6943.9488	339.88952	0.71284	0.53028	24	3873.1776	4.1291	2.19095	1.93815	13.43891	23.6484
d-spr2-2	5740.032	520.13294	149.4596	65.79704	0.26662	0.45605	0.71887	4.70541	12	16.22587	4.61333	183.51206	19.93269	30.72	989	227.06607	7984.8448	367.63415	0.70681	0.53369	29	4895.232	3.37169	1.78847	1.58565	13.18115	22.09923
d-spr2-2	1878.8352	205.86496	67.68427	39.644	0.5571	0.23925	0.82322	4.19992	6	10.43319	4.90667	71.6329	24.05753	25.98904	1010	210.76764	2282.2912	179.12313	0.8701	0.73586	11	1485.2096	4.16647	2.25733	1.90914	13.57878	24.50914
d-spr2-2	2556.7232	293.92215	92.0465	45.07841	0.3719	0.3759	0.75697	4.83509	8	17.86067	1.52	111.37561	21.1103	24.39567	1145	164	3377.5616	234.22898	0.79691	0.58562	13	1901.568	5.57406	2.54569	3.02837	15.12	24.08189
d-spr2-2	2519.4496	251.80299	88.10111	39.20663	0.49934	0.44808	0.86203	3.8009	4	10.6041	3.84	102.32854	15.49276	31.46432	808	93.45052	2922.7008	220.13601	0.87424	0.65333	14	2025.984	3.55256	2.0044	1.55608	13.55609	24.2933
d-spr2-2	1423.0528	189.8838	61.34104	32.45574	0.49597	0.31647	0.82588	5.50733	7	13.13657	3.24571	68.46506	20.83689	22.62742	890	199.07787	1723.0848	160.54472	0.84549	0.69381	10	969.3184	5.1614	2.57067	2.59073	12.40501	20.94452
d-spr2-2	3740.2624	359.33308	89.17585	65.59893	0.36401	0.08866	0.76454	4.36851	9	15.11877	4.05333	117.43287	17.60873	34.61329	1092	209.7427	4892.16	264.12207	0.73503	0.67376	17	3110.912	3.81924	2.13982	1.67942	15.35034	28.28935
d-spr2-2	2013.184	250.76373	87.36944	35.04877	0.40231	0.52239	0.77619	3.77251	4	24.88861	1.6	105.03993	19.34876	28.87812	1026	223.62021	2593.6896	214.15933	0.85403	0.55159	14	1619.7632	3.75673	1.60583	2.15091	13.33264	20.81717
d-spr2-2	4670.0544	473.19104	136.72067	54.36771	0.2621	0.52842	0.70324	4.355	8	22.06851	5.64	152.8736	17.28	29.48171	981	225.84287	6640.7424	331.99345	0.70161	0.53244	22	3807.3344	3.90771	2.28384	1.63011	14.78805	24.83761
d-spr2-2	3175.6288	357.33543	118.09232	48.61606	0.31253	0.50433	0.68845	4.19859	6	19.67253	5.17333	131.6948	16.9449	26.2478	982	218.29567	4612.7104	281.33955	0.78733	0.50417	19	2448.7936	3.73277	2.08134	1.65143	12.91659	23.71833
d-spr2-2	2228.1216	253.80844	86.60907	40.00538	0.43465	0.42032	0.75612	3.95423	6	12.59241	4.48	95.36229	19.63246	22.09623	1193	107.18675	2946.7648	211.5256	0.83341	0.62578	10	1516.4416	6.16781	2.93633	3.23148	18.16751	32.7409
d-spr2-2	4188.5696	383.24601	112.00729	55.57892	0.35836	0.36584	0.77905	4.71108	11	14.22537	5.03273	123.36148	18.56	33.19373	1167	154.4733	5376.512	290.56811	0.75818	0.62342	17	3135.1808	4.95441	2.98001	1.97925	15.92775	29.34036
d-spr2-2	4756.5824	492.48201	136.51347	62.78086	0.24645	0.42361	0.69006	4.43397	12	14.23045	4.50667	176.94735	17.28	27.52	1135	174.79416	6892.9536	339.7599	0.68989	0.5178	24	3857.5104	3.82027	2.08421	1.73892	14.13137	22.4456
d-spr2-2	3330.048	362.72053	109.58706	47.40402	0.31807	0.46889	0.75335	4.47957	9	13.66561	4.19556	136.38109	18.56	23.19062	987	221.59874	4420.3008	266.95769	0.73599	0.58719	20	2720.5632	3.37267	1.96673	1.40594	13.66715	24.80832
d-spr2-2	3789.9264	376.20601	116.96223	54.08289	0.3365	0.41952	0.71614	4.43913	9	21.69427	2.59556	133.06577	18.95308	31.38611	1202	98.73702	5292.1344	286.32681	0.76109	0.58092	16	2943.1808	5.4257	2.43731	2.98839	15.38154	24.52521
d-spr2-2	2825.9328	318.35195	119.54668	36.20041	0.35039	0.69224	0.73169	4.21228	8	13.17852	5	121.88622	18.42711	22.84361	1178	133.09771	3862.2208	260.26453	0.81754	0.52425	18	2388.7872	3.07324	1.74128	1.33195	13.34668	21.85968
d-spr2-2	4507.8528	407.14563	115.30713	59.2333	0.34173	0.33921	0.76247	4.32562	9	24.37191	3.76889	136.66893	17.29185	40.64378	1025	224.35909	5912.1664	301.25812	0.73993	0.62417	21	3791.872	3.51571	2.02976	1.48595	13.81641	25.63015
d-spr2-2	5041.664	430.43969	110.78656	79.01461	0.34195	0.10606	0.7272	3.89067	6	22.95018	5.44	155.60773	24.96	36.29991	1181	136.55402	6932.992	326.49692	0.75852	0.59433	21	4262.1952	3.77222	2.12575	1.65738	14.97409	25.92337
d-spr2-2	1695.4368	195.25005	73.08281	31.15934	0.55887	0.47937	0.88116	3.54987	4	21.48841	4.32	67.26661	24.9928	25.608	1135	164.90907	1924.096	174.06126	0.89148	0.70321	11	1377.792	3.39754	1.95497	1.44258	14.46016	26.71381
d-spr2-2	1762.7136	219.58338	74.5293	35.38867	0.4594	0.39947	0.78139	4.0926	5	13.64987	2.624	88.807	14.73391	28.11633	1103	187.66193	2255.872	190.41011	0.86714	0.61096	12	1372.16	3.8121	2.12706	1.68504	14.00158	23.71305
d-spr2-2	2823.9872	305.62408	92.49146	47.42258	0.37992	0.34068	0.7731	4.49085	7	14.90509	4.34286	110.41561	20.48	23.98933	1076	208.58332	3652.8128	231.78181	0.75839	0.66056	16	2156.4416	3.89942	2.36827	1.53115	13.48374	26.48905
d-spr2-2	3043.2256	341.49624	119.13175	42.22763	0.32792	0.60336	0.7262	4.02114	8	16.65783	3.92	132.04306	19.25326	23.68	1110	206.31045	4190.6176	276.21287	0.80883	0.50125	15	2259.6608	4.86634	2.88957	1.97677	15.32715	28.70134
d-spr2-2	3891.9168	332.75034	87.45261	66.34271	0.44171	0.0726	0.80272	4.12693	8	16.65547	4.88	113.02109	14.98202	38.80849	1100	201.81923	4848.4352	265.30197	0.7973	0.69485	17	3129.6512	4.07586	2.15977	1.91774	14.45164	25.72789
d-spr2-2	4561.92	483.16594	131.03573	60.57406	0.24556	0.41972	0.67148	4.0932	8	24.21714	2.92	151.76383	21.73175	26.74251	1196	123.85879	6793.8304	327.38617	0.67759	0.53486	21	3759.8208	4.09071	2.27214	1.81857	14.7462	24.29496
d-spr2-2	4920.1152	504.50004	104.28547	88.32283	0.24292	0.0271	0.6584	4.05462	9	20.14134	4.62222	137.26896	20.08621	26.11482	970	211.4734	7472.8448	326.55204	0.64728	0.5798	21	3621.4784	4.75648	2.77108	1.9854	15.24318	31.38048
d-spr2-2	2089.5744	250.97002	86.82719	39.91948	0.41689	0.42382	0.76758	3.97353	4	34.34526	2.96	103.82816	28.91355	29.44	904	203.29289	2722.304	220.64242	0.87916	0.53937	14	1681.1008	3.16436	1.80667	1.35769	12.39769	22.67746
d-spr2-2	3460.4032	397.86953	92.76276	71.73021	0.2747	0.06331	0.62218	4.17872	7	25.7248	2.46857	148.31758	20.63938	26.05987	1015	221.20127	5561.7536	289.47465	0.72756	0.51894	17	2629.8368	4.80431	2.48847	2.31584	14.96653	25.21796
d-spr2-2	2602.5984	311.42176	88.94267	53.10725	0.33722	0.22502	0.70708	3.51002	7	10.21949	5.21143	131.96541	15.41324	20.67903	919	192.74076	3680.768	236.90781	0.76073	0.58272	19	2064.6912	2.83705	1.64843	1.18862	11.87101	22.75481
d-spr2-2	2297.6512	325.02485	106.50234	42.14333	0.27331	0.53178	0.6622	4.32006	5	17.32172	4.928	130.66267	15.06381	17.74774	994	217.32694	3469.7216	252.55024	0.77702	0.45269	14	1682.2272	4.38363	2.28295	2.10068	16.14694	26.18148
d-spr2-2	4257.6896	405.88675	133.13001	47.39055	0.32477	0.60073	0.73677	5.06635	10	15.15293	3.808	145.37325	20.92516	28.97723	920	216.24986	5778.8416	308.18624	0.75929	0.56332	19	3381.0432	4.52234	2.29521	2.22714	14.17199	22.50866
d-spr2-2	3046.1952	324.33937	106.39962	45.20813	0.36389	0.48185	0.74671	4.94146	9	16.74255	4.65778	119.77715	16.01279	27.1529	949	217.79807	4079.5136	250.562	0.77253	0.60973	17	2354.688	4.28163	2.34745	1.93418	13.59388	26.25524
d-spr2-2	2629.7344	285.67979	99.44343	37.9292	0.40491	0.55651	0.7859	4.39116	7	16.17836	4.16	98.0909	19.84	28.76442	1064	208.96172	3346.1248	236.60934	0.82823	0.59028	12	1754.624	6.34819	3.97391	2.37427	15.13628	28.19175
d-spr2-2	4892.672	429.62556	129.87239	59.43779	0.3331	0.42724	0.74331	4.9049	10	18.27834	4.832	153.11206	24.9025	34.11866	1042	217.97477	6582.272	316.16297	0.7359	0.61508	24	4115.7632	3.43388	1.91727	1.5187	13.02609	24.29554
d-spr2-2	4238.4384	393.75891	123.55769	54.95538	0.34352	0.44849	0.74479	4.40053	9	14.76173	4.37333	137.20302	22.0684	28.51414	1132	181.82959	5690.7776	297.42077	0.75534	0.60211	20	3469.1072	3.86514	2.06531	1.79982	13.93253	21.80115
d-spr2-2	5531.4432	505.56823	149.78046	58.65658	0.27195	0.53884	0.71866	4.8082	13	13.67341	2.58462	197.66809	18.20347	31.38611	1172	142.91256	7696.896	359.77813	0.71163	0.53701	23	4604.416	4.67804	2.15225	2.52579	15.15621	24.07568
d-spr2-2	1864.6016	239.23592	72.71555	38.63086	0.4094	0.31335	0.78013	4.647	7	14.15584	4.52571	78.96464	21.27459	23.68	947	210.70596	2390.1184	195.38407	0.8167	0.61379	11	1274.7776	5.56043	2.8345	2.72592	14.34323	23.79127
d-spr2-2	3033.1904	313.46489	114.57963	38.79782	0.38791	0.63087	0.77388	3.92909	5	21.63135	4.352	131.96932	20.33952	27.6314	1174	140.47776	3919.4624	266.06996	0.8488	0.53842	18	2584.8832	3.03875	1.76474	1.274	13.45986	22.72024
d-spr2-2	4659.2	395.74324	119.08731	58.5326	0.37385	0.37314	0.74438	4.52716	10	23.10186	2.4	139.64541	27.00163	37.24118	924	204.06862	6259.2	312.88091	0.79062	0.59809	24	4134.2976	2.9057	1.62161	1.29745	11.27888	17.04146
d-spr2-2	5356.6464	468.90953	145.82487	56.12521	0.30614	0.5505	0.71997	4.71389	11	19.32148	3.34545	165.6736	22.62742	34.01647	923	202.42776	7440.0768	346.13207	0.73816	0.56185	23	4408.2176	4.45003	2.32111	2.13503	14.27994	23.98614
d-spr2-2	1709.2608	206.34967	77.54767	31.5826	0.50444	0.51189	0.81377	4.2377	5	20.01849	3.072	82.42032	23.04	24.32842	1124	176.42846	2100.4288	180.7441	0.87591	0.65749	9	1170.0224	5.58526	3.10061	2.48465	15.91938	28.1193
d-spr2-2	2629.2224	273.59744	91.0146	40.26527	0.44138	0.45243	0.79418	4.63952	10	16.02187	2.784	100.13012	22.48214	27.16798	1099	193.95618	3310.592	225.66483	0.82481	0.6488	13	2037.6576	4.95954	2.50823	2.45131	15.11044	23.64892
d-spr2-2	3657.5232	423.89543	152.37432	39.88438	0.25579	0.75996	0.63933	4.92973	10	14.10148	2.688	160.25244	16.35447	22.10549	1046	204.45048	5720.8832	325.68395	0.76831	0.43332	24	2981.376	3.50204	1.95541	1.54663	13.14909	22.85057
d-spr2-2	3661.824	408.2005	115.9296	61.66716	0.27616	0.31237	0.64903	5.8398	11	17.10109	1.22182	161.36773	18.63708	24.52962	971	219.34676	5642.0352	291.27994	0.71357	0.54236	23	3099.5456	3.83899	1.76315	2.07584	12.0784	17.3695
d-spr2-2	4053.0944	411.94953	118.11208	57.55194	0.30013	0.37977	0.70731	5.00115	10	13.52375	3.552	139.45796	20.96427	24.62129	1049	215.73595	5730.304	294.63769	0.71523	0.58671	25	3482.0096	3.15863	1.68876	1.46986	12.14694	19.13502
d-spr2-2	2540.544	286.52057	72.26483	52.39465	0.38889	0.09665	0.74226	4.48496	7	17.54542	3.47429	88.01171	21.50438	27.1529	1023	220.35199	3422.72	216.59533	0.75595	0.68052	11	1764.0448	6.41604	3.28674	3.12929	15.94693	30.15785
d-spr2-2	4866.3552	512.36749	142.68407	59.56625	0.23294	0.49445	0.66268	4.99748	14	11.32408	4.09143	190.08067	17.5738	24.10006	1059	218.27047	7343.4112	348.47765	0.68013	0.50357	28	4102.144	3.39646	1.89778	1.49868	13.02997	22.62739
d-spr2-2	2050.4576	276.51902	103.528	29.43675	0.33699	0.72318	0.72918	4.79382	6	14.01254	2.13333	112.46816	16.61537	19.58023	1053	204.21557	2812.0064	229.86409	0.83128	0.48766	15	1558.6304	3.55132	2.03899	1.51232	12.97275	23.42947
d-spr2-2	2550.272	302.59821	91.40306	51.75955	0.35	0.26459	0.68418	3.97903	6	14.9779	2.82667	110.49877	17.28	21.89137	1198	107.57788	3727.4624	239.59213	0.79178	0.55828	16	2023.6288	3.30966	2.01962	1.29003	13.74913	26.15868
d-spr2-2	4961.9968	505.99414	124.30178	77.96534	0.24354	0.18951	0.65978	5.01526	12	14.00306	3.28	170.36932	20.23858	25.70379	1194	127.71844	7520.6656	339.56255	0.67108	0.54079	26	4138.5984	3.61958	1.74457	1.87501	13.24482	20.61166
d-spr2-2	2163.0976	288.18099	101.83409	31.08816	0.32731	0.68806	0.7802	5.31656	10	12.39183	2.976	120.82032	17.28	20.89578	1043	219.06848	2772.48	235.03049	0.81557	0.49208	18	1731.2768	3.34416	1.91847	1.44416	11.89964	20.33497
d-spr2-2	5719.3472	560.47407	134.17023	87.6007	0.22879	0.1618	0.60565	4.15168	12	16.10404	4.05333	176.38499	18.65905	25.47972	1226	66.97761	9443.328	376.22326	0.67126	0.50777	22	4468.3264	5.17929	2.36448	2.81481	17.21407	28.36944
d-spr2-2	4217.2416	402.84756	99.74496	66.23128	0.32656	0.15056	0.72423	5.12078	11	18.05524	3.34545	127.5348	24.04902	30.12762	1170	149.28496	5823.0784	284.83854	0.70706	0.65319	24	3631.104	3.20586	1.65099	1.55487	12.31128	20.85005
d-spr2-2	5263.9744	508.50313	138.66884	64.07859	0.25582	0.42001	0.6801	4.69353	9	24.21637	2.98667	169.88461	23.07553	32.74024	1046	221.45203	7740.0064	360.24389	0.70844	0.50972	28	4430.5408	3.47962	1.98319	1.49644	12.69323	21.4396
d-spr2-2	1719.296	231.24534	74.98167	35.22971	0.40403	0.40747	0.73223	4.7056	6	13.96613	3.14667	95.39055	17.92	22.89734	1014	206.18196	2348.032	193.51963	0.83686	0.57691	14	1419.9808	3.0299	1.38606	1.64384	10.86205	18.99157
d-spr2-2	6244.7616	553.92981	148.25998	74.96085	0.25575	0.35143	0.63884	4.5113	11	23.23327	3.14182	195.30106	22.10549	33.23073	1159	167.7051	9775.104	386.22085	0.69724	0.52608	26	5268.6848	4.3774	2.32233	2.05508	14.51855	22.5841
d-spr2-2	2191.5648	268.68373	68.9969	51.08498	0.38149	0.08517	0.74777	4.90011	7	15.78016	1.41714	89.89564	18.10193	25.8864	1183	119.12179	2930.7904	213.09956	0.79312	0.60646	14	1744.5888	4.16947	2.15056	2.01891	12.71761	17.51192
d-spr2-2	5190.3488	504.05853	151.69765	51.83065	0.25671	0.62557	0.72491	4.59408	11	17.84711	2.56	197.19441	20.65922	28.86393	1093	203.43058	7160.0128	353.4277	0.70116	0.52216	27	4210.5856	3.64619	2.12763	1.51933	13.42327	24.45033
d-spr2-2	5143.552	527.44356	135.38397	73.18474	0.23234	0.3	0.63768	4.36093	12	13.83581	4.10667	179.84067	18.63708	24.37047	1008	222.19811	8066.048	350.34551	0.66423	0.5266	27	4131.4304	3.77424	2.08634	1.6879	12.97309	24.90578
d-spr2-2	3547.9552	373.1025	103.94746	57.02358	0.32028	0.28874	0.73163	5.09068	12	12.32842	4.16	133.0258	20.00448	24.96	1016	217.97706	4849.3568	276.30878	0.74057	0.58398	21	3047.424	3.18882	1.77026	1.41856	12.3916	19.48331
d-spr2-2	1560.8832	229.77238	80.72399	31.441	0.37152	0.54252	0.71715	4.37063	5	24.85033	1.472	93.09403	18.10193	21.46625	1003	215.71741	2176.512	191.76105	0.83457	0.53341	11	1041.7152	5.06656	2.76104	2.30552	13.43086	23.99699
d-spr2-2	1916.5184	249.83751	70.65476	40.74988	0.38584	0.25079	0.77576	5.73441	7	16.28357	1.82857	88.02113	18.63708	23.48024	922	213.60478	2470.5024	193.47493	0.7744	0.64339	14	1469.5424	4.48373	2.36686	2.11687	12.27527	20.1278
d-spr2-2	2540.8512	305.51979	122.84711	30.91333	0.34207	0.77598	0.71865	4.47068	8	8.85568	4.48	121.72541	18.10193	20.48	1033	221.23517	3535.5648	255.65471	0.83679	0.48852	18	2064.0768	3.17364	1.70424	1.46941	12.83739	20.01472
d-spr2-2	5807.5136	530.6192	148.94226	70.50738	0.2592	0.40178	0.62392	4.48006	12	17.10731	3.97333	194.61005	19.84	27.81608	1088	213.00939	9308.0576	376.05599	0.70871	0.51605	26	4826.112	4.02062	2.11101	1.90961	14.28753	23.77893
d-spr2-2	2145.0752	249.11434	76.68197	43.06461	0.43437	0.27087	0.77574	4.96202	8	7.68999	4.72	91.55445	16.60304	24.35366	998	227.04625	2765.2096	203.99274	0.81887	0.64777	13	1620.7872	4.29602	2.21004	2.08598	13.58552	23.85824
d-spr2-2	5455.9744	528.3831	118.75874	97.14918	0.24558	0.03928	0.66088	4.52675	10	13.56579	4.032	177.30341	21.76941	26.10698	1180	143.62451	8255.5904	363.54019	0.68802	0.51877	27	4572.3648	3.51881	1.98411	1.54015	14.12821	23.99932
d-spr2-2	1459.9168	176.19754	64.50316	29.78149	0.59093	0.42064	0.89582	3.98341	5	15.77441	2.752	68.34032	22.72676	23.89524	1004	221.17866	1629.696	159.20857	0.90358	0.72378	11	1172.48	3.35522	1.66284	1.69238	12.69934	21.64948
d-spr2-2	4929.7408	533.55962	119.95804	82.77618	0.2176	0.12593	0.59702	4.75028	13	14.35564	3.42154	172.58657	20.48	24.32842	1063	213.94625	8257.2288	348.45987	0.65309	0.51019	22	3820.9536	5.23297	2.72899	2.50399	16.00703	28.69591
d-spr2-2	1692.9792	211.45083	72.50844	35.98985	0.47582	0.36562	0.78909	4.17655	4	25.75351	4	74.70425	25.72768	27.95562	1190	118.60017	2145.4848	182.70053	0.86403	0.63736	12	1291.6736	3.74775	2.07713	1.67063	13.10809	24.12569
d-spr2-2	7366.0416	636.48658	155.86441	84.90563	0.22849	0.29412	0.64962	4.39312	15	19.00443	3.84	181.45399	21.12	34.01647	1223	74.19569	11339.0592	408.01533	0.64104	0.55602	30	6330.368	3.63436	2.08623	1.54813	13.84064	21.50946
d-spr2-2	1654.272	224.67121	93.26299	26.83717	0.41183	0.7175	0.79876	3.22259	4	19.88881	5.6	85.94584	18.42711	19.84	907	182.76761	2071.04	204.02451	0.9081	0.4994	13	1305.6	2.80662	1.61914	1.18748	14.32057	23.32256
d-spr2-2	3324.928	344.33466	117.69766	45.48988	0.3524	0.5477	0.73306	3.86276	5	22.69583	4.992	121.12309	18.63708	20.60959	1167	148.78172	4535.7056	275.10968	0.79896	0.55205	14	2489.0368	5.0872	2.80966	2.27754	18.40086	31.67761
d-spr2-2	4336.64	409.2232	132.16786	47.49648	0.32542	0.59483	0.77062	4.49216	10	11.76658	6.112	146.53403	20.48	26.2478	992	217.58906	5627.4944	310.43664	0.7586	0.56548	23	3668.3776	3.27625	1.78925	1.487	13.04619	23.46287
d-spr2-2	4801.2288	519.01375	121.07452	79.53367	0.22398	0.1577	0.62734	4.85281	15	14.21667	3.09333	171.08306	18.56	25.57599	1167	157.35946	7653.2736	335.82218	0.64704	0.53499	24	3859.2512	4.47207	2.50283	1.96924	13.48667	23.13538
d-spr2-2	4154.9824	410.96907	140.03898	45.36987	0.30914	0.65612	0.74569	4.71423	10	18.30767	3.328	147.17954	20.89578	28.34846	1068	212.08489	5571.9936	316.00412	0.76892	0.52287	19	3255.296	4.84127	2.37029	2.47098	14.41486	23.87663
d-spr2-2	1893.1712	226.54021	80.39686	33.26462	0.46356	0.50078	0.78783	4.63503	7	11.62419	2.69714	85.87209	19.36991	23.0844	1163	155.02903	2403.0208	196.24591	0.86627	0.61773	13	1525.5552	3.76818	1.92328	1.84489	12.75571	19.48677
d-spr2-2	2532.6592	315.48918	97.66877	42.61862	0.31976	0.46253	0.68144	4.69836	8	9.38656	4.36	115.41248	16.64	21.12969	1149	175.15136	3716.608	241.62136	0.76586	0.54515	14	1939.3536	5.07209	2.57857	2.49352	14.74709	23.55293
d-spr2-2	4342.0672	422.59108	127.54279	55.24989	0.30554	0.46785	0.72971	4.13485	9	22.56338	2.91556	156.06028	19.09304	29.99819	1124	191.82283	5950.3616	315.4972	0.74658	0.54817	20	3501.4656	4.28931	2.04134	2.24797	14.36164	24.40582
d-spr2-2	1522.5856	190.60144	73.41168	29.24537	0.52667	0.52718	0.83384	3.83991	5	10.38132	3.2	74.727	18.21472	21.12	1091	193.66208	1825.9968	172.26968	0.90382	0.64472	11	1212.5184	3.4557	1.91828	1.53742	13.46918	20.19267
d-spr2-2	3450.1632	438.99814	90.76946	72.00149	0.22497	0.05179	0.66633	4.996	10	13.97669	3.072	143.43051	15.49276	20.09641	991	223.33159	5177.856	278.79841	0.63508	0.55779	25	2756.8128	3.3273	1.91011	1.41719	11.83224	20.00514
d-spr2-2	3577.2416	379.38717	119.93624	51.63038	0.31232	0.4724	0.69631	5.29535	11	12.37247	2.85091	138.89009	19.71574	24.39567	1003	217.97936	5137.408	284.02402	0.74864	0.55725	24	3045.5808	3.00407	1.54458	1.45949	11.73051	19.82949
d-spr2-2	4160.8192	372.28837	101.61427	62.89594	0.37725	0.19892	0.74029	5.06473	11	14.29439	4.24727	113.61561	23.89524	32.14049	1008	209.22476	5620.5312	282.90024	0.7599	0.65331	20	3528.4992	3.72738	1.89226	1.83511	13.57104	21.27525
d-spr2-2	4034.8672	360.75505	104.32603	57.11587	0.3896	0.29029	0.76968	4.67664	9	20.31771	4.01778	134.08229	27.36327	32.74024	1067	213.81066	5242.2656	275.21227	0.76288	0.66943	19	3325.3376	3.9403	2.22088	1.71942	13.94496	23.95359
d-spr2-2	5450.752	493.54791	133.89283	63.73572	0.2812	0.39757	0.72347	4.46274	11	22.04069	2.67636	167.79599	23.71457	32.63372	1196	121.9098	7534.1824	336.07489	0.68094	0.60645	19	4102.9632	6.16249	3.12858	3.03391	16.8457	27.64785
d-spr2-2	6070.6816	544.56275	140.82062	69.51558	0.25725	0.36981	0.70494	4.31005	13	14.21248	5.14462	177.86577	18.47151	31.36	984	217.32464	8611.6352	362.08805	0.66492	0.58186	23	5009.408	4.62538	2.32493	2.30045	16.5559	25.22049
d-spr2-2	4979.5072	439.49617	122.64025	66.63919	0.32396	0.29605	0.7154	4.61406	11	18.98444	3.95636	164.22499	22.97769	30.95907	1042	208.03125	6960.4352	318.25572	0.72414	0.61779	25	4324.1472	3.22167	1.74771	1.47396	12.49759	19.58721
d-spr2-2	1538.9696	200.55751	61.608	37.15682	0.4808	0.21766	0.80223	5.01834	8	11.06705	3.28	74.50348	18.57103	22.32674	1104	185.57209	1918.3616	167.07441	0.83305	0.69282	11	1210.2656	4.19734	2.14567	2.05167	13.23429	20.73782
d-spr2-2	2373.4272	251.10647	83.25913	40.92082	0.47301	0.37317	0.78399	4.23777	5	22.81552	3.584	94.89642	24.10006	28.76442	1011	219.82266	3027.3536	211.01151	0.84033	0.66984	11	1786.9824	5.49422	2.85841	2.63581	15.87896	26.74166
d-spr2-2	3739.0336	357.78246	114.77215	48.50638	0.36705	0.48567	0.75027	4.73259	9	13.62648	3.73333	135.02345	19.29576	30.74666	986	214.17983	4983.6032	280.66306	0.78445	0.59648	21	3217.408	3.11793	1.8058	1.31213	12.69953	21.16123
d-spr2-2	2612.224	319.38018	82.23252	49.87186	0.32181	0.21362	0.70596	5.71635	11	13.30822	1.97818	111.33012	14.38221	26.2634	954	250.62123	3700.224	234.02105	0.73274	0.59939	16	2114.9696	4.64756	2.17372	2.47384	12.50072	18.98994
d-spr2-2	1857.8432	238.4806	82.0118	36.12782	0.4105	0.45557	0.7321	4.20132	6	13.87555	3.36	83.738	14.73391	19.46484	857	167.23935	2537.6768	197.07719	0.82639	0.6011	12	1452.3392	3.72967	2.18178	1.54789	14.27884	24.37727
d-spr2-2	2353.9712	285.51118	88.62191	39.02421	0.36288	0.45586	0.76011	4.97427	8	18.88861	3.24	102.22425	16.01279	22.54581	860	176.62389	3096.8832	220.88648	0.77365	0.60628	14	1777.3568	4.55979	2.59093	1.96885	13.66657	24.21553
d-spr2-2	3241.984	376.26482	112.23252	49.10031	0.28776	0.46064	0.67143	5.57683	10	17.96971	1.44	143.41167	17.70153	25.31845	942	217.10596	4828.4672	279.44554	0.74268	0.52171	19	2597.376	4.25183	1.97632	2.28491	13.92712	20.14152
d-spr2-2	2965.1968	406.53227	106.60688	54.05909	0.22546	0.34918	0.6207	4.78317	8	14.29616	3.16	145.28619	14.31084	19.25326	1062	229.9239	4777.1648	284.25574	0.69922	0.46115	20	2339.5328	3.78764	2.13399	1.65365	13.09334	22.15826
d-spr2-2	4977.5616	545.22939	150.20085	58.53076	0.21041	0.54219	0.66463	5.37825	12	14.32149	2.37333	191.00461	14.88602	26.91807	1077	217.51092	7489.2288	361.75759	0.6635	0.47796	28	3816.3456	4.30795	2.18416	2.12378	12.33904	19.9122
d-spr2-2	3920.896	448.36521	129.86337	51.47586	0.24509	0.53061	0.63938	5.1413	12	16.81619	2.90667	160.77483	18.56	25.50382	1127	174.33015	6132.3264	318.8764	0.7112	0.48456	22	3119.4112	4.26349	2.36061	1.90288	12.86783	22.25568
d-spr2-2	3961.0368	406.84285	97.33276	67.98076	0.30072	0.11851	0.68857	5.60153	11	18.37816	3.31636	130.28777	19.25326	32.63372	992	218.77386	5752.5248	290.3219	0.7136	0.59055	25	3345.1008	3.33056	1.77215	1.56266	11.60432	18.60716
d-spr2-2	3312.2304	388.06876	117.03269	49.54509	0.27638	0.48447	0.64905	5.20487	10	15.90995	2.624	139.78186	16.64	23.48024	1198	111.8347	5103.2064	285.72637	0.73628	0.50984	24	2760.192	3.12605	1.80178	1.32426	11.16289	18.09555
d-spr2-2	1967.2064	255.68296	91.43987	30.14414	0.37814	0.64634	0.78801	5.51861	10	10.95921	3.808	89.31055	17.4686	19.84	1114	189.03174	2496.4096	207.37578	0.81107	0.57484	14	1410.56	4.39895	2.35075	2.04821	12.24384	22.48122
d-spr2-2	4331.8272	459.61459	125.28138	54.04561	0.25769	0.47087	0.70247	4.98002	12	20.34835	1.68	161.68383	18.99625	28.54285	1209	85.8487	6166.528	310.50886	0.67559	0.56459	22	3460.7104	4.41522	2.44194	1.97327	14.04525	24.74696
d-spr2-2	2920.1408	387.8303	110.10681	44.5777	0.24397	0.51602	0.66774	5.77081	11	14.38509	2.35636	131.59051	16.9449	20.08621	1065	224.17404	4373.1968	264.96321	0.68319	0.52269	20	2143.232	4.85657	2.54253	2.31404	12.41914	20.96728
d-spr2-2	4273.8688	458.22478	91.50259	82.86154	0.25578	0.00978	0.68544	5.29734	12	11.86025	3.22667	134.01406	19.2	24.89427	1007	223.55536	6235.2384	296.45068	0.64695	0.61112	26	3543.6544	3.57022	1.98847	1.58176	11.87595	20.31697
d-spr2-2	1873.5104	246.09628	71.18958	43.61178	0.38874	0.20633	0.7051	5.4338	7	14.07248	3.01714	92.647	16	24.12554	1164	155.67595	2657.0752	197.25908	0.80155	0.60505	14	1450.3936	3.69413	1.97322	1.72091	11.82843	21.54821
d-spr2-2	4626.0224	489.62475	126.09609	66.94014	0.24249	0.31392	0.63195	4.57943	12	15.91992	2.4	171.12302	18.60409	26.31015	1064	220.84157	7320.2688	330.62642	0.67526	0.53179	28	3932.5696	3.04782	1.64423	1.40359	12.79207	21.32997
d-spr2-2	4625.92	510.89452	161.01539	49.25462	0.22271	0.68702	0.67629	4.8218	13	14.51106	3.10154	191.99515	16.19086	23.68	1131	180.96961	6840.1152	355.36577	0.69558	0.46032	25	3622.7072	4.42292	2.34629	2.07663	14.50423	24.59057
d-spr2-2	3545.4976	350.63266	84.57158	64.34743	0.3624	0.07113	0.72883	5.11006	11	14.4643	3.05455	106.30499	19.53835	32.79649	996	218.53375	4864.6144	263.22679	0.75072	0.64302	19	2957.2096	3.82544	1.97973	1.84571	12.94035	21.5492
d-spr2-2	1902.1824	251.5457	76.47089	38.56046	0.37777	0.3535	0.74023	5.64727	9	10.19459	3.02222	83.56939	17.173	20.76798	1031	224.08034	2569.728	194.39953	0.77282	0.63252	15	1452.544	3.85441	1.99144	1.86297	11.55387	19.89359
d-spr2-2	2570.8544	335.76289	75.84655	55.19213	0.28656	0.09462	0.69241	5.58455	10	15.20556	2.176	104.77483	18.56	22.68166	945	216.09489	3712.9216	230.25759	0.68577	0.60934	19	2019.1232	3.96166	2.32844	1.63323	11.65118	21.90652
d-spr2-2	2056.9088	265.56689	74.21913	40.26974	0.3665	0.29716	0.78065	5.73391	8	12.30656	4.12	85.85877	18.47151	20.76798	1052	220.08862	2634.8544	195.09198	0.73462	0.67912	15	1540.3008	4.41081	2.46542	1.94539	11.81592	21.39279
d-spr2-2	3635.2	426.18482	128.01726	49.87033	0.2515	0.5424	0.66005	5.35782	13	9.70026	3.29846	169.81638	13.50081	24.32	1060	221.42493	5507.4816	305.17048	0.71605	0.49052	25	2951.4752	3.30339	1.71968	1.58883	12.20111	20.76226
d-spr2-2	3763.2	430.19343	105.86856	58.69368	0.25553	0.28069	0.67111	5.62064	12	17.79717	1.78667	136.59519	18.02256	26.24	1159	158.98742	5607.424	286.51047	0.666	0.57608	23	3115.4176	3.88931	1.86051	2.0288	12.37319	20.49835
d-spr2-2	2476.9536	342.02644	95.14164	50.66177	0.26608	0.31157	0.62203	5.64065	10	12.29411	3.296	125.36464	15.80683	19.76761	1126	169.42845	3982.0288	253.31064	0.74062	0.48509	18	1953.28	3.9021	1.99974	1.90237	11.98706	20.20922
d-spr2-2	4329.8816	509.56123	113.35423	76.88295	0.20955	0.13678	0.6354	4.74486	11	19.55642	2.12364	169.92457	18.21472	25.21308	1217	74.27651	6814.4128	328.38931	0.64446	0.50455	23	3411.6608	4.64477	2.43002	2.21475	14.49049	23.71105
d-spr2-2	1555.6608	219.25396	72.91738	30.79832	0.40666	0.48611	0.78024	5.43135	7	12.00235	3.97714	85.51603	14.13806	18.69194	871	199.05024	1993.8304	178.01563	0.81192	0.61689	14	1226.24	3.36194	1.71515	1.64678	11.83079	19.41631
d-spr2-2	2976.0512	375.19111	88.1968	62.4784	0.26567	0.11003	0.6901	4.76098	9	11.35067	4.48	124.98974	15.21263	21.45671	1205	110.02727	4312.4736	256.04749	0.68245	0.57044	20	2359.9104	3.38218	1.88938	1.49279	12.70807	23.81687
d-spr2-2	4254.8224	505.67023	112.66595	68.45824	0.2091	0.21225	0.64963	4.7792	13	15.7408	2.36308	144.49642	18.20347	21.58992	1203	109.06879	6549.6064	310.68439	0.6144	0.55393	27	3516.928	3.60979	2.10299	1.5068	11.53023	21.12298
d-spr2-2	3084.5952	388.12756	99.10671	58.62852	0.25731	0.23187	0.64234	5.90927	13	13.86509	2.28923	138.36541	16.7504	21.89137	1155	164.80595	4802.1504	273.91235	0.70573	0.51664	21	2458.4192	4.12148	2.10859	2.01289	12.3475	19.39964
d-spr2-2	4603.8016	552.71414	117.01203	71.50539	0.18938	0.20812	0.63559	4.68993	13	18.56095	2.24	164.90106	16.68916	23.47151	1045	231.46058	7243.3664	319.6848	0.57839	0.56609	27	3732.5824	3.77438	2.19271	1.60806	13.0951	22.05186
d-spr2-2	2747.4944	343.79115	95.15534	50.29199	0.29212	0.31732	0.67521	4.78183	10	14.30995	3.136	120.63287	16	23.60203	1046	223.93749	4069.0688	259.65481	0.75527	0.5121	18	2123.4688	4.11846	2.41384	1.70462	13.1371	22.77169
d-spr2-2	1614.0288	228.88612	68.48746	35.5421	0.38715	0.33137	0.75496	6.5001	7	17.12861	1.18857	87.41719	14.73391	21.58992	1125	175.61036	2137.9072	178.68302	0.78066	0.63526	14	1231.6672	3.97403	2.09329	1.88074	10.90365	18.80332
d-spr2-2	4333.8752	480.83336	99.96352	76.32567	0.23556	0.0694	0.69408	4.82077	13	12.97833	3.12615	162.29167	18.65905	23.29635	1178	146.35231	6244.0448	293.04896	0.60946	0.63417	23	3486.0032	3.98932	2.15554	1.83378	14.25027	25.61065
d-spr2-2	1469.0304	212.12299	57.72543	37.3407	0.41027	0.1681	0.73041	6.29409	8	16.28743	1.52	78.65406	21.12	23.29635	950	229.93695	2011.2384	167.97453	0.79187	0.65427	12	1108.48	4.85532	2.32124	2.53408	10.93479	17.4256
d-spr2-2	3030.528	388.53463	118.02434	45.25212	0.25227	0.55305	0.65931	5.76988	10	15.48391	2.688	138.10032	15.36	23.68	1153	162.20358	4596.5312	283.09218	0.72862	0.4752	23	2444.6976	3.4363	1.90159	1.53471	11.83122	20.22621
d-spr2-2	1582.3872	246.08847	87.79759	30.58977	0.32835	0.61387	0.71068	3.8838	3	39.22193	2.13333	105.60229	10.88	17.04131	1010	227.98903	2226.5856	206.85208	0.84056	0.46473	12	1107.8656	4.10733	2.24325	1.86408	14.50469	28.19304
d-spr2-2	3420.7744	407.65146	109.22054	51.83479	0.25868	0.39986	0.67347	5.69497	13	15.10563	2.46154	133.79835	17.28	23.35781	1078	211.76402	5079.3472	282.32967	0.69258	0.53929	19	2509.824	5.5481	2.82578	2.72232	13.59191	24.03817
d-spr2-2	2801.664	312.04292	92.29022	43.28549	0.36157	0.4088	0.7966	6.40594	12	13.2045	2.74667	112.56464	20.08621	27.06981	1067	207.37406	3517.0304	233.44455	0.74812	0.64604	19	2343.6288	3.60609	1.91038	1.69571	11.72977	19.82523
d-spr2-2	3324.3136	419.1903	143.34252	37.10062	0.23773	0.76463	0.67966	5.39766	13	13.87703	2.73231	166.84932	16.31686	21.45671	1215	70.72482	4891.136	311.42028	0.74291	0.43074	21	2467.9424	4.36123	2.1864	2.17482	13.9893	23.01508
d-spr2-2	2460.0576	305.90802	92.37099	39.52426	0.33035	0.47678	0.76614	5.31787	7	25.81219	1.92	122.24229	25.55195	27.48277	1037	217.29703	3210.9568	239.62774	0.78333	0.53837	19	1993.1136	3.38469	1.84591	1.53878	11.80152	19.6434
d-spr2-2	3020.4928	362.93463	84.63342	60.42515	0.28816	0.10545	0.73128	5.8165	13	11.87764	2.73231	111.25248	18.60409	21.79761	1003	228.79904	4130.4064	244.00625	0.67231	0.63751	18	2301.8496	4.7228	2.58525	2.13756	13.45513	22.85399
d-spr2-2	2820.7104	324.81076	99.75036	41.94319	0.33598	0.48932	0.74364	5.43682	9	20.25035	2.38222	124.02032	20.96427	28.33401	1102	197.94191	3793.1008	251.99288	0.77581	0.5582	18	2247.3728	4.19164	2.3576	1.83404	12.23892	21.22817
d-spr2-2	2476.544	286.19666	76.10661	51.17175	0.37995	0.14238	0.74872	5.16008	8	21.46047	1.84	111.11993	23.75771	28.0507	959	224.08034	3307.7248	217.25225	0.7591	0.65937	17	1970.688	3.70838	2.11623	1.59215	11.60706	21.29971
e-tua3	2624.512	324.7276	92.39644	43.72776	0.31277	0.40198	0.69766	5.56402	10	15.63293	2.336	109.62974	17.07733	24.8531	977	229.55392	3761.8688	244.47047	0.75285	0.55183	19	2204.672	3.34917	1.80117	1.548	11.76169	17.2544
e-tua3	3823.0016	426.28359	131.64282	50.80598	0.26437	0.54867	0.70366	5.50092	13	14.55287	3.98769	148.62816	17.79384	25.16429	1070	215.77766	5433.0368	314.30138	0.73731	0.48632	20	2951.7824	5.02338	2.57634	2.44704	14.92314	23.57465
e-tua3	3371.6224	350.87891	93.446	53.80631	0.34414	0.25202	0.75344	5.65217	11	14.21931	3.63636	108.7568	23.07553	26.05987	1208	99.60422	4474.9824	250.29527	0.71334	0.67631	21	2853.9904	3.49892	1.9229	1.57603	11.85307	20.02349
e-tua3	2677.76	316.8335	75.05471	54.52472	0.33521	0.09555	0.74555	5.28404	7	21.85477	2.01143	109.83603	18.47151	26.31015	1077	216.03009	3591.68	223.34533	0.70493	0.67457	20	2307.6864	2.94711	1.55757	1.38954	10.41571	16.07314
e-tua3	3136.1024	358.77853	103.62914	46.60306	0.30616	0.44032	0.72746	5.51198	10	15.87717	3.456	116.47838	19.36991	23.19062	1209	92.45539	4311.04	250.48086	0.69815	0.62813	19	2515.456	4.12645	2.33277	1.79368	12.37793	20.17775
e-tua3	3387.1872	353.88366	86.16768	59.35111	0.33988	0.12706	0.73602	4.95518	9	19.17968	3.91111	107.91603	23.07553	27.00921	1169	153.30036	4602.0608	250.015	0.70649	0.68095	22	2872.5248	2.92941	1.69143	1.23799	11.56325	20.70797
e-tua3	3250.2784	359.30644	96.53833	57.8998	0.31637	0.22175	0.68959	5.14865	10	11.47026	3.232	131.22113	18.83384	25.31845	985	235.7435	4713.3696	255.84072	0.71204	0.62401	20	2611.4048	4.02189	1.93937	2.08983	12.38696	20.78321
e-tua3	2985.5744	352.06014	85.6637	56.45802	0.30269	0.15551	0.73069	4.92249	10	14.78634	2.56	109.99132	19.58023	22.68166	1010	210.19277	4085.9648	236.87515	0.67283	0.66865	17	2281.5744	4.55567	2.63338	1.92229	13.47588	25.06463
e-tua3	2909.4912	299.77863	87.50069	48.77999	0.40684	0.27647	0.78615	4.57731	5	26.17724	2.816	108.40074	24.72091	26.24	1032	224.7621	3700.9408	234.40123	0.78191	0.66544	18	2476.032	2.94052	1.76563	1.17489	11.94994	20.85713
e-tua3	3569.0496	367.31034	92.45494	68.132	0.33243	0.08769	0.71862	4.52425	7	24.97769	3.74857	117.89483	22.18872	25.91802	1035	214.23819	4966.5024	271.3226	0.73867	0.60924	20	2883.7888	3.50928	2.00935	1.49992	12.82581	23.15984
e-tua3	2098.176	237.28376	70.74206	42.98873	0.46829	0.21217	0.79124	4.90406	6	23.91397	1.38667	90.91055	24.39567	25.616	1061	225.06221	2651.7504	195.06696	0.82208	0.69292	14	1725.2352	3.43661	1.66839	1.76822	12.72943	19.05593
e-tua3	2491.904	271.16608	85.13103	44.2556	0.42586	0.33005	0.80311	4.39934	6	21.26652	2.88	108.29483	26.88	28.42061	868	159.95624	3102.8224	221.27907	0.81603	0.63953	18	2187.1616	2.47596	1.36226	1.1137	11.69591	19.85033
e-tua3	4132.352	417.4334	114.37461	55.58693	0.29801	0.38175	0.73275	4.98361	10	18.83104	3.072	130.19128	19.2	29.44	956	217.89218	5639.4752	289.36643	0.6932	0.62017	18	3179.4176	5.35396	3.0519	2.30206	15.40949	27.41749
e-tua3	6291.5584	606.84581	159.57791	73.88191	0.21469	0.41857	0.63284	4.96734	12	19.86123	2.64	196.78183	20.5698	28.62167	975	215.8657	9941.8112	386.48941	0.63688	0.52929	34	5479.3216	3.04119	1.63034	1.41085	12.73455	19.93381
e-tua3	1561.3952	221.20612	63.37274	36.55222	0.40099	0.25074	0.77602	6.28035	10	13.14014	1.536	75.25329	14.77555	23.19945	885	215.13949	2012.0576	172.36884	0.77922	0.6604	14	1211.4944	3.86576	1.96289	1.90287	10.97552	17.2418
e-tua3	3951.0016	429.90949	125.64975	55.32016	0.26864	0.45598	0.67407	5.15566	11	17.10038	3.28727	156.21167	19.02857	25.03374	997	224.39028	5861.376	310.7717	0.72288	0.51408	24	3217.8176	3.72388	2.10416	1.62305	12.83269	21.17086
e-tua3	5767.3728	580.61684	148.14396	65.55184	0.21499	0.45229	0.65446	5.12752	15	18.34372	3.66933	196.82341	22.04054	27.78662	1124	189.02645	8812.4416	368.52747	0.63472	0.53364	34	4894.0032	3.18875	1.73815	1.4506	11.53856	18.93613
e-tua3	1852.928	237.36141	75.38061	42.58322	0.41328	0.26642	0.72741	4.67987	7	16.79102	2.46857	88.20858	21.76	24.04902	1074	191.123	2547.3024	196.92239	0.82963	0.60045	12	1398.1696	4.14084	2.03656	2.10428	13.84519	22.83908
e-tua3	1728.512	248.89473	80.56452	32.03023	0.35063	0.52856	0.75223	5.38292	7	12.10296	3.65714	94.55367	16.79924	18.82296	1157	158.6348	2297.856	199.59172	0.80191	0.54525	13	1314.816	4.35572	2.12689	2.22883	13.09572	21.83728
e-tua3	3663.4624	387.35111	92.44971	68.48145	0.30683	0.08492	0.70251	4.66711	9	17.58578	4.26667	119.02896	18.47151	27.72759	1201	109.85445	5214.8224	276.42797	0.71364	0.60247	20	2905.1904	3.91928	2.2371	1.68218	13.16445	25.4247
e-tua3	5026.2016	536.55885	119.63342	80.89602	0.21939	0.13872	0.6458	4.95564	14	13.59439	3.61143	166.04461	18.33798	23.98933	1207	96.38465	7782.912	336.81058	0.62772	0.55677	28	4286.464	3.43725	1.67989	1.75736	12.76603	18.8582
e-tua3	4340.3264	475.01456	120.88732	59.43988	0.24172	0.37284	0.70609	5.3168	9	21.42221	3.59111	145.75758	19.2	23.07553	988	220.60598	6146.9696	307.16367	0.64664	0.57809	29	3655.168	2.99869	1.7313	1.2674	11.61065	21.33102
e-tua3	3002.2656	351.09624	92.11784	53.09022	0.30606	0.25133	0.72991	4.46337	10	12.27575	4	120.40935	18.56	24.37047	1015	221.8806	4113.2032	255.54228	0.72784	0.57774	16	2358.5792	4.05432	2.41796	1.63637	14.38664	24.44989
e-tua3	2732.2368	292.75195	92.57187	41.61953	0.40062	0.44051	0.79241	5.01786	9	17.85236	3.02222	104.98503	20.48	28.18908	1075	209.13632	3448.0128	231.48434	0.79072	0.64074	15	2170.7776	4.24196	2.30048	1.94148	12.832	23.87239
e-tua3	5568.1024	549.90236	127.0378	73.41283	0.23139	0.24931	0.70826	5.52661	15	20.69357	2.816	176.10106	20.5698	31.46432	1095	211.41902	7861.6576	335.8277	0.6107	0.62042	32	4699.5456	3.46686	1.79172	1.67514	11.71417	19.72749
e-tua3	1589.0432	215.99515	74.99275	33.02225	0.42801	0.45587	0.74764	4.93242	6	14.48496	3.04	83.55055	17.40988	20.65922	1110	181.53787	2125.4144	181.00244	0.83799	0.6095	13	1163.776	3.59368	1.95378	1.6399	11.09158	18.8983
e-tua3	2192.2816	263.62805	86.0692	36.48422	0.39639	0.48353	0.80795	5.46492	8	12.47675	2.76	104.98113	18.56	23.19062	991	225.85172	2713.3952	211.8353	0.80354	0.61392	16	1741.0048	3.74628	1.98298	1.76331	11.6872	19.87831
e-tua3	1501.9008	213.21554	73.48835	30.61694	0.41516	0.49589	0.79466	5.10711	6	12.43241	4.26667	67.77016	13.56136	15.58502	981	222.93273	1889.9968	174.09135	0.8165	0.62273	13	1118.9248	3.59659	2.14861	1.44797	11.99053	23.2149
e-tua3	3859.2512	380.44756	92.53174	64.76839	0.33506	0.11719	0.75969	5.18521	10	16.0476	4.032	117.31364	21.36105	29.6134	1036	209.03349	5080.064	266.6797	0.70096	0.68192	17	3028.6848	5.00662	2.61223	2.3944	14.83239	25.00672
e-tua3	4330.1888	423.36753	115.80748	67.60775	0.30359	0.2417	0.71053	4.44425	9	13.45899	5.04889	162.63051	22.4	25.98904	960	217.46494	6094.336	310.38653	0.73314	0.56482	23	3666.1248	3.20671	1.82356	1.38314	13.82583	24.73184
e-tua3	2217.5744	260.05315	67.09848	50.3555	0.41206	0.07808	0.77183	5.28805	7	17.962	2.65143	84.09406	21.27459	27.63881	1135	186.81809	2873.1392	205.15757	0.78891	0.66208	13	1699.9424	4.67762	2.78267	1.89496	12.9168	24.76426
e-tua3	3507.2	419.10714	101.00389	60.96845	0.25091	0.21705	0.67588	4.64913	8	17.64597	5.2	134.60306	18.69194	21.45671	1041	219.42425	5189.12	290.25638	0.69256	0.52313	19	2831.1552	4.03351	2.03287	2.00064	14.81117	23.54751
e-tua3	2239.6928	292.44137	87.10427	44.5775	0.32909	0.34211	0.71672	4.66006	8	15.83156	2.56	100.79838	16.9449	19.87094	1013	217.39595	3124.9408	222.34727	0.76031	0.56929	14	1663.6928	4.67672	2.50926	2.16746	13.84779	23.78817
e-tua3	3593.3184	448.12123	108.49155	61.41218	0.22486	0.26489	0.62572	4.99386	12	11.43973	3.01333	136.13874	14.72	23.19062	1218	71.80529	5742.6944	292.76663	0.65332	0.52682	22	2810.5728	4.02867	2.43397	1.5947	13.93892	24.62539
e-tua3	2375.9872	298.90018	85.51871	46.59381	0.3342	0.29398	0.72562	5.56034	10	14.81552	2.976	104.2219	14.21031	25.98904	1145	164.35024	3274.4448	231.93558	0.77596	0.55503	17	1881.8048	3.78818	2.15651	1.63168	12.00692	23.11633
e-tua3	2035.712	265.23747	84.13595	41.4576	0.36363	0.37121	0.75751	4.35244	7	7.3833	3.33714	101.50661	14.31084	18.82296	1136	173.98563	2687.3856	217.75748	0.82099	0.53949	16	1645.8752	3.08187	1.5688	1.51307	12.45911	21.23797
e-tua3	3576.9344	368.97856	81.11473	69.70833	0.33016	0.02262	0.73672	4.92982	10	15.80485	3.552	111.56468	24.35366	28.51414	1131	198.94723	4855.1936	255.02092	0.69115	0.69115	16	2735.3088	5.46543	2.75791	2.70752	14.27507	22.01005
e-tua3	4092.3136	426.06398	113.16314	59.55016	0.28329	0.32066	0.7198	4.51175	8	21.54969	4.28	132.88383	19.49638	27.6314	1219	68.30813	5685.3504	299.43617	0.7028	0.57355	18	3194.5728	5.18332	2.85865	2.32467	15.52179	26.89378
e-tua3	1615.1552	198.85712	67.94226	33.02488	0.51327	0.38164	0.83389	4.26267	4	20.22018	4.32	73.13251	22.78975	24.62961	963	219.25556	1936.896	174.68013	0.87842	0.66518	12	1278.1568	3.30056	1.98535	1.31521	12.09993	22.1033
e-tua3	1851.4944	234.06492	74.47493	37.23512	0.42468	0.36005	0.77114	5.35296	7	16.19808	3.2	83.367	14.72	23.89524	1114	176.28103	2400.9728	187.60709	0.80152	0.66105	15	1554.8416	3.11062	1.57153	1.53909	11.01132	16.72775
e-tua3	3100.8768	336.37624	96.58249	50.60803	0.34438	0.32395	0.75432	5.60579	10	18.39175	2.4	113.65719	22.68166	25.616	947	219.02968	4110.848	249.31422	0.74118	0.6269	19	2462.8224	4.1342	2.30812	1.82608	12.20331	21.87434
e-tua3	3714.8672	365.55115	98.77786	60.96636	0.34935	0.20096	0.75093	4.57824	9	16.67502	2.56	133.84383	21.79761	26.67349	1144	172.50797	4947.0464	261.40643	0.7151	0.68316	17	2916.7616	5.02602	2.68376	2.34269	14.91124	23.43757
e-tua3	1715.4048	225.64063	59.46254	48.59691	0.42339	0.03964	0.73522	4.52353	6	11.36287	4.53333	71.07997	14.0363	22.09623	1179	125.29964	2333.184	187.38369	0.83045	0.61392	12	1276.928	4.24746	2.58485	1.66261	12.9642	23.70804
e-tua3	3593.3184	398.32988	84.02227	71.04301	0.28459	0.02764	0.70584	5.25116	12	14.29607	2.48	126.47993	17.92	27.3932	1187	128.41339	5090.816	265.72113	0.66709	0.63952	21	2881.2288	3.95309	1.99711	1.95598	12.83456	21.55218
e-tua3	3138.9696	324.26724	113.44415	42.29779	0.37514	0.57138	0.77245	4.63022	9	14.56565	4.05333	113.77642	20.44998	25.1887	1157	158.42664	4063.6416	259.92808	0.80159	0.58384	18	2608.64	3.66324	1.91629	1.74695	13.50253	21.67938
e-tua3	3530.3424	375.94872	109.28244	51.93916	0.31388	0.39876	0.74792	4.89439	11	13.66694	4.97455	121.1819	17.38634	25.47972	1224	54.05553	4720.2304	268.96769	0.71544	0.61323	17	2754.3552	4.61188	2.7161	1.90242	14.8058	27.52432
e-tua3	2445.6192	290.44373	89.59656	40.59593	0.36431	0.43473	0.74367	5.63962	9	15.12487	2.63111	97.10035	20.51996	22.26243	1014	220.77364	3288.576	220.38621	0.75879	0.63275	17	1964.032	3.86782	2.13182	1.736	12.09294	20.68608
e-tua3	3668.7872	381.17853	123.69747	45.73166	0.3173	0.57685	0.73287	5.12648	9	16.62387	3.84	130.58503	19.25326	27.00163	1055	225.95575	5006.0288	288.75946	0.75754	0.55292	19	2891.5712	4.4203	2.29071	2.12959	13.96135	23.0743
e-tua3	3351.6544	321.83818	93.89895	51.88926	0.40662	0.28316	0.78762	4.63119	11	14.7545	3.14182	112.65561	19.2	32.38805	1069	212.70167	4255.4368	254.35759	0.79033	0.651	16	2768.9984	4.17008	2.3099	1.86018	14.03337	22.5242
e-tua3	1442.7136	211.51515	68.01597	36.39253	0.40524	0.30787	0.7605	5.09732	5	13.47073	4.032	86.01406	14.08	21.27459	850	173.95402	1897.0624	172.96552	0.81775	0.606	12	1076.224	3.86111	2.07789	1.78322	12.65308	22.60985
e-tua3	1631.232	214.68299	60.887	40.06328	0.44476	0.15659	0.78783	5.4223	6	16.95031	2.34667	72.5419	16	21.27459	886	192.52532	2070.528	171.97436	0.80106	0.6931	12	1185.792	4.05499	2.43163	1.62336	12.29684	23.00664
e-tua3	1984.9216	265.40608	86.41896	35.92466	0.3541	0.49746	0.71435	5.24766	7	16.19562	3.29143	96.2729	14.98202	23.04889	1121	175.16849	2778.624	210.71495	0.79393	0.56178	18	1640.7552	2.83963	1.50979	1.32985	10.71438	17.05032
e-tua3	2553.344	281.52921	70.03329	53.42393	0.40483	0.06985	0.80231	5.2554	6	25.0324	4.21333	92.26267	20.09641	32.21051	1036	210.3093	3182.4896	215.31092	0.76479	0.69213	17	2074.8288	3.52888	2.18394	1.34494	11.53841	22.73329
e-tua3	2379.264	297.02566	76.5292	47.52897	0.33889	0.19652	0.75243	5.605	11	12.42188	1.94909	99.72858	15.21263	22.04054	1034	222.52865	3162.112	210.49127	0.70866	0.67481	15	1819.0336	4.58492	2.16915	2.41577	14.11699	18.25869
e-tua3	4179.6608	464.88988	113.48114	64.43635	0.24302	0.26254	0.65578	5.13803	10	17.46014	3.104	157.8799	19.2	23.47151	1115	193.93556	6373.5808	302.7216	0.65117	0.57314	30	3566.3872	2.81763	1.50264	1.31717	10.91149	17.53708
e-tua3	3934.6176	402.09224	93.71963	67.30756	0.30582	0.10205	0.74873	5.70023	11	13.90345	3.11273	128.52306	19.84	25.31845	1179	127.74584	5255.0656	272.08354	0.67667	0.66789	23	3283.5584	3.71888	1.97865	1.74023	12.37889	19.08361
e-tua3	1555.968	229.68141	64.37867	37.75862	0.37065	0.23825	0.72468	5.25035	5	24.70979	1.664	74.5678	20.96427	21.46625	1051	220.71022	2147.1232	182.62991	0.79514	0.58623	14	1198.3872	3.58243	2.23476	1.34766	11.71222	22.23735
e-tua3	1785.6512	214.5865	71.00538	35.95851	0.48731	0.3502	0.83841	5.2163	4	22.81332	3.6	74.43526	28.13817	30.59307	1224	49.7996	2129.8176	180.51116	0.8412	0.68865	13	1393.9712	3.7263	2.07937	1.64693	12.05089	21.38792
e-tua3	2299.4944	292.54566	71.75193	55.36424	0.33764	0.06432	0.7019	4.99911	6	18.10848	4.21333	87.30348	18.60409	20.65922	1049	223.08519	3276.0832	214.05488	0.7317	0.63066	16	1806.336	3.90911	2.16082	1.74829	12.37318	23.14605
e-tua3	2235.5968	273.54415	76.09873	44.6267	0.37545	0.23834	0.76722	4.99273	8	13.59509	4.44	91.38584	19.29576	23.89524	1193	109.27031	2913.8944	207.12212	0.75718	0.65486	15	1694.9248	4.22938	2.20774	2.02163	12.11042	21.5275
e-tua3	2059.264	260.69315	79.2872	39.0055	0.38077	0.37245	0.77391	5.20037	8	12.83273	2.56	102.63132	19.2	22.35424	1217	57.67148	2660.864	201.49337	0.77291	0.63738	12	1500.3648	5.14589	2.60873	2.53716	15.622	25.11134
e-tua3	2515.456	297.19979	75.77369	50.91602	0.35787	0.14279	0.74823	5.02207	8	12.10254	4.2	104.60622	17.92	24.96	1187	116.876	3361.8944	221.71296	0.74601	0.64305	15	1877.2992	4.56812	2.53111	2.03701	13.00528	25.05195
e-tua3	1804.8	229.33867	62.84059	42.0827	0.43121	0.14499	0.7911	5.50053	6	19.70534	1.44	75.43132	20.83689	25.38308	1143	175.1742	2281.3696	182.30798	0.79493	0.68238	14	1408.7168	3.62746	1.88455	1.74292	11.26316	20.49232
e-tua3	2213.0688	268.16686	87.62092	37.9874	0.38672	0.46725	0.77418	4.91687	9	11.23581	3.2	102.87367	18.56	21.76	1088	211.18712	2858.5984	213.35191	0.79559	0.61096	14	1768.448	4.24595	2.07759	2.16837	13.37407	20.6877
e-tua3	1479.7824	187.52457	59.69105	33.9373	0.5288	0.26156	0.84071	5.16668	6	13.13175	4.05333	65.03603	20.04539	23.19945	1189	112.68984	1760.1536	159.10108	0.84843	0.73462	12	1124.1472	3.64952	2.04884	1.60068	11.6269	20.46294
e-tua3	2982.2976	331.5025	72.48627	65.80764	0.34103	0.00929	0.73458	5.26923	8	16.35606	3.64	113.05877	20.41991	26.73485	1121	193.82466	4059.8528	236.18125	0.71246	0.67185	18	2302.3616	4.31589	2.41944	1.89645	12.71595	23.02147
e-tua3	2875.8016	323.01389	106.79668	41.24417	0.34636	0.54823	0.78682	5.36333	10	13.67372	3.776	114.1968	19.36991	22.35424	1044	223.64481	3654.9632	248.97239	0.77078	0.583	17	2228.0192	4.49392	2.40813	2.0858	13.9657	23.37607
e-tua3	2601.8816	325.30879	82.96782	52.21806	0.30896	0.1871	0.71927	5.39651	8	14.03225	3.48	111.79209	14.08	22.26243	1018	232.28216	3617.3824	229.83989	0.70653	0.61894	19	2024.5504	3.45574	1.99314	1.46259	12.04778	23.58944
e-tua3	3014.5536	374.18173	97.10527	53.24709	0.27056	0.28907	0.68279	5.76035	15	10.8162	2.47467	119.36619	15.36	20.96427	1071	223.48602	4415.0784	252.00181	0.67347	0.59652	20	2356.8384	4.38389	2.38637	1.99752	12.37328	20.55753
e-tua3	1792.3072	238.65473	56.17013	50.99132	0.39544	0.0093	0.75007	5.19099	8	11.53283	3.52	71.66506	18.21472	20.65922	1105	215.77998	2389.504	182.45	0.76449	0.6766	12	1284.7104	4.68864	2.50967	2.17897	12.21423	23.54578
e-tua3	1466.0608	197.29318	59.86653	35.10127	0.4733	0.23848	0.81323	5.12216	4	23.33881	3.84	67.89329	23.07553	23.91237	1111	188.55503	1802.752	164.8174	0.83539	0.6782	11	1069.7728	4.09612	2.42028	1.67584	12.38112	23.85486
e-tua3	2766.0288	343.92208	78.70995	61.88232	0.29386	0.0557	0.68373	5.82691	12	9.97385	2.64	104.67445	15.21263	21.76941	1062	221.50169	4045.5168	243.68913	0.70856	0.58532	19	2205.5936	3.78197	2.14647	1.63549	12.01469	19.72778
e-tua3	4638.6176	498.98401	125.54959	67.08401	0.23411	0.30893	0.67107	5.16282	14	14.92458	2.12571	148.66812	18.56	24.05753	1102	194.43765	6912.3072	325.61951	0.65257	0.54977	34	4072.448	2.55313	1.42851	1.12462	10.34416	16.5605
e-tua3	4085.9648	436.34166	128.93379	50.32495	0.26968	0.54109	0.708	4.90981	11	16.62494	4.30545	142.92696	17.23253	27.54975	1085	205.12679	5771.1616	312.09835	0.71526	0.52713	23	3396.5056	3.48501	1.87427	1.61074	13.21218	24.36025
e-tua3	1560.4736	204.48847	65.00472	33.52237	0.46895	0.33623	0.8193	5.61919	7	13.21231	3.2	70.34348	20.09641	21.89137	1177	123.16249	1904.64	166.78462	0.81562	0.70494	13	1209.2416	3.7342	2.02017	1.71402	11.44501	19.9865
e-tua3	2395.2384	355.02721	112.98152	34.70325	0.2388	0.68488	0.64328	6.11338	9	14.89995	1.99111	120.12151	15.36	18.32681	1165	158.67262	3723.4688	254.84194	0.71781	0.46346	20	1805.0048	4.04345	2.72458	1.82254	11.70569	18.18603
e-tua3	1604.1984	235.77083	75.20396	33.13196	0.36265	0.4555	0.72605	5.66765	8	13.09097	1.84	88.01171	14.84469	20.84672	1045	222.18236	2209.4848	183.7507	0.77936	0.59705	15	1263.7184	3.24857	1.68773	1.56084	11.1734	18.78469
e-tua3	2345.6768	279.49941	79.11219	45.78876	0.37733	0.24814	0.76204	5.55141	10	10.04085	3.328	93.75838	17.07733	23.19062	832	159.83116	3078.144	208.83175	0.74716	0.6759	14	1746.3296	4.76037	2.36162	2.39875	13.62871	22.3433
e-tua3	4714.0864	521.90317	113.73718	83.66799	0.21748	0.08865	0.59042	4.70841	11	16.62252	4.27636	139.64932	17.40988	24.70433	916	201.81923	7984.2304	337.01071	0.64573	0.52158	24	3660.4928	4.19897	2.50661	1.69236	14.74355	26.2099
e-tua3	2222.7968	304.82879	83.05986	45.03302	0.30061	0.29773	0.66974	5.70361	9	13.0521	3.27111	97.5019	16.01279	20.89578	1088	212.45941	3318.8864	220.63315	0.72379	0.57381	18	1779.9168	3.36661	1.71557	1.65104	11.85438	19.19449
e-tua3	1627.5456	224.54257	72.59599	32.48252	0.40564	0.44407	0.79359	6.15987	6	14.96182	3.2	73.96387	16.64	21.91007	1053	215.29979	2050.8672	180.80022	0.80519	0.62567	13	1179.2384	4.522	2.45436	2.06764	11.46361	20.66748
e-tua3	2641.5104	332.03269	85.05196	51.37623	0.30109	0.21653	0.71903	5.35578	10	12.79324	3.552	100.42738	14.13806	25.83096	1067	205.43612	3673.7024	237.85971	0.71637	0.58671	14	1790.976	5.57616	3.24974	2.32642	14.24373	25.36895
e-tua3	2981.376	385.25698	91.8121	58.68787	0.25242	0.17627	0.66406	5.18349	10	15.10085	4.096	121.8219	17.28	21.76	1092	201.93563	4489.6256	250.89083	0.65123	0.59519	24	2505.6256	2.78154	1.72156	1.05998	11.33534	19.34878
e-tua3	2240.1024	282.57076	68.61512	50.96451	0.35255	0.08347	0.72995	5.90598	8	15.55793	2.36	90.23838	14.31084	25.03374	1085	210.05475	3068.8256	208.67853	0.7385	0.64643	14	1680.5888	4.61141	2.40281	2.2086	12.60286	22.27338
e-tua3	2816	343.88992	101.247	47.50916	0.29923	0.40844	0.67473	5.0628	9	17.7558	2.91556	115.83677	16.64	22.47302	1198	110.28146	4173.5168	248.4785	0.72255	0.57315	16	2120.2944	4.6028	2.64111	1.96168	14.60778	26.08683
e-tua3	2594.816	345.23976	95.12061	46.74006	0.27357	0.37334	0.6596	5.56571	11	14.44776	2.79273	111.87916	14.77555	19.88125	1183	133.48408	3933.9008	238.30873	0.69027	0.57416	20	2025.8816	3.65463	1.97437	1.68026	11.66319	19.20123
e-tua3	1942.6304	261.61708	85.72144	36.00661	0.35667	0.49007	0.73236	4.68339	6	17.56757	2.72	98.81406	14.73391	19.2	1175	138.29678	2652.5696	209.35363	0.80023	0.55698	12	1347.3792	5.13958	2.75365	2.38593	14.53619	25.32171
e-tua3	2013.3888	268.12137	60.92216	53.45013	0.35194	0.01693	0.74182	4.80758	7	16.46262	2.60571	86.3568	17.4686	19.91213	1090	210.98578	2714.112	192.81628	0.71914	0.68053	11	1344	6.36445	3.50144	2.863	14.85988	27.10294
e-tua3	2863.2064	344.80053	87.51269	54.78758	0.30264	0.19083	0.70411	4.9735	10	14.95865	2.912	110.53874	17.23253	22.72676	1191	127.16131	4066.4064	241.85473	0.70143	0.61511	19	2157.3632	4.07713	2.17859	1.89855	11.8361	19.78346
e-tua3	1417.0112	188.79125	60.88978	33.03759	0.4996	0.29716	0.84076	5.05196	6	14.25933	2.98667	64.15367	18.63708	20.60959	1082	201.34547	1685.4016	160.02401	0.84762	0.69537	10	1023.1808	4.7834	2.44205	2.34135	12.87784	21.43318
e-tua3	2268.9792	274.34724	77.45998	45.04819	0.37883	0.24455	0.77527	4.69688	8	13.08479	3.72	113.05877	17.5738	21.79761	1193	121.1693	2926.6944	204.72366	0.74622	0.68031	17	1792.9216	3.09976	1.72803	1.37173	11.45751	21.23565
e-tua3	2044.6208	244.53786	64.63477	45.1644	0.42967	0.11823	0.79363	5.72943	8	16.46518	2.92	75.61877	21.76	27.52744	1013	219.21679	2576.2816	191.60189	0.78353	0.69988	11	1500.3648	5.95023	3.21262	2.73761	14.09718	25.08526
e-tua3	2131.6608	260.08531	65.31853	58.32078	0.396	0.01273	0.74768	4.79448	7	14.48581	3.2	83.67367	17.04131	21.27459	1181	133.42788	2851.0208	204.44302	0.78606	0.64089	19	1820.7744	2.44948	1.42721	1.02228	10.07604	18.42356
e-tua3	1960.96	259.47747	68.49243	45.26382	0.366	0.1537	0.72991	5.34831	8	15.89665	2.28	95.3168	17.92	21.79761	1197	101.84302	2686.5664	191.98835	0.7399	0.66854	12	1342.0544	5.62036	3.02577	2.59459	13.98346	24.33166
e-tua3	2975.8464	371.21466	89.6658	56.54621	0.27138	0.1857	0.69418	5.46742	10	14.99842	2.528	105.84464	16.35447	23.71457	1154	160.72648	4286.8736	254.71727	0.68617	0.57637	21	2410.5984	3.61379	2.05258	1.56121	11.31184	19.18382
e-tua3	2091.008	250.67276	80.92931	38.64209	0.41817	0.39524	0.79329	4.15044	5	19.12736	4.8	87.6329	18.56	29.48171	1070	203.90439	2635.8784	207.59255	0.82814	0.60974	11	1537.2288	5.09233	2.37444	2.71789	16.11357	27.64567
e-tua3	1537.8432	179.89005	55.16083	37.19689	0.59718	0.1405	0.87299	5.30968	4	21.62802	3.52	61.81329	29.99819	32.13412	1174	134.02985	1761.5872	157.73608	0.87685	0.77671	11	1265.8688	3.75376	1.86731	1.88646	12.18859	16.95303
e-tua3	1595.5968	217.52141	80.18595	29.10181	0.42377	0.58863	0.81821	4.2808	4	19.51253	4.88	85.83993	18.47151	20.48	1185	119.24345	1950.1056	189.3609	0.87054	0.55918	9	1021.2352	6.24778	3.26281	2.98497	17.02263	29.92524
e-tua3	3707.4944	422.15737	116.99149	55.63773	0.26142	0.39829	0.69654	4.76222	10	16.08775	3.232	152.20696	17.93142	23.68	1100	199.05276	5322.752	304.62123	0.72158	0.50208	26	3067.2896	2.90055	1.70552	1.19503	11.28657	19.15825
e-tua3	2959.4624	344.25702	91.72575	55.08998	0.3138	0.22073	0.70542	5.81291	13	9.8532	2.51077	114.4619	17.28	24.05753	1109	210.30692	4195.328	250.22662	0.72686	0.59396	17	2225.0496	4.83821	2.68193	2.15628	13.72223	21.42418
e-tua3	1672.4992	206.70573	73.8152	31.1797	0.49189	0.48606	0.83983	4.60378	7	10.77456	3.10857	83.97093	14.84469	26.11482	1161	142.82507	1991.4752	176.63442	0.85452	0.67364	8	1014.8864	6.47691	3.39151	3.08541	18.08744	36.09321
e-tua3	1638.7072	219.81631	67.71726	34.78529	0.42618	0.33924	0.82358	5.83068	7	13.02946	2.46857	78.26584	18.47151	20.92516	1029	231.77144	1989.7344	173.66444	0.79004	0.68279	14	1284.7104	3.37629	1.81891	1.55738	11.61926	21.11404
e-tua3	1885.696	242.26179	72.98231	45.20238	0.40375	0.19847	0.72534	4.18838	6	9.31097	3.94667	82.03209	16.05112	19.93269	1070	218.5429	2599.7312	195.11197	0.80538	0.62246	12	1443.7376	3.98702	2.23532	1.75171	14.63062	26.70157
e-tua3	2353.664	275.80137	78.8232	43.79114	0.38883	0.27909	0.76709	5.33574	7	19.17522	2.24	95.44935	19.46484	26.74251	932	221.43848	3068.3136	212.45155	0.77031	0.65529	15	1816.1664	4.60818	2.31745	2.29073	12.22102	20.4675
e-tua3	3042.304	356.75976	115.09778	44.11733	0.30037	0.55324	0.69072	5.32033	8	17.60126	3	137.447	20.09641	21.76	970	215.81937	4404.5312	270.52575	0.75829	0.52239	19	2450.2272	4.0979	2.16785	1.93004	13.82763	22.6716
e-tua3	2721.792	308.97157	94.96717	49.30355	0.35828	0.33107	0.70613	4.49398	8	14.70871	3.88	120.44541	18.60409	24.22719	990	226.5767	3854.5408	241.16759	0.78055	0.58807	14	2081.28	5.20375	2.64038	2.56337	15.31214	25.44445
e-tua3	6269.5424	594.76897	154.27645	70.25845	0.22271	0.43094	0.66614	4.52664	10	17.88485	6.08	188.74186	21.27459	26.31015	1064	217.18886	9411.7888	384.4416	0.64637	0.53307	31	5379.8912	3.3343	1.63131	1.70801	13.78437	23.54162
e-tua3	2120.0896	247.09786	73.1824	42.88503	0.43634	0.23889	0.77741	5.32581	9	14.23702	2.70222	83.23055	19.46484	24.28629	1094	201.17157	2727.1168	197.47571	0.79918	0.68318	13	1583.3088	4.34052	2.42543	1.91509	12.21256	21.3287
e-tua3	4128.5632	446.03262	135.45395	51.80525	0.26078	0.5547	0.70461	5.12306	13	11.82303	4.13538	168.52534	17.82834	23.68	1065	212.0566	5859.328	311.31622	0.69797	0.53531	25	3428.1472	3.50963	1.96183	1.5577	12.41006	21.99806
e-tua3	4207.2064	426.9824	106.205	63.95977	0.28999	0.21874	0.71304	5.17453	11	21.04091	3.28727	137.02661	21.27459	27.49022	1127	204.45537	5900.3904	299.79751	0.70213	0.58823	18	3171.2256	5.43539	2.67572	2.75968	14.66279	27.51651
e-tua3	2327.6544	265.45708	77.71795	50.84333	0.41509	0.16046	0.7609	5.23759	7	16.27248	1.73714	102.58032	20.65922	25.55195	1152	160.26229	3059.0976	218.46172	0.82296	0.61288	15	1879.1424	3.98226	1.91608	2.06619	12.68687	18.0271
e-tua3	1753.6	232.59747	76.38632	36.07998	0.40732	0.40346	0.73694	4.53875	5	12.28313	4.032	91.03367	13.68164	22.62742	1035	207.23175	2379.5712	192.50057	0.82761	0.59467	13	1363.968	3.88701	2.30521	1.61773	12.42756	22.67071
e-tua3	3807.744	406.82953	122.79219	50.98474	0.2891	0.4983	0.73009	5.07911	12	15.27868	3.41333	147.06422	19.24262	25.14801	1085	203.71794	5215.4368	299.912	0.73719	0.53197	19	3075.8912	4.68973	2.27	2.41973	14.88865	22.07044
e-tua3	2171.0848	268.08921	80.80629	40.1983	0.3796	0.3639	0.75879	4.31856	6	17.09737	2.61333	97.64777	16.31686	21.20709	1175	144.9931	2861.2608	209.94071	0.7831	0.619	13	1561.9072	5.12718	2.86365	2.26684	12.87655	19.55635
e-tua3	2173.1328	257.82257	72.73437	45.05414	0.41082	0.19838	0.76245	5.06589	8	16.21783	1.68	86.60858	19.46484	26.61969	1064	228.48195	2850.2016	208.24844	0.80772	0.6297	14	1739.8784	4.29191	2.08287	2.22559	11.80419	18.02804
e-tua3	4668.928	435.38556	123.59966	60.75183	0.30951	0.37312	0.76133	4.87362	9	24.37715	3.59111	149.46893	20.03517	33.06391	1043	219.51993	6132.6336	311.48133	0.71541	0.60473	24	3878.5024	3.70722	1.86414	1.84308	12.71562	23.44672
e-tua3	3444.1216	337.28134	97.86177	55.20663	0.38046	0.26747	0.74754	4.46037	8	23.26616	2.52	128.47206	17.5738	34.40558	1054	213.06102	4607.2832	268.50108	0.79607	0.60034	21	2901.2992	3.13431	1.6963	1.43801	11.62418	18.78542
e-tua3	2451.5584	224.48376	69.40939	48.0753	0.61134	0.12361	0.87287	4.23965	5	18.72406	5.824	66.69093	23.53251	39.43667	940	215.06511	2808.6272	198.58342	0.88462	0.78121	11	1953.792	4.732	2.30338	2.42862	15.15193	24.28013
e-tua3	1403.392	188.19673	53.84112	36.33228	0.49793	0.14005	0.79676	5.18607	7	15.3601	1.05143	68.47838	13.44	25.6	947	239.1903	1761.3824	157.16388	0.8351	0.71398	10	1052.2624	4.58986	2.26009	2.32976	13.22779	19.72094
e-tua3	3097.6	343.69466	97.70821	51.50496	0.32953	0.31935	0.73032	5.38941	11	13.05104	3.28727	113.14974	20.03517	26.63507	887	208.19462	4241.408	255.95582	0.74472	0.59416	16	2327.552	5.01418	2.63012	2.38406	13.78017	23.44686
e-tua3	2660.2496	307.45311	84.62109	56.47953	0.35365	0.14717	0.73335	4.20249	6	23.07135	3.04	115.77796	15.80683	28.8	1062	213.71476	3627.52	248.94587	0.8097	0.53941	14	2015.5392	4.28826	2.36504	1.92322	16.0583	28.93297
e-tua3	4068.864	389.45856	83.11678	76.59867	0.3371	0.00664	0.74227	4.58857	10	16.09779	3.456	116.03916	23.04	30.88622	1077	209.74747	5481.6768	270.25812	0.69393	0.70004	20	3309.9776	3.82371	1.9945	1.8292	13.31039	21.72359
e-tua3	2313.0112	282.90018	78.5662	51.19037	0.36318	0.1632	0.73283	4.74885	9	12.48278	3.27111	97.68545	17.92	21.46625	1038	221.39106	3156.2752	218.44861	0.77218	0.6091	12	1609.728	5.56077	2.88489	2.67587	15.03838	24.68412
e-tua3	2258.8416	259.32218	72.8429	48.80983	0.4221	0.1446	0.7801	4.25256	8	14.02067	3.2	92.00309	18.56	26.24	1105	183.68179	2895.5648	215.70502	0.8318	0.61006	13	1662.1568	4.51142	2.70006	1.81702	14.04296	25.96614
e-tua3	2184.6016	263.71902	82.24022	41.15155	0.39473	0.35941	0.77947	4.29666	6	16.93071	5.6	85.42506	18.90981	22.72676	1037	210.31167	2802.688	208.9569	0.79235	0.62874	11	1411.6864	5.37568	2.95152	2.42416	16.23922	29.90683
e-tua3	3700.4288	365.46798	99.50606	63.79702	0.34815	0.1742	0.71907	4.48295	8	13.79558	4.56	122.12306	19.09304	23.68	1156	157.88287	5146.112	273.20419	0.74755	0.623	20	3138.2528	3.3669	1.67734	1.68956	13.13186	20.36216
e-tua3	2436.7104	259.25786	72.34479	50.09573	0.45556	0.12377	0.81077	4.54623	9	11.1321	4.62222	87.898	19.84	26.88	1206	93.72833	3005.44	207.70772	0.80116	0.70976	12	1763.328	5.32506	2.62755	2.6975	15.01035	27.13646
e-tua3	3976.2944	411.78872	96.17273	66.09305	0.29467	0.12847	0.72177	4.56882	11	13.59086	3.46182	129.447	19.29576	27.88227	1124	190.29976	5509.12	279.01723	0.67757	0.64184	16	2933.5552	6.07991	3.30884	2.77107	16.98345	29.20956
e-tua3	1555.0464	209.82809	59.99001	36.74876	0.44384	0.20637	0.8023	4.75661	6	19.99697	0.74667	75.89719	19.29576	25.47972	1165	132.78554	1938.2272	169.50971	0.80785	0.68009	12	1210.0608	3.83937	1.8486	1.99077	11.45447	19.45623
e-tua3	4528.2304	431.11185	124.60119	66.67586	0.30617	0.30779	0.685	4.43688	8	20.97263	3.12	156.24383	21.76	27.90429	1041	222.83178	6610.5344	330.69669	0.76708	0.52033	22	3649.8432	3.93759	2.12231	1.81527	13.34743	22.87317
e-tua3	1489.92	179.28773	53.56358	40.67127	0.58247	0.07214	0.84964	4.11832	4	16.1345	3.92	53.37016	13.44	21.45671	1210	73.53911	1753.6	159.66363	0.89054	0.73445	10	1176.1664	3.85151	2.13945	1.71205	13.98018	23.77071
e-tua3	5065.0112	501.13923	103.53584	95.92312	0.25344	0.00581	0.64816	4.77275	12	16.67306	3.65333	144.37719	19.85032	27.88227	1190	127.39702	7814.4512	333.85057	0.66618	0.57107	21	4115.1488	4.73577	2.41092	2.32485	15.82654	26.2462
e-tua3	1814.3232	239.83044	84.9984	33.91763	0.39638	0.52603	0.77206	4.44065	6	12.08653	4.16	83.46348	17.28	20.03517	1085	201.91335	2349.9776	205.09909	0.85518	0.542	17	1552.7936	2.38613	1.58539	0.80074	10.01803	17.49911
e-tua3	1754.8288	227.43199	71.51394	42.40552	0.42633	0.23013	0.76696	4.13003	5	16.07089	5.824	88.858	13.68164	23.53251	1184	121.48662	2288.0256	188.53297	0.82896	0.6204	14	1399.6032	2.8703	1.68685	1.18345	11.89477	21.6703
e-tua3	4459.1104	430.62714	117.41698	66.28007	0.30217	0.26699	0.69716	4.42374	10	19.88328	3.488	148.21167	20.96427	27.95562	1121	190.02895	6396.1088	306.53941	0.71184	0.59633	19	3496.7552	4.7658	2.78001	1.98579	15.10249	28.82702
e-tua3	1767.424	228.21396	92.14318	27.92496	0.42645	0.69183	0.76738	4.33719	5	14.33646	2.496	89.00777	15.36	22.35424	984	230.13257	2303.1808	200.64992	0.87922	0.55166	13	1412.3008	3.62812	1.62297	2.00515	13.03798	19.08399
e-tua3	3649.8432	387.11818	121.81582	48.49766	0.30605	0.52761	0.72005	4.58221	9	18.95711	2.84444	138.53403	17.78233	27.52	1181	132.90974	5068.9024	288.28855	0.7447	0.55186	17	2751.0784	5.01579	2.71739	2.2984	15.40491	27.00162
e-tua3	3805.2864	393.5315	106.68928	59.17443	0.30877	0.28036	0.72701	4.89218	11	15.04783	3.81091	122.84461	20.60959	27.1529	1027	228.45787	5234.176	282.70153	0.71837	0.59833	22	3231.1296	3.3957	1.74679	1.64891	12.82765	19.49184
e-tua3	4141.1584	412.02717	113.89361	60.5311	0.30653	0.31304	0.68713	5.13082	12	15.26195	3.33333	137.54738	20.5698	29.83389	963	223.69622	6026.752	303.48882	0.73657	0.565	21	3496.3456	3.90843	1.98973	1.9187	13.709	22.35233
e-tua3	1971.8144	234.36218	85.89761	34.72205	0.45113	0.51711	0.78721	4.327	4	13.11058	5.2	92.41406	18.82296	22.4	928	210.49228	2504.8064	201.46662	0.85964	0.61048	14	1594.0608	3.11533	1.51891	1.59643	12.70172	20.55376
e-tua3	1640.3456	217.0877	74.80984	34.91823	0.4374	0.41244	0.77349	4.20855	5	17.55764	4.288	85.84545	19.71574	25.03374	876	178.08986	2120.704	186.84725	0.8607	0.59043	12	1237.9136	3.32917	1.95755	1.37161	13.61349	24.09487
e-tua3	2126.336	280.72612	110.84634	32.23704	0.33906	0.71239	0.68089	4.83815	6	13.60796	3.89333	114.53954	14.77555	18.63708	983	223.17034	3122.8928	236.24736	0.84156	0.47875	18	1719.0912	3.01342	1.71398	1.29944	11.88485	21.86926
e-tua3	4175.2576	346.74166	117.74944	51.48212	0.4364	0.46109	0.78519	4.4797	8	18.4841	6.52	116.15838	27.70542	31.20943	1078	203.88968	5317.5296	282.0859	0.81353	0.65937	20	3504.64	3.4535	1.92373	1.52978	13.13013	22.83851
e-tua3	2524.16	326.96369	107.89542	38.80059	0.29671	0.5944	0.66622	4.67661	9	9.25481	2.66667	122.0399	15.47953	21.46625	1134	180.9779	3788.8	246.03939	0.7525	0.52398	17	1995.9808	3.75926	1.99742	1.76184	12.54603	20.92274
e-tua3	2385.7152	267.04215	87.60731	42.10989	0.42041	0.39018	0.80758	4.27539	6	9.65084	6.88	95.79209	15.38664	24.32	1152	175.39099	2954.1376	211.72132	0.79284	0.6688	13	1870.5408	4.18246	2.32981	1.85265	15.15939	26.69766
e-tua3	3657.0112	337.76605	110.24755	51.72293	0.40281	0.40858	0.74487	4.03361	8	17.16577	4.72	113.08541	23.89524	29.44	1144	177.75545	4909.568	271.4125	0.80355	0.62384	17	3030.3232	3.9701	2.14066	1.82943	14.85104	26.60567
e-tua3	1483.3664	180.34812	60.39405	32.99864	0.57311	0.29181	0.88964	4.97996	6	13.28639	3.78667	57.39761	22.09623	23.53251	1134	164.49924	1667.3792	156.30528	0.86669	0.76298	10	1118.1056	4.42285	2.38996	2.03289	13.6168	25.05234
e-tua3	2554.6752	257.24689	77.65139	44.81766	0.48512	0.25024	0.83738	4.80089	9	19.76416	3.16444	93.18661	27.49022	36.13592	1166	147.4076	3050.8032	214.78825	0.83495	0.69586	12	1947.136	5.76905	2.92402	2.84503	14.3856	23.36534
e-tua3	3179.52	346.76601	120.80367	45.13362	0.33228	0.57006	0.70708	5.1143	11	15.1172	2.96727	128.6007	17.23253	29.55109	1094	199.53195	4496.6912	276.83694	0.79834	0.52134	17	2492.5184	4.73454	2.4191	2.31543	14.58862	21.52239
e-tua3	4554.24	365.4303	98.85996	74.1862	0.42856	0.07811	0.76783	4.32336	10	11.10689	7.104	113.75758	25.6719	35.2	1165	148.28688	5931.3152	290.87963	0.79599	0.67639	18	3801.3952	3.93142	2.23996	1.69145	15.1307	26.32078
e-tua3	4236.0832	374.92601	127.99365	50.77619	0.37869	0.53005	0.76447	4.50626	11	14.98758	4.39273	134.76777	24.62129	31.41872	1190	119.12179	5541.1712	301.42855	0.80397	0.58588	17	3401.0112	4.88791	2.51209	2.37582	15.65056	26.48185
e-tua3	2527.4368	243.9755	81.1337	42.04725	0.53358	0.33243	0.85078	4.45805	8	15.95038	3.28	87.40387	25.93382	30.64658	1195	118.31737	2970.7264	208.37166	0.85407	0.7315	13	1978.7776	4.22935	2.1344	2.09495	14.2604	22.89905
e-tua3	5358.592	471.59494	143.75373	61.22734	0.30278	0.48011	0.70783	4.3909	10	20.04932	3.872	173.25874	24.45437	29.19551	1038	217.48103	7570.432	343.70395	0.72881	0.57002	25	4532.8384	3.60547	1.88879	1.71668	13.66816	22.53552
e-tua3	1607.2704	199.24534	57.34223	41.51425	0.50877	0.09748	0.81385	5.22653	8	14.50587	2.2	71.80703	18.73572	23.35781	1155	153.95454	1974.8864	165.25687	0.82941	0.73957	11	1229.1072	4.3715	2.01998	2.35152	13.18299	21.16365
e-tua3	4288.9216	392.6264	118.52614	53.39206	0.34962	0.43907	0.75788	4.06757	9	18.05053	5.79556	137.20464	23.47151	28.57154	1063	206.22318	5659.136	291.87538	0.74339	0.63265	19	3454.6688	4.41594	2.47328	1.94266	14.01519	25.27165
e-tua3	3421.2864	320.84211	89.08324	59.07479	0.41765	0.15142	0.80138	4.7047	9	14.31023	4.44444	110.65796	18.95308	32.66509	1186	136.17268	4269.2608	251.51676	0.78393	0.67962	15	2750.5664	4.65824	2.40819	2.25006	14.9073	24.92945
e-tua3	3777.536	344.51659	107.74042	49.71006	0.39994	0.42116	0.79444	4.90914	10	12.8207	4.448	116.28541	23.81798	30.77994	1126	183.96467	4754.944	267.90002	0.77761	0.66141	15	2887.68	5.27805	2.91356	2.36449	14.87637	28.2628
e-tua3	3275.5712	342.16289	105.97268	51.61059	0.35159	0.38016	0.72353	4.5581	10	15.04728	3.584	121.74816	20.09641	26.45763	1176	150.26976	4527.2064	261.88222	0.76537	0.60018	19	2724.4544	3.41481	1.93757	1.47723	13.06022	23.06461
e-tua3	4699.2384	452.87965	121.59231	60.92885	0.28792	0.35833	0.72786	4.56299	11	21.82758	2.61818	151.73167	23.48024	30.89285	948	209.17935	6456.2176	315.07268	0.69571	0.59486	23	4017.3568	3.45674	1.88095	1.57578	12.73636	21.36862
e-tua3	1637.2736	201.47592	64.84289	37.83999	0.50686	0.24199	0.79177	4.34101	6	12.47594	3.89333	69.95526	17.28	22.26243	1093	213.3776	2067.8656	173.65105	0.86189	0.6823	9	1143.1936	5.04619	2.74477	2.30143	15.55771	29.19241
e-tua3	2417.9712	254.15118	80.52302	47.28302	0.47041	0.23737	0.78558	3.97964	7	15.0271	4.02286	87.51367	21.89137	27.63881	912	196.09182	3077.9392	213.79197	0.8412	0.66478	14	1962.7008	3.47539	1.80957	1.66582	13.46076	22.07301
e-tua3	2214.0928	214.25708	68.32326	42.966	0.60609	0.18767	0.87556	4.00711	6	20.28286	1.81333	83.37642	19.84	35.25232	962	222.1486	2528.768	190.1663	0.88756	0.76938	12	1857.8432	3.91896	1.88498	2.03399	13.66976	20.27616
e-tua3	4468.9408	419.41772	113.34626	66.2397	0.31924	0.24092	0.71961	4.65716	13	13.5767	3.61846	143.81322	19.46484	31.88459	897	190.41271	6210.2528	312.07274	0.74406	0.57664	23	3664.896	3.8811	1.8618	2.02087	12.71787	20.76191
e-tua3	2895.1552	338.26408	114.19811	40.15105	0.31796	0.60835	0.69252	4.86695	8	17.77263	3.72	129.57012	19.25326	24.72919	1026	222.36232	4180.5824	269.36934	0.79633	0.5014	18	2234.1632	4.21358	2.14737	2.06621	12.85774	21.07899
e-tua3	1491.2512	195.71592	71.64992	29.505	0.48922	0.50413	0.83662	4.62258	7	10.51136	2.97143	76.92151	17.07733	21.27459	1114	174.55085	1782.4768	172.32115	0.88047	0.63108	12	1202.7904	3.42781	1.7536	1.67421	12.62411	20.1551
e-tua3	4161.7408	374.60992	101.56279	65.71097	0.37267	0.16796	0.76809	4.92838	9	18.3253	2.70222	133.62032	25.93382	29.77892	1096	206.56234	5418.2912	284.28316	0.75888	0.64712	18	3428.7616	4.59914	2.11887	2.48026	14.23338	22.33118
e-tua3	3669.8112	360.47111	118.13012	51.17254	0.35491	0.46785	0.70818	4.55985	6	22.26913	2.98667	132.59599	20.60959	28.18908	1113	192.80301	5182.0544	279.21955	0.7746	0.59151	21	3049.6768	3.34826	1.86197	1.4934	12.94663	22.97816
e-tua3	2982.1952	330.99115	113.87145	47.42559	0.34207	0.49613	0.70605	4.73673	7	15.98329	3.61143	122.29329	19.84	23.07553	1037	220.20445	4223.7952	265.01362	0.80067	0.53359	20	2502.9632	2.99863	1.61198	1.38845	13.10529	22.58292
e-tua3	3891.6096	382.20675	106.38047	57.02741	0.33477	0.30642	0.76014	4.91889	10	13.88862	4.736	129.10425	20.49	28.62167	1012	211.46394	5119.5904	281.72597	0.7371	0.61615	18	3090.3296	4.48755	2.37406	2.11349	15.22247	27.93373
e-tua3	2956.5952	310.20057	84.20254	52.12309	0.38611	0.19886	0.79996	5.59313	10	13.69701	3.712	101.87209	21.76	27.52	1123	185.80366	3695.9232	232.45354	0.74937	0.68759	17	2376.704	4.09691	2.21073	1.88618	12.72241	22.46577
e-tua3	1878.6304	210.99828	64.15838	39.89469	0.53027	0.19565	0.85314	5.16704	8	13.09783	2.2	71.09719	21.20709	27.6314	1125	178.41244	2202.0096	176.70775	0.83748	0.75603	14	1578.0864	3.23399	1.58609	1.64789	11.648	18.29256
e-tua3	3434.3936	393.5903	113.95401	55.47904	0.27859	0.38042	0.63257	4.89727	11	13.67314	3.78182	148.13012	20.04539	23.47151	1168	151.78274	5429.248	295.80974	0.75157	0.49321	19	2722.4064	4.56191	2.53884	2.02307	13.26031	21.60389
e-tua3	2702.6432	290.9096	79.35217	56.64557	0.40131	0.10554	0.74094	4.53286	6	21.53449	3.25333	89.74816	18.32681	31.04495	1172	139.4776	3647.5904	230.01277	0.79067	0.64194	15	2142.8224	3.75485	2.02962	1.72523	13.8155	23.61011
e-tua3	4042.752	395.34949	118.93695	50.95608	0.32503	0.47586	0.74091	4.7262	10	19.1821	3.968	153.58735	23.68	33.50692	1200	115.27793	5456.4864	299.41249	0.75734	0.56669	18	3309.4656	4.45701	2.07357	2.38344	15.14626	23.78835
e-tua3	2305.2288	255.38018	85.72979	39.38671	0.44417	0.42436	0.78978	4.21883	5	27.3959	3.648	95.5819	26.24	27.1529	1102	200.23986	2918.8096	213.58756	0.83635	0.635	11	1658.1632	5.39543	2.76662	2.6288	16.83547	30.04421
e-tua3	4212.736	374.10637	129.65487	48.60356	0.37825	0.56788	0.73884	4.29613	10	16.7785	4.832	140.91209	24.37047	29.8819	1117	193.13985	5701.8368	301.30517	0.8054	0.58312	13	3112.1408	7.08737	3.49725	3.59012	19.79159	34.27589
e-tua3	5054.0544	457.24985	125.66661	64.75731	0.30377	0.3368	0.73079	4.81314	8	22.10165	4.8	146.66106	21.12	29.18849	965	217.69474	6915.8912	319.28768	0.69828	0.623	19	4045.1072	5.35336	2.5389	2.81446	16.30261	24.53467
e-tua3	4734.6688	434.75108	124.58153	62.06971	0.31479	0.36273	0.71951	4.21293	11	13.25553	5.81818	159.9019	24.22719	28.34123	1057	215.77535	6580.4288	316.17019	0.72724	0.59519	19	3769.856	4.50402	2.39421	2.10982	15.73533	28.29549
e-tua3	2703.36	275.00608	81.45801	53.81245	0.44919	0.15394	0.74809	3.92218	6	17.22169	4.42667	108.67916	19.2	27.7645	897	186.15048	3613.696	225.64086	0.82049	0.66723	15	2271.0272	3.38584	1.82624	1.55961	13.57747	22.98363
e-tua3	2356.1216	256.7755	69.63384	51.31995	0.44906	0.08764	0.78601	5.03807	8	17.81832	3.88	87.70113	19.88125	32.64	1110	203.72285	2997.5552	210.35025	0.8192	0.66915	13	1762.0992	4.65433	2.56186	2.09248	14.06369	25.08194
e-tua3	4397.6704	430.25224	103.53612	65.53696	0.29853	0.18309	0.73351	5.11849	10	19.46877	2.592	127.50425	24.9928	30.48577	1012	222.6971	5995.4176	292.35163	0.67949	0.64658	23	3789.0048	3.61304	1.84756	1.76548	12.27805	20.29926
e-tua3	4550.0416	492.87575	163.91062	45.78813	0.23537	0.73141	0.66828	5.12285	15	15.89002	1.74933	192.60461	19.09304	25.6	1036	219.48576	6808.576	360.56209	0.73155	0.43981	26	3805.0816	3.88805	1.83581	2.05223	13.0564	19.30924
e-tua3	2861.056	327.80999	81.55256	54.61992	0.33457	0.14491	0.7312	5.18634	9	14.30413	4.16	93.59367	18.03392	27.78662	1199	111.67811	3912.8064	237.1552	0.72345	0.63925	17	2234.9824	3.9063	2.29616	1.61014	13.84241	24.93004
e-tua3	3640.7296	396.33775	101.64649	52.84975	0.29125	0.32992	0.70323	6.25262	11	21.01424	2.32727	141.16777	19.17865	31.52284	900	212.00708	5177.1392	277.8498	0.70104	0.59262	19	2878.6688	4.71861	2.61108	2.1111	13.34187	23.1053
e-tua3	3849.728	373.01934	92.28089	62.59501	0.34768	0.13673	0.7633	5.1327	9	17.35729	4.05333	114.1458	24.62961	28.11633	1183	129.06975	5043.5072	266.82867	0.71532	0.67948	18	3053.3632	4.53374	2.56535	1.96838	14.63639	26.74092
e-tua3	3393.024	365.95269	119.57784	42.79606	0.31838	0.59739	0.73988	5.27476	10	15.04085	2.752	135.27912	20.03517	24.70433	1197	112.13831	4585.8816	278.37326	0.76068	0.55023	20	2758.3488	4.01858	2.10124	1.91734	12.94891	23.21706
e-tua3	1973.6576	244.80847	82.46271	34.78909	0.41384	0.48696	0.78544	5.60492	6	18.60207	3.04	85.57483	17.07733	26.61969	1154	150.24646	2512.7936	201.64218	0.82367	0.60998	14	1521.3568	4.27732	2.22252	2.05481	12.39508	22.98023
e-tua3	2205.696	271.46334	85.92162	40.22448	0.37613	0.41019	0.79988	4.63659	6	18.5809	3.84	95.45877	14.72	22.68166	1172	136.94159	2757.5296	219.50579	0.8086	0.57526	14	1716.9408	3.89643	2.12738	1.76905	14.26495	23.17992
e-tua3	2342.7072	268.08141	88.44262	38.7143	0.40963	0.46023	0.78061	4.98409	8	12.03273	4.64	99.1019	22.4	24.32842	1002	219.51082	3001.1392	215.64579	0.8044	0.63306	14	1735.168	4.45768	2.34134	2.11634	13.41881	24.59091
e-tua3	2511.36	299.80528	78.1743	50.99676	0.35111	0.16238	0.73277	5.23035	7	14.58699	2.51429	107.7419	19.21066	23.47151	1190	111.40916	3427.2256	221.54309	0.73896	0.64299	21	2139.7504	2.629	1.36699	1.26201	10.34514	17.6548
e-tua3	4284.0064	442.94243	97.5415	71.38276	0.27439	0.09148	0.70829	4.90811	11	13.89104	4.59636	131.1019	22.4	25.79922	1199	116.88028	6048.3584	296.59405	0.6696	0.61198	20	3447.6032	4.62615	2.49532	2.13083	14.45702	24.30461
e-tua3	2292.9408	275.26338	83.99734	43.24562	0.38028	0.3375	0.72482	4.12399	8	12.65949	3.52	100.79677	17.07733	24.70433	1040	220.80082	3163.4432	220.87836	0.80243	0.5906	15	1882.112	3.45605	1.84785	1.6082	12.33999	18.35834
e-tua3	4425.4208	487.34088	124.77258	60.05721	0.23415	0.38912	0.6659	5.15826	12	17.646	2.48	160.03835	19.25326	24.37047	1209	76.40026	6645.76	315.92722	0.64827	0.55717	25	3568.7424	3.87656	2.14051	1.73912	12.68092	21.6427
e-tua3	3036.0576	346.20366	78.67175	64.04541	0.31831	0.04114	0.71909	5.03294	8	16.98067	3	109.287	17.04131	23.19062	1134	180.4051	4222.0544	244.50765	0.70625	0.63817	18	2508.3904	3.86978	2.01122	1.85931	13.20416	19.60017
e-tua3	2142.6176	292.50018	102.08857	36.23683	0.3147	0.6025	0.67966	4.99837	8	11.9397	3.64	121.89954	16.45435	18.73572	1143	167.58878	3152.4864	236.42979	0.80831	0.48167	15	1585.8688	3.92893	2.24933	1.67959	13.32794	25.14862
e-tua3	2591.8464	300.16686	90.7076	42.39702	0.36149	0.4114	0.7384	5.02521	10	14.87591	3.392	101.82661	17.38634	24.8531	1152	158.37929	3510.0672	233.73842	0.77869	0.59615	18	2061.5168	3.68468	2.20607	1.48773	12.05629	20.8109
e-tua3	4692.6848	541.31726	104.60921	87.69374	0.20125	0.03048	0.62597	4.65834	14	11.25876	4.75429	136.73325	16.60304	21.99404	1152	172.08138	7496.6016	325.20271	0.60076	0.5576	27	3876.7616	3.36818	1.93897	1.42922	13.37473	23.33003
e-tua3	2611.3024	315.72211	93.40585	44.56754	0.3292	0.39578	0.72181	5.01834	8	13.12812	3.28	114.67209	17.28	23.47151	1058	224.43707	3617.6896	237.78196	0.75314	0.58038	16	2080.4608	4.09324	2.18147	1.91176	14.03997	23.63263
e-tua3	1475.6864	212.85396	70.33219	30.98543	0.4093	0.45551	0.78676	5.89986	6	17.329	2.24	77.23209	18.20347	18.65905	1030	237.53947	1875.6608	176.86143	0.83091	0.59284	12	1075.6096	4.56332	2.36717	2.19615	12.04763	19.77615
e-tua3	5097.472	572.47097	129.99965	71.25261	0.19546	0.28942	0.65176	4.98497	14	16.77248	2.76571	170.89009	16.11479	25.70379	972	221.75437	7821.1072	333.49096	0.58255	0.57597	28	4132.6592	4.13401	2.15942	1.97646	13.36376	22.62851
e-tua3	2286.6944	272.73782	93.95335	39.68171	0.3863	0.48614	0.71025	4.71525	7	17.61119	3.70286	104.24464	18.02256	25.35886	1206	101.65136	3219.5584	229.24738	0.84054	0.54678	15	1837.7728	3.58701	2.15016	1.43685	14.20497	25.6938
e-tua3	3673.6	422.86949	86.73347	70.98946	0.25816	0.03907	0.70965	5.56967	11	18.35834	2.41455	121.60229	19.2	24.9928	1044	220.93664	5176.6272	267.31351	0.63214	0.64604	25	3078.4512	3.326	1.86034	1.46566	11.48178	17.86401
e-tua3	4134.5024	480.18004	100.10378	79.72449	0.22533	0.05008	0.67854	5.15725	11	17.30744	3.28727	144.70661	16.31686	23.53251	1021	226.32057	6093.2096	295.87305	0.61617	0.5935	28	3452.1088	3.23376	1.80552	1.42824	12.51544	20.3764
e-tua3	1787.2896	225.9457	71.51158	38.44758	0.43994	0.30417	0.76849	5.01408	7	11.63663	3.79429	82.90113	16.31686	21.46625	870	193.65175	2325.7088	185.79953	0.82232	0.6506	10	1184.6656	5.71223	2.98386	2.72837	15.69586	30.54392
f-tua4	1698.5088	217.37944	64.08403	41.68093	0.45169	0.16439	0.75481	4.99685	6	17.42051	2.88	85.86819	21.36105	23.75771	877	191.88278	2250.24	177.35423	0.81587	0.67857	10	1156.608	5.41715	2.68137	2.73578	14.09739	24.08512
f-tua4	2463.6416	297.35508	83.67681	45.00852	0.35014	0.30383	0.72327	5.81841	10	14.91795	3.136	103.99838	19.84	24.12554	961	234.72963	3406.2336	226.00183	0.76004	0.60613	18	2039.0912	3.61469	1.9934	1.6258	10.78548	15.85006
f-tua4	3725.4144	382.16127	113.53498	57.29345	0.32055	0.35291	0.71125	4.51637	10	15.63575	2.496	143.23526	21.1103	26.11482	1126	182.30469	5237.8624	288.2272	0.7542	0.56353	24	3284.7872	2.46042	1.37152	1.08891	11.65576	20.33392
f-tua4	2927.616	319.67192	89.35642	51.30791	0.36001	0.25412	0.75775	5.14443	7	20.3443	3.79429	92.83835	21.12	27.36327	1135	172.77153	3863.552	236.9976	0.74138	0.65499	20	2504.192	2.95535	1.52501	1.43033	12.02362	19.37343
f-tua4	2339.328	253.24608	63.40983	57.73659	0.45837	0.00873	0.78917	4.05241	5	27.69394	2.752	91.30819	27.63881	29.14636	1014	218.40559	2964.2752	210.61986	0.83168	0.66268	14	1951.0272	3.37487	1.90612	1.46875	13.14606	22.76718
f-tua4	3801.7024	452.10872	102.587	68.43871	0.23372	0.14748	0.65748	5.1747	10	14.33191	3.008	147.92935	17.40988	23.11986	1054	221.67769	5782.2208	295.55638	0.65373	0.5469	24	3035.4432	3.87435	2.23155	1.64279	11.62027	19.98384
f-tua4	3942.8096	424.97695	119.36267	60.69006	0.27434	0.34712	0.62789	5.01002	10	14.76665	2.304	136.13874	18.10193	23.07553	1175	136.88316	6279.4752	301.75318	0.71005	0.54414	25	3294.5152	3.25847	1.61766	1.64081	12.14337	19.32579
f-tua4	1943.04	244.85396	78.62703	37.02069	0.40727	0.40587	0.77203	5.34632	9	15.21219	2.88	86.32464	19.2	21.84454	1190	104.21132	2516.7872	196.95093	0.80436	0.62947	12	1422.1312	5.22273	2.63111	2.59162	13.59302	22.56297
f-tua4	4050.2272	441.06791	122.01794	57.98229	0.26162	0.39889	0.67705	4.62944	9	22.19537	2.95111	151.86032	19.02857	23.07553	981	211.83956	5982.208	296.15561	0.67145	0.5803	22	3274.3424	3.81904	2.01807	1.80097	13.61833	23.12471
f-tua4	2728.6528	296.88369	74.97312	53.72607	0.38903	0.10331	0.76979	5.33916	10	15.69238	2.752	90.39758	14.08	29.77892	1170	136.31581	3544.6784	224.76826	0.75709	0.67872	14	2002.944	5.335	3.06835	2.26665	13.44235	24.80742
f-tua4	3378.688	367.35582	106.21474	51.11265	0.31462	0.3893	0.68146	5.77217	11	16.6931	3.37455	121.95835	19.85032	29.05487	1163	142.01056	4958.0032	270.87833	0.73737	0.57864	20	2673.8688	4.20175	2.21625	1.99681	12.53988	21.04799
f-tua4	4712.7552	479.16514	122.3878	69.066	0.25794	0.26721	0.68825	5.19043	13	16.24741	1.84615	170.37874	20.33952	27.3932	1110	189.36473	6847.488	321.08833	0.6701	0.57443	29	3996.5696	3.22246	1.79745	1.42501	11.48431	18.19292
f-tua4	1873.6128	248.83592	71.57072	41.73183	0.38025	0.24261	0.72902	4.91802	8	14.01214	2.36	84.007	16	25.76745	990	221.07465	2570.0352	197.81554	0.79496	0.60168	12	1428.1728	4.68358	2.31688	2.3667	14.14617	20.79546
f-tua4	1846.0672	243.19905	60.8006	48.90859	0.39222	0.04591	0.75678	5.00182	7	15.58811	2.10286	76.02584	19.21066	21.46625	1184	117.21775	2439.3728	188.66005	0.77574	0.65177	14	1430.528	3.86332	1.99148	1.87428	12.01614	20.8731
f-tua4	1905.2544	235.3826	76.94386	37.15141	0.43213	0.38674	0.78583	4.92055	6	15.74352	2.82667	95.78819	20.09641	23.75771	1059	213.42212	2424.5248	196.71974	0.83574	0.61868	15	1539.1744	3.59315	2.12484	1.46831	11.10459	17.34561
f-tua4	3134.0544	361.87424	81.87456	62.55912	0.30075	0.06905	0.7326	4.9859	10	11.35607	4.096	105.79916	17.60873	22.69971	1002	219.23275	4277.9648	244.01937	0.67432	0.66141	20	2590.208	3.45513	1.94954	1.50559	12.48309	22.04282
f-tua4	2379.8784	281.84531	76.62044	49.21	0.37648	0.173	0.7537	5.02935	7	18.25713	3.38286	101.81329	18.56	25.03374	1062	223.13673	3157.6064	215.09499	0.76317	0.6464	17	1921.4336	3.31046	1.7316	1.57886	11.85147	20.59374
f-tua4	3667.2512	359.06798	87.26599	60.86002	0.35744	0.11941	0.79611	5.6324	11	15.33959	3.57818	100.007	22.39086	33.9743	922	212.35112	4606.464	255.34996	0.71115	0.70677	22	3155.0464	3.10949	1.77704	1.33244	12.06939	21.45887
f-tua4	5130.5472	507.34398	120.00376	82.93382	0.25048	0.12499	0.64864	4.65028	10	18.48736	4.32	160.66893	20.84672	28.42782	1034	221.69123	7909.6832	347.41823	0.68478	0.53416	27	4362.0352	3.31222	1.7172	1.59502	13.65299	21.73305
f-tua4	3469.9264	337.76605	100.37153	49.05402	0.38221	0.37749	0.76444	4.5397	8	19.64792	2.2	115.35758	21.36105	33.79903	941	218.75557	4539.1872	263.7101	0.78075	0.62701	17	2880.3072	4.33784	1.9693	2.36854	13.67596	20.38327
f-tua4	4751.0528	466.64356	116.73541	68.65492	0.27418	0.2362	0.67957	5.20847	11	19.2822	2.85091	157.47283	22.4	27.78662	1134	175.78965	6991.2576	312.25278	0.66915	0.61233	25	4015.7184	3.52429	1.67624	1.8517	12.0207	18.12376
f-tua4	4117.9136	432.2554	116.60241	72.58666	0.27695	0.19485	0.63663	4.68902	11	13.67728	3.37455	134.08619	19.85032	24.8531	1093	195.97704	6468.3008	315.24439	0.7293	0.52071	23	3449.856	3.51432	1.81149	1.70283	12.99534	20.10311
f-tua4	3900.8256	387.39659	106.41692	55.18348	0.32663	0.33196	0.74947	5.41926	10	16.73912	2.912	135.56306	20.48	30.56628	1038	213.79195	5204.7872	275.32911	0.71072	0.64664	21	3276.5952	3.75878	1.91837	1.8404	13.45555	21.02207
f-tua4	3457.1264	320.58805	92.1463	53.40183	0.4227	0.24717	0.79501	4.02496	7	25.31504	4.20571	113.40541	28.16	36.79304	1139	176.27252	4348.5184	257.05741	0.80183	0.65745	17	2778.624	3.93288	2.29111	1.64177	13.10476	23.70398
f-tua4	2116.3008	220.89554	68.23653	42.6414	0.54502	0.19213	0.85826	4.29073	7	19.23528	3.74857	73.80858	28.34123	33.94414	1220	50.82322	2465.792	190.46976	0.86226	0.73305	11	1626.2144	4.89302	2.86294	2.03008	14.42799	26.4261
f-tua4	1588.1216	199.77554	57.42198	40.33143	0.50004	0.11512	0.82054	5.35578	8	12.98871	2.12	67.38584	15.36	28.25439	1027	208.64803	1935.4624	170.98882	0.8559	0.68259	12	1228.3904	4.22476	1.99834	2.22642	11.38883	17.84065
f-tua4	4201.0624	421.8624	105.44791	68.73013	0.29664	0.16295	0.70499	4.77046	11	14.98309	4.42182	136.2258	20.48	26.24	1167	144.51989	5959.0656	297.99403	0.70638	0.5945	18	3331.8912	4.89065	2.23113	2.65953	15.34101	25.28988
f-tua4	2300.416	244.00767	81.60393	41.11225	0.48552	0.35418	0.82842	4.07341	6	11.34679	5.33333	90.09642	17.29185	26.05201	1148	169.68795	2776.8832	202.80427	0.83114	0.70285	12	1815.3472	4.19026	2.23066	1.95959	15.76536	26.93254
f-tua4	2231.6032	269.01315	79.81035	50.72409	0.38751	0.18026	0.70259	3.77837	5	27.02633	1.92	103.57248	19.87094	26.88	943	212.11082	3176.2432	226.57445	0.84224	0.54627	9	1415.7824	8.00828	4.021	3.98727	17.88982	32.27675
f-tua4	2845.0816	298.69389	97.50179	41.36713	0.40073	0.4829	0.76953	4.67492	9	16.77977	2.80889	108.61483	21.12969	26.24	1065	216.37236	3697.152	239.96608	0.80338	0.62088	14	2153.1648	4.94293	2.27426	2.66866	15.55176	25.2198
f-tua4	2409.2672	259.56292	95.53889	38.70529	0.44938	0.51556	0.8018	3.86309	6	15.14705	4.53333	94.47603	19.2	25.47972	1127	176.14767	3004.8256	228.98555	0.8822	0.5774	14	1977.9584	3.5966	1.84005	1.75655	13.67835	21.01243
f-tua4	5575.7824	537.65139	136.71996	73.75451	0.24239	0.30159	0.6817	4.30179	11	20.22465	2.96727	188.38418	21.76	29.44	1156	169.66143	8179.2	354.48321	0.65932	0.5576	25	4534.8864	4.18395	2.19287	1.99108	14.70005	24.34571
f-tua4	3544.064	360.26482	114.29368	48.71606	0.34314	0.47957	0.75687	4.69066	9	12.98352	3.94667	132.41796	20.48	25.40727	1041	214.20084	4682.5472	268.13341	0.74427	0.61945	22	3053.8752	2.94242	1.57853	1.36389	12.56923	20.93782
f-tua4	2727.6288	274.93624	72.40005	58.68657	0.45345	0.04283	0.79171	4.57856	7	14.85882	4.61714	91.75132	23.91237	32	1176	131.88252	3445.248	225.21043	0.81914	0.6758	12	2037.248	5.26378	2.83545	2.42833	15.45184	29.13196
f-tua4	1433.4976	188.21557	58.83609	36.41535	0.50851	0.19897	0.78957	4.5227	5	18.89222	1.856	71.96622	18.46042	21.45671	945	220.05908	1815.552	162.23618	0.86197	0.6844	11	1110.7328	3.84647	2.08057	1.7659	12.95036	20.27858
f-tua4	4058.0096	383.93702	96.69508	63.45448	0.34594	0.15838	0.77253	4.43216	11	12.62965	5.41091	112.93954	21.79761	30.64658	1042	223.60009	5252.9152	276.18209	0.71934	0.66855	23	3410.0224	3.23102	1.79002	1.441	12.18476	21.42957
f-tua4	3368.2432	354.61463	107.26538	47.89899	0.33659	0.44555	0.73219	4.91867	9	13.12931	4.23111	129.47364	20.96427	24.62129	1084	212.25928	4600.2176	264.08516	0.74471	0.60691	21	2839.552	3.07999	1.57056	1.5115	12.05983	21.15304
f-tua4	1772.6464	225.47983	70.3922	39.05835	0.43814	0.28005	0.78733	4.57668	5	19.97489	2.88	83.88939	20.84672	22.87049	1051	215.44605	2251.4688	188.42241	0.83565	0.62743	13	1353.1136	3.65071	2.0726	1.58521	12.91156	22.9937
f-tua4	1752.3712	216.57083	79.88202	30.21993	0.4695	0.56191	0.8149	4.04084	5	20.98226	3.008	84.31758	19.50688	23.75771	828	150.38949	2150.4	192.56595	0.88916	0.59385	11	1284.3008	4.15156	2.17661	1.97972	13.6313	22.93659
f-tua4	1516.1344	187.71202	62.68879	35.29211	0.54071	0.26902	0.83678	4.12201	5	20.68155	2.88	62.22977	23.75771	25.14801	1056	217.55459	1811.8656	164.68455	0.87733	0.70249	9	1104.384	4.77163	2.41409	2.35754	15.98101	29.59166
f-tua4	4808.3968	494.68043	130.21785	62.74615	0.24692	0.3883	0.65232	4.86267	12	16.2377	3.81333	151.08225	18.11324	26.31015	1001	223.1793	7371.264	338.59195	0.68447	0.52706	23	3768.4224	4.64587	2.55276	2.09311	13.39321	23.89234
f-tua4	1664.7168	192.15986	57.30528	41.32693	0.56653	0.09967	0.83799	3.8313	6	13.31855	3.78667	63.17093	19.84	26.97887	1155	157.1337	1986.56	167.95869	0.87406	0.74156	12	1424.1792	2.46604	1.51338	0.95266	12.62818	24.90347
f-tua4	6786.2528	581.13371	135.97973	81.95257	0.25252	0.21819	0.67597	4.2955	13	15.39401	4.25846	175.35677	23.74909	32	1022	214.28252	10039.296	378.31677	0.651	0.59584	30	5900.9024	3.17169	1.65366	1.51877	13.45569	23.4703
f-tua4	5511.8848	562.58704	134.27087	76.66528	0.21884	0.25835	0.64545	5.2338	13	17.18774	3.64308	188.74577	19.71574	26.11482	1068	211.88676	8539.5456	361.01957	0.64171	0.53143	25	4337.4592	4.8091	2.46025	2.34885	14.63102	24.42153
f-tua4	1885.4912	220.37867	75.60614	36.28652	0.48786	0.39133	0.81387	4.69354	6	13.60103	2.56	80.84858	21.19743	25.21308	1097	188.82002	2316.6976	189.63782	0.86051	0.65885	13	1543.0656	3.43126	1.84973	1.58153	12.96966	20.93413
f-tua4	7775.1296	663.89677	163.23792	86.63426	0.22167	0.31412	0.6804	5.02258	17	18.54896	3.74588	210.62499	24.09156	32.9087	1152	164.28938	11427.328	415.28349	0.62552	0.56654	36	6773.5552	3.54585	1.78155	1.7643	12.84344	20.82229
f-tua4	3914.24	394.88914	116.74417	52.20091	0.31543	0.44457	0.74411	4.81667	10	22.12006	1.632	142.95912	21.27459	32.58977	970	233.30881	5260.288	304.20348	0.77035	0.53153	22	3327.6928	3.35771	1.83081	1.5269	12.3279	19.85012
f-tua4	6663.9872	629.70387	150.36276	85.15789	0.21119	0.26449	0.64429	4.98581	15	18.81143	3.648	203.13635	20.44998	31.73006	1136	187.28588	10343.1168	393.84098	0.62544	0.53989	30	5302.6816	4.4717	2.56294	1.91654	14.23628	23.71701
f-tua4	1539.3792	196.49789	57.10456	38.48066	0.501	0.14095	0.81924	4.58207	5	21.17802	2.816	73.53016	23.53251	25.03374	1036	222.78241	1879.04	163.79125	0.83355	0.72106	9	1046.2208	5.94013	3.28704	2.65309	14.99723	26.11006
f-tua4	1588.1216	193.81476	66.12264	33.27029	0.53128	0.35516	0.82701	4.73777	5	17.80344	3.52	69.86819	22.4	22.97769	794	121.23531	1920.3072	168.80521	0.87096	0.70036	9	1175.9616	5.38791	2.28654	3.10137	15.48749	20.90336
f-tua4	2627.3792	316.1935	92.27821	48.93774	0.33024	0.3147	0.67048	5.54229	8	18.67891	1.52	117.69796	18.06796	28.16	939	220.97964	3918.6432	243.80118	0.77105	0.55547	17	2066.944	4.26713	2.14011	2.12702	12.8454	20.9136
f-tua4	3555.1232	338.41937	122.00398	40.86444	0.39008	0.63722	0.8065	4.1768	8	11.63842	3.88	139.18345	20.2082	28.91355	985	221.48815	4408.1152	284.60903	0.841	0.55153	15	2824.704	4.92152	2.66679	2.25473	16.96112	30.22364
f-tua4	1467.0848	192.96067	62.39076	32.48669	0.49514	0.3288	0.8233	5.18351	7	14.96895	2.28571	67.7419	19.93269	23.26996	997	220.47222	1781.9648	162.78083	0.8436	0.69576	11	1092.9152	4.29864	2.3918	1.90684	12.28953	21.00648
f-tua4	4241.3056	398.10246	106.04611	58.32259	0.33629	0.28681	0.77103	4.58075	11	16.07635	3.05455	119.18816	23.68	30.74666	1116	189.02645	5500.8256	281.49289	0.70709	0.67263	19	3450.88	4.61052	2.40584	2.20468	14.1433	23.04408
f-tua4	2542.7968	270.02805	70.75004	54.69674	0.43823	0.06341	0.78137	5.01948	6	18.89462	2.56	87.3168	24.32	26.4344	1099	189.86048	3254.272	215.28278	0.79726	0.68945	18	2146.304	2.99784	1.72655	1.27128	11.19665	18.77071
f-tua4	6961.2544	575.85842	135.48023	82.65012	0.26379	0.20935	0.73098	4.71722	13	19.21205	3.88923	166.78889	23.04	36.48	1043	219.57914	9523.2	367.00633	0.63732	0.64946	28	5807.104	4.18626	2.30675	1.87951	13.31938	23.34668
f-tua4	7938.56	622.69052	157.15784	79.63043	0.25728	0.34978	0.71117	4.90403	14	21.53791	3.31429	179.25947	25.79922	41.13961	1019	226.5767	11162.624	399.75466	0.64198	0.62426	30	6839.7056	4.05074	2.44822	1.60252	13.24121	23.15253
f-tua4	2294.5792	271.39902	93.86491	36.11009	0.39147	0.55081	0.77803	4.86596	7	15.28705	2.74286	106.53954	18.89897	23.26116	908	205.74742	2949.2224	221.36084	0.81563	0.58845	13	1712.5376	5.12002	2.52588	2.59414	14.39212	22.26803
f-tua4	1828.0448	219.02102	74.52046	34.89893	0.47888	0.40994	0.818	4.86827	7	13.91562	3.65714	78.86425	17.00522	25.48775	940	202.42529	2234.7776	185.71156	0.84792	0.66607	13	1427.7632	3.86724	1.97652	1.89072	12.69309	21.35198
f-tua4	5662.72	545.77842	144.37816	67.68218	0.23889	0.40918	0.68375	5.20426	15	15.34556	3.49867	167.07283	19.75725	29.05487	1052	219.63834	8281.8048	358.53695	0.65693	0.55356	25	4673.6384	4.40245	2.10093	2.30152	14.8751	24.39827
f-tua4	2941.2352	317.31269	95.20384	45.24048	0.36708	0.39888	0.76542	4.8447	10	14.39779	2.784	114.81796	17.96566	27.52	1143	180.56301	3842.6624	250.75876	0.79026	0.5878	17	2382.4384	3.90645	2.18526	1.72119	12.52588	21.74864
f-tua4	3339.9808	328.6774	87.06234	55.49945	0.38852	0.17817	0.79752	4.9735	9	19.35284	3.84	103.49093	24.10006	31.36	944	219.09359	4187.9552	244.91603	0.74516	0.69971	16	2487.808	5.00442	2.8731	2.13132	13.68507	25.18713
f-tua4	5029.0688	467.06166	101.73888	81.60192	0.2897	0.04711	0.71762	4.63441	11	17.95813	2.41455	150.29248	23.68865	28.92064	1186	130.03461	7007.9488	309.23353	0.66208	0.66088	24	4298.9568	3.6875	2.06838	1.61912	13.51815	22.10172
f-tua4	1454.08	178.16302	49.94618	40.07248	0.57566	0.04699	0.85465	4.75404	6	17.61462	3.30667	55.51367	26.10698	27.49022	1086	203.7204	1701.376	154.87069	0.86926	0.76183	9	1043.2512	5.13701	2.67874	2.45827	13.83873	25.1248
f-tua4	4652.032	481.03414	141.04377	54.73306	0.25264	0.545	0.71055	4.74449	10	15.60187	4.096	168.77322	18.95308	24.89427	1090	203.13296	6547.0464	341.83895	0.71063	0.50028	24	3858.7392	3.73632	2.13979	1.59653	13.20667	22.9766
f-tua4	3942.5024	420.23737	133.91662	49.58652	0.28054	0.57585	0.66122	4.69964	12	15.06012	2.93333	150.9419	19.43325	24.72919	1214	78.94935	5962.4448	311.33031	0.74084	0.51114	22	3304.6528	3.72312	1.88989	1.83322	13.85431	20.71547
f-tua4	6071.9104	575.57449	127.61663	90.06764	0.23032	0.11224	0.66919	5.39036	13	21.79172	2.95385	181.16615	20.48	31.30771	1015	223.36069	9073.4592	376.0014	0.65326	0.5397	33	5207.9616	3.37821	1.75107	1.62713	11.84608	18.22611
f-tua4	3302.8096	337.43663	106.09529	49.39116	0.36451	0.41443	0.75917	4.50525	10	13.10587	4.256	127.83758	22.21639	24.89427	1211	84.36824	4350.5664	261.65285	0.77541	0.60624	16	2591.744	4.70313	2.4047	2.29844	15.24334	27.50515
f-tua4	2070.3232	233.21863	69.98562	41.87773	0.47832	0.22344	0.81871	4.52329	8	15.16008	3.04	84.02584	21.76941	25.8864	1157	162.07097	2528.768	190.7309	0.81782	0.71516	11	1580.6464	4.84173	2.49714	2.34459	15.95279	26.32095
f-tua4	2470.0928	289.5786	108.65139	35.17029	0.37016	0.65661	0.76372	4.60073	6	15.42352	3.30667	112.87522	17.8513	21.89137	1140	162.55461	3234.304	241.97848	0.83562	0.53011	16	1939.7632	3.73581	1.86087	1.87494	13.62586	23.08584
f-tua4	6115.84	598.75874	134.57111	77.14015	0.21437	0.25538	0.66133	4.87886	15	18.5192	2.66667	171.35044	18.10193	28.11633	1209	98.92421	9247.744	363.4188	0.60695	0.5819	27	5165.1584	4.26474	2.28395	1.98078	15.13658	24.05508
f-tua4	3144.3968	329.98956	95.73963	50.96309	0.36287	0.31183	0.77223	4.75662	8	20.05547	2.28	128.01171	22.68166	28.16727	1079	209.57338	4071.8336	260.33867	0.78893	0.583	19	2647.3472	3.12744	1.58995	1.5375	13.02312	22.054
f-tua4	5652.8896	560.04588	151.02763	61.13952	0.22648	0.51608	0.68255	5.11667	12	19.75803	3.14667	178.55677	22.97769	26.72718	1089	211.91508	8282.0096	371.68797	0.66367	0.51419	28	4720.7424	3.99802	2.08432	1.9137	12.88199	19.78174
f-tua4	6237.7984	632.72974	130.59228	90.52298	0.1958	0.12313	0.61757	4.68783	15	16.12731	2.60267	185.79754	18.32681	27.81608	1083	210.2451	10100.6336	386.83578	0.61138	0.52383	29	5107.4048	4.47638	2.21344	2.2695	14.09325	21.79982
f-tua4	2401.5872	282.3167	80.9679	46.29392	0.37865	0.25732	0.70472	4.34711	6	21.50796	3.09333	105.8258	22.04054	26.63507	997	224.82438	3407.872	223.15793	0.79045	0.60602	14	1798.656	4.60543	2.1378	2.46763	13.90656	22.13961
f-tua4	3967.8976	403.56521	100.00854	60.46701	0.30616	0.21585	0.76132	5.15427	9	19.51441	2.48889	129.91287	22.0684	28.22538	1108	200.63898	5211.8528	278.54466	0.69021	0.64266	20	3238.4	4.03671	2.18947	1.85052	14.09394	26.18658
f-tua4	1745.7152	213.22886	74.6445	34.77081	0.48249	0.41397	0.81585	4.72163	5	14.22775	3.456	73.88622	18.10193	21.99404	984	226.97357	2139.7504	181.5903	0.85162	0.66527	13	1292.5952	3.5922	2.07869	1.51351	11.51698	19.00207
f-tua4	1681.92	207.35905	66.99261	38.77359	0.49155	0.24815	0.80181	4.86036	5	7.41192	5.12	71.09329	15.21263	22.72676	945	219.652	2097.664	175.72791	0.84746	0.68444	13	1362.1248	3.37907	1.82106	1.55801	12.4187	18.72834
f-tua4	2698.9568	326.4335	116.54031	38.73079	0.31829	0.64172	0.6691	4.97154	7	17.75696	2.42286	132.04306	18.10193	22.94201	1024	232.43494	4033.7408	261.78217	0.80195	0.49491	15	2079.1296	4.75953	2.07692	2.68261	14.6601	20.67162
f-tua4	3308.9536	317.42802	85.81142	60.27331	0.41268	0.1151	0.76991	4.16867	9	16.19153	4.8	119.23916	26.05987	28.94187	1034	223.34279	4297.8304	243.88008	0.7683	0.69911	19	2833.92	2.91775	1.66785	1.2499	12.21001	20.91959
f-tua4	4718.2848	465.89146	96.10487	88.87715	0.27316	0.00609	0.68895	4.78196	12	14.83528	2.48	139.29877	22.35424	27.28833	1133	181.32843	6848.512	319.15002	0.68503	0.58211	24	3999.8464	3.72558	1.90432	1.82126	13.5707	20.74798
f-tua4	7238.0416	638.21913	159.85672	78.72011	0.2233	0.37168	0.65475	4.98948	18	17.57768	3.50222	190.71287	22.4	31.37959	1159	164.12191	11054.592	400.94302	0.62822	0.5658	27	5808.4352	5.26712	2.66924	2.59788	15.18645	28.12373
f-tua4	4009.472	385.70401	116.29234	61.52082	0.33868	0.3166	0.6752	4.40424	9	18.63353	3.16444	136.33009	23.74909	28.76442	921	194.39907	5938.176	304.1709	0.78861	0.54458	21	3372.8512	3.45114	1.8219	1.62924	13.21311	20.90515
f-tua4	4204.9536	442.98791	96.16993	75.86625	0.26927	0.05419	0.67199	4.38973	9	21.67806	3.41333	144.25244	20.48	27.06981	1040	220.02954	6257.4592	303.34051	0.68476	0.57426	18	3332.608	5.18146	2.5267	2.65477	15.6869	27.99774
f-tua4	1748.6848	223.83044	76.43182	36.12884	0.43861	0.40289	0.75027	4.44945	5	18.9672	3.136	85.88151	16.83577	22.0684	994	214.92789	2330.7264	191.55923	0.85582	0.59885	14	1398.8864	3.16807	1.89238	1.27569	11.52577	19.78367
f-tua4	6409.0112	531.6341	120.6563	81.89876	0.28495	0.13629	0.75486	4.83409	13	21.64197	2.46154	159.54422	27.52	37.03715	996	217.56149	8490.2912	347.34046	0.65334	0.66756	27	5535.4368	3.86123	1.9689	1.89233	13.45183	22.07105
f-tua4	3625.3696	340.22956	107.33614	48.77846	0.39357	0.43251	0.78849	4.70955	7	20.18038	3.88571	123.59993	24.28629	27.34081	988	221.26003	4597.8624	270.35675	0.79463	0.62329	18	3086.0288	3.3922	1.93934	1.45285	13.95271	24.4458
f-tua4	1485.2096	195.48299	59.26845	36.89155	0.4884	0.19492	0.80248	5.78911	8	13.35558	2.76	69.52545	19.46484	22.94201	1021	214.17283	1850.7776	162.43197	0.83093	0.70738	12	1107.0464	4.21494	2.23346	1.98148	10.95051	19.81109
f-tua4	2597.0688	276.39037	89.86049	42.80336	0.42722	0.39707	0.79378	4.56579	6	20.81841	4.74667	94.34738	20.83689	28.18908	991	222.73527	3271.7824	224.33238	0.81165	0.6485	16	2126.6432	3.37429	1.86888	1.50541	12.89538	22.78448
f-tua4	3168.1536	344.42563	103.67552	48.42724	0.3356	0.41189	0.72084	5.3838	10	16.66869	1.792	118.50657	17.23253	29.58573	929	216.67026	4395.1104	260.51939	0.75639	0.58659	19	2649.1904	3.85343	1.83431	2.01913	12.38078	18.38293
f-tua4	1445.4784	192.32847	62.16289	38.13085	0.49106	0.2054	0.78011	4.2213	4	13.95176	4.64	73.35603	14.08	22.68166	1162	144.62365	1852.928	167.78273	0.87238	0.64525	9	998.8096	4.92933	2.55663	2.37269	14.26121	25.71275
f-tua4	2718.72	292.55898	96.89488	46.2511	0.39916	0.39547	0.75779	5.04885	7	13.43114	4.93714	112.04777	20.89578	24.62129	1122	173.19931	3587.6864	240.02352	0.82043	0.59302	18	2254.1312	3.37852	1.76857	1.60995	12.32396	19.68382
f-tua4	1999.872	204.50179	68.3757	39.20178	0.60092	0.25525	0.89358	4.14423	5	14.97113	6.016	77.70348	21.58992	30.42525	1185	146.67992	2238.0544	182.49747	0.8924	0.75457	10	1441.6896	4.60175	2.21953	2.38222	15.22044	28.2581
f-tua4	1812.1728	200.4477	70.53754	34.12198	0.56677	0.38531	0.88885	4.89111	5	12.71105	6.08	60.94977	22.47302	26.91046	1184	116.54613	2038.784	175.5884	0.87598	0.73861	13	1435.5456	3.40387	1.815	1.58888	12.23789	21.8411
f-tua4	4022.272	362.59969	115.37606	49.8959	0.38444	0.46907	0.79029	4.96376	11	16.57139	2.90909	124.92151	24.9928	31.77521	1211	87.74395	5089.5872	284.98624	0.78595	0.62235	19	3475.2512	3.67437	1.78065	1.89372	13.66127	20.55523
f-tua4	3985.3056	380.19579	118.85456	52.37157	0.34646	0.45538	0.7248	5.15322	9	19.41846	2.20444	143.29796	23.26116	28.34123	1061	216.07406	5498.4704	288.22637	0.7581	0.60284	22	3324.1088	3.66181	1.82414	1.83767	12.79481	22.64088
f-tua4	3056.5376	315.30173	98.33864	47.49761	0.38636	0.38649	0.78389	5.07377	7	19.48492	3.10857	119.3168	21.36105	26.10698	1151	165.41463	3899.1872	243.72301	0.77298	0.64662	19	2626.2528	3.09958	1.69029	1.40928	12.60478	20.934
f-tua4	4641.792	407.28988	124.36196	55.69415	0.35163	0.44341	0.75729	5.04611	10	21.97786	3.328	149.09403	27.49022	37.31809	1179	141.47085	6129.4592	310.52437	0.76242	0.60493	24	4008.96	3.04232	1.47422	1.56811	12.68941	21.51116
f-tua4	1495.4496	207.1128	70.89618	31.35451	0.43809	0.45267	0.7828	5.47894	6	13.9775	3.09333	78.78661	17.28	19.84	1062	205.14873	1910.3744	170.63547	0.82388	0.64542	10	1037.9264	5.59096	2.96113	2.62983	14.23163	22.93851
f-tua4	3369.7792	362.88914	91.61102	63.36494	0.32156	0.12447	0.6773	4.69461	11	10.0939	3.86909	118.7278	19.02857	26.63507	1041	219.07989	4975.3088	264.66605	0.72933	0.60453	18	2721.0752	4.13556	2.23855	1.89701	13.01898	22.86391
f-tua4	3382.272	325.21231	80.28309	62.87083	0.40187	0.05747	0.78857	4.79695	10	18.15716	3.04	98.18738	21.12	33.28	1221	50.83306	4289.1264	244.4898	0.75179	0.71104	18	2831.36	3.77956	2.07939	1.70017	12.62157	22.09037
f-tua4	3550.0032	324.65547	82.88915	62.34667	0.42325	0.07692	0.81367	4.96611	11	18.39228	3.02545	111.24306	22.47302	36.63686	1057	207.14005	4362.9568	250.35887	0.77115	0.71173	18	2874.2656	4.19635	2.11285	2.08349	12.43333	21.40224
f-tua4	3949.8752	401.9103	116.90426	53.36106	0.30728	0.42923	0.74583	4.63653	10	16.38673	2.976	132.74738	20.23858	26.24	1178	130.31884	5295.9232	292.05813	0.72667	0.58191	24	3378.2784	2.89773	1.62639	1.28311	12.31272	21.31376
f-tua4	2464.5632	250.03276	71.15593	49.97642	0.4954	0.11514	0.81836	5.01935	7	19.29152	3.2	89.31055	18.20347	33.79903	1190	116.11632	3011.584	208.16958	0.83257	0.71469	13	1990.7584	4.65215	2.38255	2.2696	13.99005	22.27136
f-tua4	3557.888	366.52837	109.91229	49.86543	0.3328	0.43377	0.73704	4.82852	10	12.77317	4.096	126.85483	18.42711	27.06981	1198	107.35455	4827.2384	273.33164	0.74573	0.59844	20	2897.8176	3.70258	1.95609	1.74858	13.26004	21.38343
f-tua4	2025.8816	238.87434	80.98669	38.54839	0.44615	0.39763	0.78852	4.6874	6	10.94443	5.01333	90.16464	18.73572	21.27459	1049	217.57527	2569.216	199.80465	0.83644	0.63769	16	1676.0832	2.96612	1.72361	1.24251	11.45604	20.11173
f-tua4	3545.7024	349.40366	94.36179	56.52798	0.36497	0.22261	0.78914	4.62384	10	13.58226	3.904	110.37012	22.4	26.33349	869	176.17605	4493.1072	256.93762	0.73536	0.67493	21	2945.2288	3.2663	1.65889	1.60741	12.21598	20.41198
f-tua4	4602.5728	418.51814	100.94462	76.13408	0.3302	0.07553	0.74645	4.29547	10	16.40093	4.608	143.86032	25.6	29.50254	950	203.57308	6165.9136	292.13846	0.69803	0.67769	22	3913.728	3.53521	1.96736	1.56784	14.01344	24.33215
f-tua4	1848.7296	238.11121	75.70242	38.07377	0.40975	0.3555	0.72329	4.65476	7	14.5099	3.38286	83.34425	13.50081	24.9928	1003	221.61904	2556.0064	191.59215	0.80463	0.63289	15	1524.1216	3.021	1.65982	1.37576	11.48954	20.06497
f-tua4	4106.0352	434.35733	99.82555	67.30445	0.27349	0.14061	0.70511	5.214	13	12.4342	3.42154	127.07283	18.12455	26.51949	1066	205.98544	5823.2832	286.97661	0.66069	0.62653	21	3457.3312	3.98097	2.11034	1.87063	13.67453	22.61451
f-tua4	3428.7616	370.51034	105.72523	54.78168	0.31387	0.33257	0.6819	4.94143	10	15.21599	2.912	133.49719	19.2	24.62961	1000	226.59876	5028.2496	271.11745	0.73174	0.58618	19	2801.5616	4.11667	2.04712	2.06954	13.78421	21.51282
f-tua4	2354.0736	291.23902	87.50118	45.77655	0.34876	0.32518	0.7381	4.50573	9	12.74326	4.44444	94.95132	14.77555	20.48	1124	187.8377	3189.3504	227.53924	0.78128	0.57137	16	1793.1264	3.67824	2.1579	1.52035	12.70107	23.60291
f-tua4	4608.7168	491.47262	104.22265	78.7938	0.23977	0.07432	0.66407	5.00799	11	16.43043	2.93818	163.0587	18.89897	25.616	1191	124.85592	6940.0576	312.08608	0.635	0.59462	25	3713.7408	4.1287	2.38312	1.74558	13.22036	22.21113
f-tua4	3123.6096	334.4374	87.23593	59.54182	0.35094	0.13278	0.74149	4.22724	9	14.92373	5.01333	108.80229	20.33952	26.86476	982	221.85356	4212.6336	255.94248	0.76529	0.59921	17	2561.024	3.43883	2.02307	1.41576	14.10469	25.09657
f-tua4	2960.7936	370.02563	106.98038	46.15595	0.27174	0.47078	0.70232	5.16308	10	12.95097	3.904	142.54425	15.74192	22.87049	1168	151.25806	4215.7056	268.40552	0.72537	0.51646	16	2076.7744	5.51719	2.98314	2.53405	15.69696	28.52903
f-tua4	2456.2688	291.06489	90.25356	43.08331	0.36434	0.39543	0.76241	4.53987	8	15.23724	2.8	104.16309	18.63708	21.76	1125	177.65416	3221.7088	225.06246	0.77324	0.60937	13	1695.232	5.71146	3.00966	2.7018	14.2531	25.99103
f-tua4	3729.6128	400.66246	101.85013	58.22679	0.29196	0.25741	0.72173	5.66637	11	18.40533	3.14182	122.33877	21.76941	25.72768	1030	226.96255	5167.616	272.95387	0.68126	0.62906	20	2941.7472	4.56165	2.46762	2.09404	14.03219	24.16127
f-tua4	3454.1568	375.41853	90.53138	63.09149	0.30798	0.11985	0.71079	5.04399	10	15.89442	3.584	107.57167	19.25326	25.89431	1187	124.996	4859.5968	261.44456	0.69641	0.63503	18	2716.9792	4.28923	2.30604	1.98319	13.72823	22.26692
f-tua4	1823.3344	235.47357	78.92451	32.5944	0.41323	0.5021	0.80966	5.64289	7	17.62363	1.69143	92.82503	18.42711	23.89524	1043	215.19526	2251.9808	197.32546	0.83799	0.58845	13	1396.9408	4.69622	2.21438	2.48184	12.49696	16.82492
f-tua4	1716.3264	202.77476	56.07611	41.67956	0.52454	0.08311	0.8242	5.52782	7	18.17735	1.50857	72.77093	25.09094	30.72667	1073	208.22824	2082.4064	172.44856	0.85044	0.72525	11	1354.24	4.98809	2.30736	2.68073	12.41229	17.27978
f-tua4	2064.1792	260.89392	85.20547	39.24816	0.38109	0.4224	0.72854	5.15959	6	20.59972	1.70667	106.85012	18.95308	23.29635	1193	127.87494	2833.3056	210.48475	0.80678	0.58549	14	1593.344	4.4634	2.01072	2.45268	13.09277	19.04402
f-tua4	3554.816	355.76369	108.97555	47.26985	0.35294	0.46688	0.77033	4.85232	11	15.15749	4.21818	115.76854	21.18777	28.42061	1165	151.91445	4614.656	265.93305	0.7475	0.63166	16	2713.3952	5.08637	3.04541	2.04096	15.59346	30.12219
f-tua4	3009.2288	340.03431	74.18325	66.40058	0.32705	0.01218	0.75191	5.01762	10	15.04822	3.328	97.99603	18.83384	25.24555	1189	118.44408	4002.0992	241.62461	0.71059	0.64771	17	2339.4304	4.59612	2.69204	1.90408	13.37365	24.53401
f-tua4	3337.4208	361.5825	91.8976	60.30674	0.32078	0.15838	0.71183	5.09518	8	18.88861	3.4	124.30425	21.19743	24.9928	1199	104.11532	4688.4864	254.04059	0.70258	0.64985	19	2695.9872	4.02556	2.07077	1.95479	13.05879	21.5045
f-tua4	3788.9024	416.16443	124.41607	49.36534	0.27491	0.52993	0.68536	4.90802	10	17.77222	3.488	147.43912	19.2	22.62742	1206	95.61904	5528.3712	292.81247	0.7036	0.55532	22	2962.0224	4.23108	2.42807	1.80301	13.2099	22.44858
f-tua4	4637.0816	471.28988	135.23937	59.74104	0.26235	0.45353	0.66986	5.17792	14	13.51987	2.33143	178.17244	19.2	26.91046	1090	205.75714	6922.4448	332.21858	0.70491	0.52797	25	3895.5008	3.72302	1.82995	1.89419	13.22882	20.94153
f-tua4	2491.2896	276.57002	88.26393	43.14917	0.40928	0.37726	0.75853	4.64735	7	19.2039	2.83429	106.12306	19.17865	26.64276	1008	217.5408	3284.3776	222.14261	0.80321	0.63441	18	2148.7616	2.76115	1.55415	1.20699	11.83504	20.69286
f-tua4	1827.7376	220.89554	63.73823	41.38337	0.47071	0.16558	0.80499	5.10557	7	17.95931	2.05714	77.17329	19.21066	26.33349	1057	229.09387	2270.5152	178.27975	0.80708	0.72264	14	1448.3456	3.84393	1.96147	1.88245	10.83497	17.99505
f-tua4	1431.552	203.83515	62.58356	35.90516	0.43297	0.25474	0.74003	4.98496	7	13.27371	2.05714	79.93406	16.20351	21.05201	1060	205.97815	1934.4384	168.86313	0.82843	0.63088	10	1055.4368	4.9702	2.4678	2.5024	13.19682	20.8653
f-tua4	2092.6464	235.02102	74.54013	40.95385	0.47609	0.28758	0.80663	4.93781	7	16.73556	2.97143	85.06348	20.65922	24.04902	938	210.95971	2594.304	198.35177	0.84397	0.6684	12	1683.456	4.43204	2.1429	2.28914	14.08741	22.84597
f-tua4	3459.072	326.70412	87.60582	60.04555	0.40725	0.13014	0.78763	4.1953	9	17.67205	2.95111	104.56464	23.98933	31.38611	1032	211.2321	4391.7312	251.20041	0.76889	0.68886	17	2873.344	3.93017	2.00925	1.92092	14.17709	23.81552
f-tua4	1731.2768	197.48063	63.67107	37.34465	0.55786	0.23822	0.85101	4.34519	6	14.70966	3.41333	62.938	17.28	30.08	1118	181.52135	2034.3808	171.08224	0.86632	0.7433	10	1257.6768	4.70484	2.64015	2.06468	14.39368	27.58949
f-tua4	2358.4768	276.70647	85.47886	44.88665	0.38708	0.32229	0.7503	4.78385	8	11.00362	3.6	98.5207	15.17219	25.72768	1113	196.76382	3143.3728	220.94211	0.79847	0.60713	15	1794.6624	4.28494	2.25102	2.03392	13.34616	21.7548
f-tua4	2667.2128	276.90724	71.04907	57.23533	0.43712	0.04532	0.81275	4.94426	9	17.39981	3.27111	84.47287	22.4	28.75018	1115	175.00857	3281.7152	214.75226	0.77554	0.72676	17	2236.2112	3.10616	1.75468	1.35148	11.80148	22.71727
f-tua4	3555.4304	369.19818	95.79982	65.17073	0.32778	0.13488	0.7033	4.50131	8	16.68577	4.64	116.55993	20.00448	24.32	897	181.84884	5055.3856	265.01372	0.71781	0.63616	17	2849.1776	4.72826	2.38412	2.34415	15.13331	24.52155
f-tua4	2200.576	226.7465	71.5763	43.52471	0.53785	0.21169	0.83159	4.46385	6	18.77057	4	73.11919	27.25078	30.95907	1120	179.66914	2646.2208	194.29625	0.85689	0.73252	10	1550.7456	5.79498	2.88571	2.90926	16.21447	27.52149
f-tua4	2346.1888	275.78253	85.66912	40.07411	0.38765	0.4108	0.746	4.88456	8	18.20293	2.48	97.60229	20.65922	24.72091	1122	188.54177	3145.0112	219.11681	0.79453	0.61408	16	1970.0736	3.52337	1.98862	1.53475	12.17206	18.85202
f-tua4	2550.6816	280.52763	92.23062	39.66627	0.4073	0.47309	0.79368	4.99953	9	10.29559	4.8	107.22503	18.56	25.2212	1127	177.71325	3213.7216	228.54911	0.81471	0.61363	17	2131.7632	3.24885	1.56039	1.69069	11.93279	19.33918
f-tua4	1856.7168	210.60454	53.05278	48.10655	0.52604	0.00952	0.84186	5.50673	7	14.3722	3.38286	70.13329	21.73175	27.00163	983	226.25649	2205.4912	172.98065	0.82135	0.77976	10	1360.1792	5.86993	3.1856	2.68433	14.02626	25.7395
f-tua4	4566.7328	445.04436	109.5024	67.62499	0.28974	0.20054	0.70622	4.89797	10	19.12398	3.904	139.72696	21.27459	28.16	1180	139.29824	6466.4576	296.75874	0.66681	0.65164	19	3528.704	5.41713	2.98468	2.43245	15.23277	26.48713
f-tua4	3129.344	313.69782	77.88557	58.1262	0.39961	0.08097	0.79247	5.10986	9	20.12582	2.84444	95.72777	22.62742	32.61489	1158	153.28079	3948.8512	234.09044	0.74623	0.71762	12	2236.928	7.29903	3.92334	3.37568	16.55781	29.40142
f-tua4	1957.888	207.45554	68.75395	39.81741	0.57167	0.24769	0.8186	3.91489	6	14.28299	5.76	81.08151	25.616	26.8037	1145	175.77542	2391.7568	183.03919	0.88231	0.73436	11	1596.0064	3.80935	1.96427	1.84508	13.81973	22.64717
f-tua4	3542.528	370.42717	86.18139	70.50248	0.32443	0.03926	0.73157	4.50517	10	10.69144	5.472	112.08545	21.1103	23.98933	1192	122.29881	4842.3936	265.33768	0.7163	0.6323	20	2922.1888	3.53706	1.81355	1.72351	12.27937	20.77894
f-tua4	3483.8528	395.41382	115.07119	47.57548	0.28001	0.50131	0.70429	5.0961	10	16.17277	2.88	131.47128	19.46484	22.84361	924	206.68817	4946.6368	277.83507	0.70264	0.56715	18	2711.04	4.61706	2.54203	2.07504	15.04367	26.26218
f-tua4	2831.9744	310.34253	91.43296	48.05915	0.3695	0.32155	0.76351	4.82992	9	11.88382	3.30667	99.63761	19.58023	25.70379	1149	160.62378	3709.1328	240.19466	0.77397	0.61684	16	2285.1584	4.07228	2.14003	1.93224	14.02178	22.80693
f-tua4	2605.568	314.83586	89.33735	48.28216	0.33033	0.30018	0.71507	5.03674	9	15.95484	2.45333	110.19209	18.19222	22.89734	1211	88.01704	3643.8016	236.12897	0.75001	0.58724	15	1978.88	4.85641	2.34445	2.51196	14.59401	24.76884
f-tua4	2523.4432	288.64686	83.78137	46.33791	0.3806	0.28251	0.75499	4.98182	10	11.41724	3.968	105.27287	17.40988	23.04	1127	184.50203	3342.336	219.1939	0.75938	0.66	17	2123.1616	3.43834	1.77938	1.65896	12.48984	21.89703
f-tua4	1838.592	237.58102	67.11276	39.05391	0.40933	0.24411	0.77643	5.62912	9	14.67022	2.34667	76.72074	19.21066	24.96	1171	144.05207	2368	188.72121	0.79434	0.64871	10	1285.632	6.99542	3.32825	3.66717	14.39182	23.16835
f-tua4	1647.7184	196.74967	52.82226	43.1053	0.53489	0.04021	0.82952	4.40537	7	15.33847	3.38286	62.887	24.70433	28.86393	1163	136.73332	1986.3552	169.99577	0.86402	0.7165	8	1124.864	7.47439	4.03751	3.43688	15.80259	27.17608
f-tua4	2608.128	287.84605	76.86739	50.83703	0.39557	0.1532	0.78847	4.92999	8	16.57616	2.48	95.59132	21.05201	25.16429	1171	139.02877	3307.8272	215.1172	0.74733	0.70825	14	2016.6656	4.86276	2.56294	2.29982	14.39316	26.24634
f-tua4	4079.5136	381.7974	95.51367	63.59915	0.35168	0.14872	0.76155	5.18916	12	14.91371	3.12	114.58503	21.5139	32.44491	994	218.78071	5356.8512	276.53009	0.72428	0.6704	19	3283.7632	4.72753	2.6585	2.06903	13.42688	24.02497
f-tua4	3971.2768	409.33853	90.99455	69.62212	0.29783	0.06838	0.75051	5.15511	11	16.20526	3.60727	139.90661	21.1103	27.78662	1156	166.93412	5291.4176	274.79804	0.67132	0.66087	21	3155.8656	4.12509	2.32869	1.7964	13.4736	24.01073
f-tua4	1571.9424	230.76063	85.66588	27.24459	0.37096	0.66633	0.74498	4.29786	5	18.11324	2.688	89.16858	17.28	19.58023	882	176.85022	2110.0544	198.1598	0.85872	0.50305	14	1225.9328	3.46421	1.74609	1.71811	11.2014	17.55715
f-tua4	1594.4704	204.88222	60.52738	38.90079	0.47733	0.17253	0.79888	4.54168	5	18.08484	3.456	74.60387	22.54581	26.51949	993	232.76168	1995.8784	172.07794	0.83989	0.67667	12	1230.5408	3.56712	1.77688	1.79024	12.11428	21.20421
f-tua4	4625.8176	479.72749	139.19613	62.85629	0.25259	0.43725	0.65165	5.51272	12	16.45972	3.89333	171.10028	18.83384	26.11482	1088	206.4437	7098.6752	332.82046	0.69377	0.52478	23	3603.456	4.95375	2.6803	2.27345	13.86712	23.80069
f-tua4	1975.296	236.43747	82.57569	34.53315	0.44403	0.4932	0.75969	5.01762	7	15.49668	2.37714	85.31916	20.48	23.26116	1140	176.67767	2600.1408	198.07219	0.83774	0.6327	13	1562.0096	4.0947	1.84687	2.24784	13.07093	20.17017
f-tua4	1597.44	205.05083	65.65789	35.79353	0.47743	0.29354	0.80909	4.85743	5	17.93332	1.92	78.05564	19.21066	22.72676	993	216.32845	1974.3744	173.65591	0.84689	0.66566	13	1253.2736	3.56176	1.61183	1.94993	11.02733	18.19353
f-tua4	1983.6928	242.65002	80.30738	36.71195	0.42337	0.42809	0.79769	5.23154	9	14.2202	2.48889	85.31916	16.9449	23.26996	1190	122.75586	2486.784	194.3857	0.80109	0.65971	13	1498.2144	4.37176	2.11093	2.26084	13.69744	23.11828
f-tua4	1581.056	230.12063	70.34311	39.82967	0.37519	0.26467	0.71534	5.10746	8	11.81499	2.48	86.19209	17.00522	19.21066	948	214.62758	2210.2016	187.25218	0.81371	0.56663	14	1223.0656	3.75272	2.10269	1.65003	11.86246	17.87671
f-tua4	3579.5968	372.26173	105.83973	51.71423	0.3246	0.37767	0.72721	5.27577	12	15.54155	2.08	133.24541	20.04539	27.00163	1063	220.79176	4922.368	272.03687	0.73077	0.60784	24	3135.7952	2.93565	1.45439	1.48126	11.71797	17.5883
f-tua4	1822.4128	233.81867	68.76869	39.85928	0.41889	0.24707	0.79972	5.4809	9	11.54195	3.34222	83.26661	16	22.35424	1125	187.33126	2278.8096	185.87801	0.79497	0.66283	14	1387.9296	4.06688	2.21081	1.85607	12.42445	20.7351
f-tua4	1709.6704	211.3277	58.96769	43.07062	0.48107	0.09254	0.80208	4.91839	9	12.0067	2.98667	67.54113	16.9086	25.31845	1109	180.07221	2131.5584	175.29861	0.82951	0.69914	14	1400.2176	3.12477	1.78447	1.34031	11.3635	19.01566
f-tua4	4429.2096	512.29765	131.14413	67.71743	0.21208	0.33524	0.64414	5.26408	14	12.68509	3.54286	176.8697	16.64	22.62742	1139	177.04237	6876.16	330.70014	0.64552	0.50894	28	3692.3392	3.54732	1.86384	1.68347	12.27975	19.43904
f-tua4	2663.424	297.2586	73.15391	57.56939	0.37878	0.05527	0.74976	5.26122	9	12.13838	4.51556	104.8619	17.38634	25.7595	1067	217.52011	3552.3584	220.49186	0.74175	0.68844	15	2072.4736	4.40458	2.32312	2.08146	13.90726	26.93709
f-tua4	2031.4112	225.4155	56.83476	51.51389	0.50239	0.0096	0.82138	4.47892	5	26.34806	3.776	74.62661	31.14374	33.20607	1139	163.67651	2473.1648	184.8872	0.82021	0.74678	14	1706.2912	2.86655	1.85602	1.01053	12.40834	23.83011
f-tua4	1747.1488	244.25944	71.1139	44.19335	0.36799	0.19607	0.71698	4.7673	7	12.35618	3.38286	83.92545	13.36359	19.25326	1144	157.34675	2436.8128	195.26223	0.79941	0.57584	15	1344.3072	3.30502	1.73915	1.56586	11.80156	21.41124
f-tua4	2088.6528	248.20925	86.38115	36.71432	0.42603	0.48162	0.7466	4.60629	6	13.68718	3.94667	94.567	18.56	24.28629	1123	183.69268	2797.568	207.00938	0.83401	0.61249	12	1526.5792	5.09234	2.73081	2.36154	14.15581	26.93975
f-tua4	4368.1792	432.91652	121.58976	59.60264	0.29289	0.37519	0.70615	4.93564	12	17.60103	2.56	148.61874	20.33952	29.37035	1195	112.32987	6185.8816	309.97823	0.71602	0.57128	21	3549.9008	4.50001	2.26193	2.23808	14.17692	24.75998
f-tua4	4635.7504	507.90081	120.79467	72.59644	0.22583	0.22025	0.65623	4.87446	9	21.62587	3.12889	153.02109	17.23253	21.84454	1178	137.3754	7064.1664	326.31861	0.64248	0.54707	30	4019.2	2.96241	1.52029	1.44212	12.138	18.17129
f-tua4	1833.472	242.52689	82.72397	37.08862	0.39171	0.44258	0.70869	5.08146	9	8.55232	3.98222	93.51993	16.29174	20.48	1025	194.98205	2587.136	197.17787	0.81301	0.59261	15	1430.8352	3.46262	1.89893	1.56369	11.83843	19.41932
f-tua4	4632.7808	501.90236	124.28877	68.79369	0.23111	0.28193	0.62152	5.1688	12	18.54384	2.48	169.81086	17.8513	26.38788	1180	145.74979	7454.0032	327.61242	0.65274	0.54241	24	3759.7184	4.25749	2.26214	1.99535	13.61032	23.40428
f-tua4	2130.944	262.76844	76.493	47.25916	0.38782	0.20024	0.73515	5.14023	6	16.8796	3.36	96.99835	19.29576	22.61836	1135	176.01704	2898.6368	214.65835	0.81691	0.58115	14	1652.4288	4.115	2.13006	1.98493	13.17767	23.14146
f-tua4	2495.2832	309.07586	95.86133	42.701	0.32825	0.44738	0.70833	5.29006	8	15.7596	2.8	101.85877	18.32681	22.21639	1019	223.60009	3522.7648	238.60827	0.77201	0.55076	18	2030.08	3.39522	1.9537	1.44152	11.91831	20.42016
f-tua4	1881.088	238.46728	81.5225	34.25394	0.41568	0.48984	0.7839	4.7054	8	11.48597	3.4	93.08622	17.96566	22.35424	1054	202.94581	2399.6416	199.74886	0.83764	0.59245	15	1520.0256	3.11861	1.74428	1.37434	11.76046	20.22144
f-tua4	4440.3712	467.07498	130.66771	57.45213	0.25577	0.45697	0.69504	5.35832	12	16.56907	3.33333	159.04619	20.23858	25.09094	1026	222.94618	6388.6336	315.91831	0.67638	0.55909	27	3691.4176	3.31045	1.77021	1.54024	13.01449	21.26265
f-tua4	1466.2656	231.28531	70.84673	33.09282	0.34445	0.41189	0.72829	5.81548	6	16.58613	2.29333	86.70896	14.73391	18.83384	921	215.39499	2013.2864	175.42183	0.75847	0.59876	16	1204.3264	2.6931	1.49769	1.19541	10.28803	15.88728
f-tua4	4748.6976	421.46637	92.53729	77.8313	0.33594	0.02936	0.76212	4.85925	11	16.76283	3.25818	119.05561	22.0684	33.9743	1002	218.93378	6230.9376	289.88313	0.6878	0.71013	22	4004.4544	3.8702	2.18773	1.68247	13.09862	24.20271
f-tua4	7466.3936	584.07642	161.57046	76.92076	0.27503	0.39747	0.68802	4.68424	15	20.46586	3.47733	200.58967	30.59307	35.20582	1102	208.28106	10851.9424	399.21305	0.68349	0.58872	30	6294.8352	3.97153	2.23786	1.73366	13.50857	23.39021
f-tua4	4042.1376	394.2813	101.50102	62.76633	0.32674	0.1996	0.70389	4.80752	8	24.84577	2.56	115.06974	25.72768	30.91273	1128	195.82645	5742.592	286.53562	0.72673	0.61868	19	3248.4352	4.52429	2.20328	2.32101	13.87953	22.93457
f-tua4	2185.1136	249.4116	70.72141	44.88728	0.44142	0.18119	0.79897	4.45666	6	19.31436	2.82667	82.57561	21.19743	25.63198	996	218.37811	2734.8992	197.8751	0.79337	0.7013	11	1646.08	5.05351	2.55807	2.49544	15.65563	24.58787
f-tua4	3595.1616	371.22798	93.04157	60.44983	0.32783	0.16512	0.69476	4.73567	9	19.08861	3.02222	126.22816	23.81798	33.21224	902	207.59335	5174.6816	273.43103	0.73656	0.60427	18	3008.7168	3.88126	2.03928	1.84198	14.33205	24.33836
f-tua4	5350.5024	436.32833	114.02263	70.35664	0.35316	0.20115	0.76607	4.92903	11	22.39684	2.73455	148.28932	25.76745	38.66045	1059	217.56149	6984.3968	317.25843	0.72711	0.668	22	4528.4352	4.36724	2.30855	2.05869	13.66769	21.6112
f-tua4	1512.8576	187.6987	56.11414	38.58522	0.53962	0.12812	0.84476	4.58642	6	17.16521	3.73333	68.15838	23.71457	26.64276	1066	215.77303	1790.8736	164.11074	0.87433	0.70588	11	1206.272	3.427	1.74205	1.68496	12.97232	21.64769
f-tua4	5455.2576	440.19498	112.35426	76.05456	0.35378	0.13804	0.72848	4.55988	10	14.53638	3.936	157.56541	25.2212	39.291	1197	114.74319	7488.512	323.96178	0.73595	0.65319	22	4694.8352	4.02263	1.98825	2.03439	14.02585	22.1168
f-tua4	1728.9216	225.01396	85.20679	31.07861	0.42911	0.58548	0.77578	4.36007	5	12.56375	3.2	89.36545	14.77555	19.02857	934	198.85422	2228.6336	193.25549	0.85886	0.58173	11	1278.8736	4.23641	2.18616	2.05024	15.60667	25.84295
f-tua4	7825.7152	600.16739	170.71861	69.76047	0.27302	0.50955	0.72105	4.34546	12	28.30154	3.28	194.31441	30.51263	37.76	1108	198.23975	10853.1712	408.39625	0.68047	0.58962	27	6244.352	4.76357	2.66643	2.10099	14.90669	27.75128
f-tua4	6595.584	577.29923	137.25752	85.53357	0.24869	0.19411	0.65789	4.12932	11	24.58351	3.31636	197.49557	20.48	32.18506	1056	211.77819	10025.3696	382.73217	0.66297	0.56581	23	5507.072	4.64156	2.34722	2.29434	16.79766	25.28556
f-tua4	5404.7744	492.24356	125.84692	74.19326	0.2803	0.2344	0.66545	4.35589	13	15.98128	3.42154	140.91209	21.65622	29.50254	1104	204.37221	8121.9584	344.40417	0.69966	0.5726	24	4530.4832	3.99832	1.93797	2.06155	14.21082	22.61383
f-tua4	1922.048	211.54731	69.97215	38.31389	0.53971	0.29017	0.83746	4.14734	7	15.40122	3.10857	72.90348	21.46625	27.1529	940	207.24623	2295.0912	181.5475	0.85819	0.73281	11	1513.2672	4.28839	2.31755	1.97084	14.05741	25.26695
f-tua4	2685.44	268.05705	97.30945	37.69405	0.46965	0.5462	0.84444	3.81986	6	17.19175	5.92	91.38974	22.54581	27.69063	1013	217.26021	3180.1344	229.10264	0.85468	0.64293	15	2071.8592	3.70824	2.13979	1.60267	13.19837	22.28274
f-tua4	4789.1456	483.80043	137.42394	56.19339	0.25712	0.50908	0.71442	5.14448	13	17.17229	2.95385	163.4297	20.96427	28.65742	986	223.75433	6703.5136	339.15397	0.70102	0.52321	28	4208.4352	2.95602	1.50702	1.449	12.58635	19.89428
f-tua4	5845.9136	533.30784	123.50664	78.95026	0.25829	0.17625	0.68385	4.81315	13	19.0173	3.49538	161.01557	20.96427	33.19373	1055	212.44529	8548.5568	343.89057	0.64483	0.62119	29	4899.1232	3.32004	1.80096	1.52428	13.16591	24.51795
f-tua4	6396.0064	531.43333	137.49104	76.86536	0.28459	0.27432	0.69909	5.3542	16	21.30782	2.18	180.9277	22.89734	37.76542	1070	219.41969	9149.0304	360.70413	0.67874	0.61776	23	5327.5648	5.4568	2.42458	3.0334	15.12776	22.57741
f-tua4	6018.9696	545.62865	167.28698	53.66949	0.25406	0.66155	0.70825	4.79399	12	19.63024	3.22667	195.99986	23.81798	28.4062	1067	218.25673	8498.3808	392.9218	0.72013	0.48991	34	5294.592	2.95307	1.72899	1.2249	11.35096	18.19148
f-tua4	2347.8272	258.60454	73.90226	48.65098	0.44117	0.15627	0.80028	4.54054	8	18.04341	2.72	87.69171	18.21472	30.40505	1025	215.34623	2933.76	215.13703	0.83192	0.63745	11	1743.6672	5.78947	2.83606	2.9534	14.88214	24.65422
f-tua4	1506.816	214.74731	81.22303	28.11041	0.4106	0.6179	0.76027	4.17593	5	17.21457	0.896	86.89642	12.95901	20.48	1091	184.63207	1981.952	182.95773	0.85197	0.56568	12	1193.0624	3.38812	1.80725	1.58087	12.91356	21.16672
f-tua4	5218.9184	475.58243	123.33139	69.0715	0.28996	0.27298	0.7316	4.82294	13	19.03582	2.53538	159.13715	25.14801	32.0064	1202	103.91824	7133.5936	331.94884	0.69798	0.59518	28	4466.176	3.34459	1.68584	1.65874	11.8907	19.16916
f-tua4	3885.1584	391.03582	122.27174	50.83252	0.31929	0.49741	0.72959	4.86221	9	20.66211	1.63556	154.75754	20.48	27.54975	1150	171.5838	5325.1072	290.29757	0.74238	0.57934	21	3267.9936	3.93971	2.15898	1.79024	12.76068	20.71632
f-tua4	6756.6592	611.28584	147.72749	79.64875	0.22722	0.30201	0.69093	4.92926	16	16.75866	3.9	198.93086	20.09641	33.28615	1138	179.75261	9779.0976	400.08923	0.6545	0.53043	30	5598.8224	4.15612	2.24132	1.9148	14.15912	25.06544
f-tua4	4218.0608	394.99895	117.31689	51.35098	0.33973	0.46026	0.76855	4.53761	7	27.83986	2.88	137.43206	26.36458	34.46505	1224	48.48711	5488.3328	296.77035	0.75132	0.60184	23	3562.0864	3.27811	1.82986	1.44825	12.25564	21.90293
f-tua4	3506.0736	347.43266	111.47411	49.75936	0.365	0.44583	0.77855	3.73664	7	17.81757	3.2	121.94893	21.12	25.6719	1073	206.53813	4503.3472	271.72989	0.78211	0.5967	15	2772.48	4.50406	2.38916	2.1149	16.78345	29.62215
f-tua4	6123.3152	557.64897	120.69499	83.37854	0.24744	0.12523	0.71627	5.18807	14	21.6016	2.65143	176.82812	23.71457	32.40701	1184	136.08086	8548.864	344.21019	0.61725	0.64945	29	5252.7104	4.01356	2.01143	2.00213	12.48989	19.0311
f-tua4	4773.888	471.01375	109.97269	75.16107	0.27041	0.13193	0.68929	5.03172	13	12.35625	3.22462	158.9026	20.99356	30.10722	1095	214.09344	6925.824	324.22901	0.68836	0.57066	21	3800.3712	4.87835	2.32901	2.54934	14.93834	21.91954
f-tua4	2468.864	289.37002	66.3127	58.16901	0.37051	0.01697	0.72561	4.60129	7	24.8541	2.01143	84.19445	19.43325	30.89285	1081	218.49256	3402.4448	220.76371	0.76291	0.63658	14	1935.9744	3.99913	2.33046	1.66868	14.42746	27.28858
f-tua4	2111.488	240.69786	69.14433	45.38417	0.45799	0.15824	0.80556	5.11482	8	13.86636	3.6	84.71132	20.00448	29.55109	1010	229.43409	2621.1328	199.52955	0.82896	0.66648	13	1638.5024	4.29905	2.31935	1.97969	13.23431	22.07725
f-tua4	7265.1776	520.72746	118.16519	90.73311	0.33669	0.06666	0.77562	4.55659	12	22.66789	3.01333	159.00461	28.51414	47.38594	981	220.87779	9366.9376	358.08125	0.68766	0.71202	21	6218.1376	4.97009	2.51992	2.45017	16.54153	26.8971
f-tua4	5283.328	443.56359	102.78202	84.83994	0.33745	0.03592	0.72942	4.71418	11	19.8623	3.84	143.93796	23.78356	33.92604	1037	218.30254	7243.1616	320.55555	0.72268	0.64612	21	4446.208	4.30561	2.14181	2.1638	15.32033	24.26197
f-tua4	6291.2512	526.66939	153.70275	62.23571	0.28502	0.51593	0.74484	4.27593	11	20.41004	5.64364	180.85557	26.94848	35.2	1234	39.48417	8446.464	376.13436	0.71418	0.55881	21	5054.8736	5.15147	2.57913	2.57234	17.39028	29.28826
f-tua4	1464.5248	181.89322	56.22259	37.33544	0.55625	0.1505	0.85502	4.19033	4	22.15351	3.12	59.098	28.97723	29.9777	1025	216.07175	1712.8448	162.27515	0.89215	0.69888	11	1175.4496	3.22449	1.8444	1.3801	12.8972	22.29911
f-tua4	5217.1776	491.55807	139.39769	72.61362	0.27133	0.32848	0.62953	4.20479	10	20.45606	3.072	156.95986	19.21066	30.74666	1159	158.59067	8287.4368	354.11791	0.7204	0.52282	27	4537.344	2.99357	1.5958	1.39777	12.91928	21.23997
f-tua4	2508.288	249.32844	78.04544	44.8848	0.50704	0.25292	0.83231	4.50235	8	13.50136	4.16	92.03916	24.9025	30.08	1162	156.52795	3013.632	207.78804	0.83339	0.73004	12	1946.9312	4.93636	2.60447	2.33189	15.01882	25.72863
f-tua4	4340.224	388.83969	111.35836	66.69889	0.36073	0.22273	0.75442	4.24786	10	15.8825	5.216	127.30738	20.65922	35.25232	1184	145.74636	5753.0368	308.82194	0.79421	0.57188	20	3625.6768	3.94805	2.09711	1.85094	13.82263	23.22895
f-tua4	3474.6368	356.04211	97.58963	57.95901	0.34444	0.22896	0.75234	4.70594	10	11.14344	3.488	118.90974	16.19086	29.50254	1000	224.41479	4618.4448	273.03032	0.76685	0.58573	20	2932.9408	3.47356	1.97309	1.50047	12.31525	20.51571
f-tua4	4739.3792	452.7432	155.98839	52.75124	0.29055	0.63163	0.66899	4.15631	8	24.23066	3.28	170.51519	17.8513	32.64	1090	206.60833	7084.3392	354.29545	0.78255	0.47446	21	3937.0752	4.37735	2.20713	2.17022	15.87705	24.68066
f-tua4	2860.8512	298.62176	100.61913	38.64609	0.40315	0.55188	0.8253	5.08277	8	20.45527	2.76	111.57638	28.57154	30.77994	1097	202.02475	3466.4448	245.38281	0.82172	0.59706	15	2161.0496	4.93351	2.52865	2.40485	13.75953	22.80658
f-tua4	2267.0336	226.60454	62.55724	49.30449	0.55479	0.0546	0.85727	4.43864	7	16.95875	4.38857	69.21877	24.72919	32	1143	165.99096	2644.48	189.70615	0.83717	0.7916	11	1676.5952	5.12317	2.855	2.26816	14.2408	27.19522
f-tua4	2026.2912	254.18886	78.60172	49.78953	0.39409	0.18259	0.72172	3.40936	5	20.0552	3.264	107.4768	20.2082	22.09623	1089	203.50921	2807.6032	208.14983	0.81888	0.58771	13	1474.8672	3.7546	2.19848	1.55612	12.52908	22.89059
f-tua4	2974.8224	307.78253	92.41944	50.65278	0.39462	0.28945	0.74777	4.2864	8	16.58754	2.48	103.93406	20.33952	26.55036	1097	207.21969	3978.24	241.42301	0.78439	0.64138	17	2569.8304	3.02915	1.8008	1.22835	13.53088	24.45883
f-tua4	5040.8448	455.49617	100.35375	81.292	0.30531	0.04309	0.71947	3.63667	8	23.16341	4.32	131.51287	25.50382	32.31208	893	184.28511	7006.3104	308.09502	0.67639	0.66733	20	4125.3888	4.20886	2.48949	1.71937	14.95478	26.05484
f-tua4	2260.7872	251.77083	82.00615	41.28413	0.44819	0.35475	0.77488	4.78467	9	11.94883	3.34222	101.70348	18.10193	24.9928	840	168.50816	2917.5808	209.66778	0.83277	0.64626	14	1826.816	3.91479	2.01098	1.91671	13.29452	22.12892
f-tua4	2867.712	325.00601	93.98303	55.20692	0.34116	0.2371	0.64431	4.18499	7	15.16044	2.19429	112.57796	19.09304	24.39567	988	226.91849	4450.816	256.88904	0.79041	0.54608	14	2205.184	4.99247	2.24484	2.74763	14.29455	21.85665
f-tua4	4772.9664	487.76356	115.28832	77.65745	0.2521	0.14121	0.67327	4.72146	12	15.15763	3.44	167.93244	19.02857	26.31015	1097	209.49463	7089.2544	325.58655	0.66751	0.5658	21	3709.0304	4.88964	2.38461	2.51417	14.74037	26.23002
f-tua4	3506.4832	319.21385	81.41382	62.88463	0.43243	0.06383	0.81681	4.99319	10	16.37214	3.808	105.14974	25.25366	34.40558	967	225.53714	4292.9152	247.21934	0.77446	0.72097	15	2820.7104	4.61113	2.14473	2.4664	14.34944	25.21949
f-tua4	5400.6784	549.73375	153.42234	58.94401	0.22457	0.55169	0.63111	4.2442	10	21.66979	4.192	179.15128	19.21066	27.00163	1207	96.64885	8557.4656	368.74899	0.67078	0.49911	24	4272.64	4.53937	2.49714	2.04223	14.7013	26.50398
f-tua4	4447.6416	396.0915	107.63597	62.84346	0.35624	0.24163	0.75607	4.35014	9	23.39946	2.59556	117.9819	26.74251	32	1146	179.13124	5882.5728	290.41076	0.73319	0.6627	21	3825.7664	3.71743	1.85859	1.85884	13.05179	19.79527
f-tua4	6196.1216	560.59491	144.25717	69.59333	0.24776	0.38739	0.6761	4.84094	15	15.41828	3.09333	184.64457	24.4962	29.36338	980	220.80987	9164.4928	362.27322	0.64623	0.59328	26	5024.768	4.73874	2.50516	2.23358	14.49498	25.4472
f-tua4	5902.0288	533.90788	150.39293	64.66208	0.26018	0.47329	0.6742	4.60262	10	22.76006	3.392	179.1058	23.68	29.86819	969	217.0576	8754.0736	371.58826	0.69598	0.53714	25	4792.7296	4.42259	2.35278	2.07961	14.48847	25.43531
f-tua4	4276.3264	417.33463	110.72342	59.56964	0.30854	0.30366	0.74136	4.41699	10	18.46335	2.592	124.31206	21.30345	30.56628	1212	87.78952	5768.192	288.25801	0.69071	0.64672	18	3503.5136	4.82582	2.40531	2.42051	15.57688	26.60003
f-tua4	3523.584	345.15108	96.14124	54.64238	0.37169	0.26182	0.76685	4.52103	8	15.60695	4.08	117.57874	21.45671	30.82648	1095	203.67376	4594.8928	267.01978	0.77363	0.62102	18	2856.3456	3.9839	2.07	1.9139	13.45747	22.68476
f-tua4	5042.8928	448.82556	121.43262	66.22291	0.31458	0.29327	0.71411	5.03275	12	19.54992	3.01333	152.51364	25.6	33.33534	952	212.51118	7061.8112	322.18099	0.71783	0.61051	20	4142.592	5.03422	2.33168	2.70254	14.64941	21.95054
g-tua5	4721.4592	426.57856	109.91498	70.18954	0.32605	0.17696	0.73614	4.40044	9	20.65977	3.52	139.34425	21.12	31.41872	972	218.42619	6413.824	308.23523	0.72258	0.62448	29	4243.3536	2.21517	1.4131	0.80207	11.28999	20.66788
g-tua5	3737.3952	352.87427	106.20265	50.88403	0.37717	0.39263	0.8038	6.13631	11	18.65239	3.02545	123.55283	23.26116	35.06009	931	219.49943	4649.6768	265.62086	0.75274	0.66566	21	3149.4144	3.58113	1.70304	1.87809	12.58553	20.64968
g-tua5	3372.1344	339.51744	83.72146	59.64753	0.36761	0.10668	0.75934	4.77765	10	15.16202	2.4	112.51364	21.12	29.05487	1162	158.28455	4440.8832	245.47659	0.72302	0.70323	23	2932.8384	2.71593	1.54169	1.17423	10.9459	18.51088
g-tua5	3572.4288	364.82246	99.25276	54.57133	0.3373	0.28702	0.75308	5.23447	10	18.84657	3.328	118.47993	20.09641	29.77892	1137	165.26645	4743.7824	267.4398	0.73307	0.62766	18	2778.8288	4.5601	2.41908	2.14103	13.70414	24.15304
g-tua5	2665.5744	291.91118	67.52737	62.03677	0.3931	0.00716	0.76279	4.92806	8	12.47793	2.96	85.89093	17.5738	26.33349	1076	214.54603	3494.5024	221.90311	0.76017	0.68026	17	2133.7088	3.64498	1.82089	1.82409	11.32124	19.20403
g-tua5	3653.0176	342.94485	90.74658	61.49212	0.39031	0.13737	0.79114	4.96239	12	13.27914	3.54667	120.97561	21.45671	29.55109	959	221.39783	4617.4208	252.66073	0.73674	0.71909	23	3220.1728	2.73349	1.453	1.28155	11.10096	19.15443
g-tua5	2356.5312	258.99276	79.36016	45.08129	0.44148	0.26221	0.80538	4.54475	6	18.05645	3.25333	87.54422	19.71574	27.1529	1017	209.62109	2925.9776	212.77078	0.82153	0.65412	14	1829.9904	3.64723	2.18441	1.46282	13.20931	24.19874
g-tua5	2748.6208	282.07825	77.1289	55.7024	0.4341	0.09887	0.77515	4.88242	8	9.31058	6.76	84.94035	21.27459	26.11482	1087	209.23193	3545.9072	220.96219	0.78334	0.70744	15	2258.1248	3.85179	2.06403	1.78776	13.22796	22.75045
g-tua5	3909.7344	379.34169	110.70073	54.54647	0.34143	0.37122	0.73981	4.66216	8	18.15156	4.84	139.4258	22.0684	29.25157	1175	144.92067	5284.7616	281.33373	0.74164	0.62075	20	3282.944	3.56647	1.82333	1.74313	13.15912	23.60062
g-tua5	1635.7376	206.2665	59.05553	39.81608	0.48313	0.14061	0.78849	5.58504	7	15.80559	2.42286	66.85564	10.88	25.93382	897	207.90382	2074.5216	171.2289	0.83013	0.70108	13	1328.8448	3.24241	1.66645	1.57596	10.98902	18.08687
g-tua5	4033.4336	380.96995	115.08395	52.15276	0.34922	0.43461	0.76661	4.78071	11	16.77574	4.13091	124.66812	21.65622	32.05755	1181	132.06059	5261.4144	289.21435	0.75915	0.60596	21	3411.6608	3.69223	1.82187	1.87183	11.79657	19.76193
g-tua5	3591.2704	331.96837	86.68619	61.04412	0.40951	0.11357	0.78123	5.19947	10	19.21959	3.264	119.15209	24.9928	33.37832	1073	222.80709	4596.9408	250.77191	0.75541	0.71763	21	3051.52	3.33597	1.78646	1.54951	11.75118	20.589
g-tua5	1917.5424	210.92063	68.19114	37.61715	0.54165	0.28449	0.84105	5.11167	7	15.35685	3.01714	76.51445	22.72676	30.24973	1013	225.92698	2279.936	179.23217	0.84976	0.75011	13	1608.4992	3.44148	1.91049	1.53099	11.83653	19.36487
g-tua5	1699.2256	189.45789	65.04927	35.58613	0.59489	0.29086	0.87268	4.25418	5	7.48235	7.04	58.49016	21.20709	26.91046	1170	150.56228	1947.136	168.7615	0.89076	0.74975	13	1425.8176	2.72172	1.53751	1.18421	11.91656	22.82415
g-tua5	3995.136	354.00679	98.67709	59.41423	0.40061	0.21889	0.79545	4.86261	9	19.26003	3.62667	115.77406	25.25366	36.04513	1212	91.8477	5022.5152	270.06581	0.76288	0.68834	19	3373.4656	3.85196	2.17938	1.67294	12.75145	21.88611
g-tua5	4420.096	349.66876	87.84748	67.64967	0.45428	0.06527	0.82874	5.66725	11	25.13659	2.58909	110.07287	29.02666	45.45352	1020	226.68701	5333.504	266.25497	0.76145	0.78351	20	3888.8448	3.79099	1.89929	1.89471	12.16849	18.60097
g-tua5	1893.5808	193.0328	62.39493	41.74953	0.6386	0.14553	0.91931	4.20836	3	26.1707	6.61333	58.10584	17.38634	29.8819	1083	207.1135	2059.776	175.87393	0.91111	0.76929	11	1486.9504	4.05851	2.28312	1.77539	13.32561	24.13464
g-tua5	1920.2048	241.43434	92.11559	31.4929	0.41396	0.6252	0.74057	5.14601	7	10.72156	3.47429	90.69483	18.33798	21.27459	904	202.8842	2592.8704	207.56713	0.85972	0.56007	15	1529.9584	3.21482	1.71162	1.5032	11.90516	19.14298
g-tua5	3707.5968	358.21617	106.36321	52.3007	0.36309	0.37281	0.7531	4.84026	10	15.51097	3.84	120.5419	18.83384	28.16727	1068	215.68264	4923.0848	268.66401	0.75001	0.64548	20	3000.1152	3.7539	1.97202	1.78188	12.84557	22.97739
g-tua5	2635.5712	277.57941	76.00951	49.55107	0.42984	0.16283	0.8118	5.27951	9	18.88957	3.12889	96.88464	25.21308	29.6134	944	228.76188	3246.592	212.88555	0.76694	0.73079	14	2061.312	4.80166	2.68318	2.11847	14.15966	24.03188
g-tua5	5475.9424	571.73449	144.35196	67.99894	0.21051	0.40551	0.62332	5.0203	16	12.45852	3.14	174.87044	18.90981	23.48024	979	220.94117	8785.1008	362.13772	0.6334	0.52471	28	4603.5968	3.69203	1.90293	1.7891	13.26534	23.98718
g-tua5	3780.608	413.50243	95.60266	74.91664	0.27785	0.05717	0.67654	4.88159	12	12.01378	5.14667	125.94974	19.02857	24.9682	1114	197.21308	5588.1728	293.92382	0.71082	0.54992	20	2964.1728	4.29172	2.35232	1.9394	14.5633	26.3645
g-tua5	2025.472	268.98099	70.09805	48.94343	0.3518	0.1187	0.72303	5.00699	8	12.10136	2.04	87.98896	16.64	21.84454	884	202.81765	2801.3568	205.72134	0.76482	0.60142	16	1642.3936	3.33038	1.63026	1.70013	12.2166	18.70698
g-tua5	5579.0592	539.12665	119.12547	81.60123	0.24121	0.13051	0.66707	4.92645	14	15.99696	2.65143	165.49557	20.48	29.44	1039	218.63211	8363.52	344.42175	0.63885	0.591	24	4481.6384	4.80264	2.36347	2.43916	14.94539	26.5008
g-tua5	4691.0464	529.3824	119.32254	69.39014	0.21035	0.24459	0.65374	5.12454	14	17.27483	1.87429	160.05947	19.49638	25.6	1066	209.88807	7175.68	323.10405	0.61034	0.56467	26	3833.4464	4.40786	2.21984	2.18802	12.41428	18.80189
g-tua5	2867.9168	332.00053	87.24213	49.76374	0.32696	0.2591	0.70249	5.13039	10	18.15355	2.24	113.67051	16.9449	26.55036	1179	136.9854	4082.4832	239.41303	0.72112	0.62875	15	2178.9696	4.98275	2.56916	2.4136	13.8505	26.49266
g-tua5	2117.3248	264.36454	89.2541	38.93669	0.38071	0.46272	0.78088	4.92945	6	13.50666	3.62667	105.69877	17.28	21.84454	1167	137.38996	2711.4496	213.94227	0.80927	0.58131	16	1680.896	3.49905	1.81706	1.68198	12.53751	21.41206
g-tua5	3905.7408	399.12289	100.35613	59.68673	0.30811	0.22791	0.72288	5.20781	12	15.3309	2.64	123.97874	20.33952	30.24973	1135	158.41401	5403.0336	276.33813	0.69236	0.64273	20	3242.9056	4.27517	1.87803	2.39714	13.12901	19.00561
g-tua5	2895.2576	366.90327	91.64398	56.32489	0.27027	0.20399	0.67769	5.1575	10	15.46516	3.2	126.38345	16.64	19.25326	1023	218.81956	4272.2304	253.14735	0.68996	0.56774	20	2128.5888	4.00979	2.39345	1.61633	12.00117	23.01624
g-tua5	3325.0304	334.53941	105.33807	52.74274	0.37335	0.35893	0.71867	4.50231	9	17.19196	2.63111	125.26264	22.17949	25.98904	1086	200.8482	4626.6368	262.54603	0.7848	0.60617	18	2793.3696	3.85496	1.88315	1.97181	13.18783	19.69667
g-tua5	1417.3184	183.4838	53.74979	38.24297	0.52903	0.10746	0.81379	4.68301	5	16.44391	4.416	54.27526	20.48	25.79922	1122	173.01734	1741.6192	156.46263	0.85273	0.72754	10	1018.1632	4.34121	2.10193	2.25516	12.74942	23.3526
g-tua5	1943.4496	241.84141	76.44101	39.82764	0.41756	0.32831	0.76541	4.90219	7	15.12257	2.83429	84.72074	14.72	21.36105	1118	177.76951	2539.1104	196.23871	0.81144	0.63418	14	1523.2	3.46995	1.9219	1.54805	12.95628	20.68085
g-tua5	4517.376	484.76985	102.31904	77.28791	0.24156	0.07476	0.68678	5.42693	12	14.00182	3.36	156.80457	18.73572	25.72768	1065	221.08596	6577.664	310.54933	0.64061	0.58862	24	3581.6448	4.25749	2.14961	2.10788	13.89474	23.0992
g-tua5	2129.408	231.23202	76.23584	40.14964	0.50046	0.32005	0.8179	4.34981	6	15.94613	3.52	81.8768	21.12	24.32842	1016	219.42425	2603.52	196.37453	0.84925	0.6939	13	1735.9872	3.27103	1.78124	1.48979	13.15144	22.73228
g-tua5	2586.5216	290.10099	80.18385	52.75778	0.38621	0.15663	0.76152	5.1156	9	12.65175	4.30222	95.63128	17.04131	23.75771	1126	172.96242	3396.5056	227.14388	0.78298	0.62998	18	2107.0848	3.22963	1.80265	1.42698	12.48524	22.24765
g-tua5	5322.1376	548.77765	138.34902	74.54194	0.22208	0.30253	0.61451	5.12288	14	14.39209	3.17714	194.7858	19.84	27.22822	1106	189.58903	8660.7872	358.83449	0.65388	0.51941	28	4459.7248	3.74119	1.94052	1.80067	13.46177	20.75316
g-tua5	4289.8432	490.68514	103.47312	80.59733	0.2239	0.05991	0.64032	5.39019	11	14.22552	3.25818	138.88229	17.173	23.78356	1157	164.60863	6699.52	312.93498	0.63775	0.55048	27	3568.5376	3.50585	1.87551	1.63034	12.654	21.75454
g-tua5	2260.3776	273.19589	80.47112	41.26	0.38058	0.34067	0.77398	5.23955	10	11.99419	2.72	89.21796	19.00703	23.91237	1034	226.94713	2920.448	208.51696	0.76325	0.65329	14	1720.1152	4.4418	2.52914	1.91266	13.21583	22.69958
g-tua5	2127.7696	238.00141	71.49784	41.86765	0.47204	0.23943	0.80561	4.89652	7	17.09399	3.33714	81.75758	22.54581	25.63198	865	178.98883	2641.2032	192.78258	0.81001	0.71945	12	1675.1616	4.0185	2.24877	1.76972	15.0016	29.28198
g-tua5	1484.3904	186.37322	57.942	37.37918	0.53702	0.16996	0.81847	4.04664	4	22.01665	4.24	63.3678	25.1887	26.11482	979	212.53941	1813.6064	160.70626	0.86228	0.72226	12	1117.4912	3.36557	1.93812	1.42745	11.45924	21.17607
g-tua5	2441.4208	302.4296	94.56845	41.78788	0.33543	0.45331	0.69899	4.87475	7	21.32514	2.19429	106.7819	17.92	22.35424	1036	220.19764	3492.7616	233.96308	0.77361	0.56048	16	1919.3856	3.89282	1.92349	1.96934	13.21524	20.09733
g-tua5	3342.336	368.78559	110.38058	45.65903	0.30882	0.50096	0.73952	5.46013	8	22.57832	2.56	132.35916	23.04889	26.97887	1052	215.29747	4519.6288	273.36925	0.74127	0.56203	20	2588.9792	4.50333	2.27546	2.22787	12.01889	20.55254
g-tua5	3196.416	337.30018	88.19001	54.39717	0.35305	0.20141	0.76318	5.55028	12	12.07849	2.64	113.25012	16.31686	29.8819	1016	231.588	4188.2624	251.01432	0.74419	0.63749	21	2725.2736	3.31898	1.73866	1.58032	11.13304	16.9778
g-tua5	3833.6512	362.09385	93.16968	56.86122	0.36743	0.20906	0.80412	5.71649	10	19.21504	4.576	106.95993	24.32	34.01647	1105	194.40936	4767.5392	261.15588	0.72124	0.70635	17	2949.5296	5.22448	2.93915	2.28533	13.56497	24.50537
g-tua5	1573.2736	207.26809	67.444	34.34552	0.4602	0.34592	0.79573	4.51785	5	11.86242	3.712	73.22738	17.28	23.71457	941	205.36066	1977.1392	169.98465	0.82012	0.68422	14	1296.1792	3.0384	1.58212	1.45628	10.64241	17.89363
g-tua5	2615.7056	275.72373	76.48058	51.08019	0.43236	0.14673	0.81007	4.94596	7	19.02049	3.65714	92.967	24.39567	28.16727	983	233.07939	3228.9792	219.91731	0.7976	0.67964	16	2108.7232	3.72161	2.05992	1.66169	12.614	23.05218
g-tua5	2907.8528	318.94095	82.86317	52.38718	0.35922	0.18394	0.72901	5.58254	9	18.64234	3.23556	101.11838	24.9928	28.62167	1145	161.4311	3988.7872	241.5664	0.7574	0.62619	19	2354.4832	3.55785	2.07492	1.48293	11.67115	21.76042
g-tua5	3080.2944	348.67269	100.02636	44.60954	0.31839	0.44649	0.7807	6.117	11	16.54558	2.53091	123.19287	21.12969	23.75771	1145	157.63566	3945.5744	251.49432	0.72129	0.61199	19	2421.8624	4.57346	2.32842	2.24504	12.75041	22.56972
g-tua5	2495.2832	261.26883	78.61153	44.26201	0.45936	0.26892	0.80224	5.04361	5	23.67402	2.816	93.93642	23.53251	33.67154	1114	186.35987	3110.4	216.04318	0.8269	0.67181	13	1997.2096	4.60083	2.19326	2.40757	13.28917	23.05772
g-tua5	3140.9152	314.80369	84.53126	55.64514	0.39828	0.1563	0.77132	5.14802	10	16.33504	3.104	110.20541	22.72676	29.44	1112	180.93645	4072.1408	238.53081	0.75771	0.69371	17	2534.2976	4.18527	2.38459	1.80068	12.48735	22.76247
g-tua5	1896.1408	234.54963	64.96805	41.74354	0.43312	0.17272	0.79493	5.669	8	13.5996	3.08	74.8368	17.4686	24.96	1025	222.86543	2385.3056	182.95074	0.78001	0.71189	12	1404.0064	5.10398	2.80565	2.29832	13.09542	24.21515
g-tua5	2411.9296	298.61624	73.68004	48.6951	0.3399	0.15366	0.75685	6.7157	12	13.44685	2.05333	95.40777	15.68979	28.62167	1201	95.05788	3186.7904	212.92924	0.71305	0.6685	17	1900.3392	4.53458	2.35496	2.17962	10.75006	17.7355
g-tua5	3790.336	378.87582	99.39086	55.74427	0.33181	0.27188	0.78505	5.18264	10	19.73653	2.688	121.57012	23.68	30.82648	1186	124.976	4828.16	268.00774	0.70738	0.66312	19	2994.8928	4.63724	2.39765	2.23959	13.09576	21.75824
g-tua5	3164.7744	301.86724	84.57616	54.77219	0.43644	0.16732	0.80184	4.92295	8	18.944	3.76	102.78661	27.54975	30.77329	1037	209.05262	3946.9056	233.93098	0.77495	0.72674	16	2563.2768	4.25166	2.38466	1.86699	13.56469	25.1339
g-tua5	2587.5456	284.23898	90.41124	40.04647	0.40247	0.45154	0.79773	6.05329	8	16.81783	2.68	105.16858	18.82296	29.44	965	224.00893	3243.6224	223.90812	0.78775	0.64857	16	2093.3632	4.19256	2.09347	2.09909	12.58323	19.493
g-tua5	3128.9344	349.7974	82.33603	61.95694	0.32135	0.0767	0.74097	5.04433	8	20.38567	2.88	122.86345	21.76	25.0991	1120	171	4222.7712	244.14843	0.69797	0.65963	20	2589.7984	3.46718	1.732	1.73518	11.88527	19.97778
g-tua5	3231.5392	321.34566	104.6232	45.60444	0.39326	0.46331	0.79204	4.8521	8	19.55988	2.48	127.2697	18.57103	29.64796	1162	143.30387	4080.0256	260.54088	0.81078	0.59823	16	2586.2144	4.50676	2.17903	2.32774	14.28243	20.45183
g-tua5	1795.6864	247.39512	80.34275	35.66747	0.36869	0.44987	0.68844	4.8666	6	14.22365	3.52	89.84074	16	22.35424	1120	187.22981	2608.3328	202.08123	0.81684	0.55257	14	1411.9936	3.46675	1.93903	1.52773	12.88674	22.46626
g-tua5	3795.3536	398.63266	79.19361	72.6168	0.30013	0.00748	0.72992	5.35977	10	16.75653	3.328	118.76225	20.09641	30.72667	1078	215.44141	5199.6672	265.90575	0.66704	0.67454	19	3054.8992	4.38673	2.41507	1.97166	13.15615	23.4495
g-tua5	2761.4208	323.2335	78.08189	55.5797	0.33213	0.10721	0.73799	5.54426	10	15.39379	3.072	100.08464	19.85032	24.9928	1188	120.41179	3741.7984	232.6946	0.7199	0.64087	17	2069.4016	4.19236	2.50305	1.68931	12.16187	23.95289
g-tua5	2743.3984	273.05392	82.89339	46.11054	0.46238	0.27813	0.8248	5.41392	8	14.01214	4.04	92.55051	25.72768	30.08	1069	197.0203	3326.1568	221.61062	0.8116	0.70197	16	2299.8016	3.6512	1.87447	1.77673	12.07432	17.71787
g-tua5	1543.7824	188.3387	51.78357	42.05108	0.54691	0.04212	0.82194	4.39542	6	16.46116	2.02667	64.82584	16	26.33349	1069	212.66641	1878.2208	161.01818	0.85494	0.74825	10	1197.3632	4.3648	2.49207	1.87274	13.36268	22.83223
g-tua5	2543.7184	274.77315	80.22825	48.85677	0.42338	0.21064	0.79033	5.07062	6	22.80404	2.61333	98.82348	24.96	28.65742	1078	211.62939	3218.5344	222.05183	0.80813	0.64829	18	2125.0048	3.16575	1.6838	1.48194	11.09862	18.42493
g-tua5	4249.3952	378.2813	95.64947	64.81273	0.37317	0.13739	0.76493	5.37655	10	21.72963	3.52	108.16619	23.04	41.00498	1010	214.88136	5555.3024	281.89217	0.74519	0.672	19	3512.0128	4.55224	2.43071	2.12152	13.51301	21.75172
g-tua5	2664.6528	289.97234	100.42397	37.15986	0.39823	0.57629	0.7959	5.50127	8	14.80459	2.88	108.34032	20.63938	24.32	1013	236.42969	3347.968	236.49532	0.81558	0.59869	19	2277.1712	3.22352	1.62262	1.6009	10.85621	17.00772
g-tua5	2512.0768	277.04921	99.90232	35.20565	0.41127	0.60694	0.79849	4.9001	9	17.17027	2.56	105.85406	21.87265	24.9025	926	208.00721	3146.0352	227.89186	0.82257	0.60783	15	2031.2064	4.1652	2.12805	2.03715	14.08576	21.30381
g-tua5	3227.4432	336.26644	103.55698	49.11034	0.35868	0.40042	0.74585	5.42221	10	17.98524	3.072	124.63758	21.36105	33.03913	989	228.67225	4327.2192	265.89638	0.79073	0.57365	17	2602.1888	4.51176	2.33235	2.17941	13.65592	23.03887
g-tua5	3760.3328	370.40053	112.9431	50.44176	0.34442	0.44544	0.76086	5.43747	10	15.85865	4.48	123.99758	23.91237	30.18874	1124	178.87705	4942.2336	276.19788	0.74567	0.61943	21	3171.5328	3.52018	2.02094	1.49923	13.30731	21.3216
g-tua5	2648.9856	270.1645	78.91497	46.39323	0.45607	0.2365	0.80825	5.23869	8	17.14518	3.24	89.58896	21.99404	31.41872	1150	164.15541	3277.4144	215.19853	0.79655	0.7188	14	2084.7616	4.70131	2.67485	2.02646	13.79364	25.56648
g-tua5	3833.2416	354.32289	96.64584	62.24583	0.38369	0.17108	0.76104	5.4078	10	18.69928	2.88	126.97796	22.04054	28.94187	1087	185.95161	5036.8512	266.23968	0.7514	0.67956	18	3068.1088	4.65586	2.66815	1.98771	13.52391	23.7028
g-tua5	2240.9216	259.67273	74.96847	46.5143	0.41762	0.19721	0.74989	4.8444	9	13.92522	2.77333	100.15838	19.84	24.09156	988	217.11748	2988.3392	208.97661	0.80477	0.64482	12	1663.488	5.41126	2.86947	2.54179	14.89477	24.05509
g-tua5	1849.6512	214.35357	68.67959	37.3475	0.50587	0.29545	0.82911	5.29842	8	15.4692	2.88	76.85719	22.47302	26.36458	1136	164.64507	2230.8864	179.67156	0.8382	0.72001	13	1481.3184	3.85725	2.09974	1.75751	12.39149	18.46712
g-tua5	1981.0304	226.3128	65.61309	46.53807	0.48605	0.1093	0.81705	4.84378	6	21.33187	2.50667	78.42113	22.72676	26.51949	1076	195.96939	2424.6272	191.94311	0.84813	0.6757	15	1661.1328	3.114	1.82127	1.29273	11.08158	19.67753
g-tua5	2321.1008	239.21708	84.07356	38.4223	0.50971	0.42831	0.86137	4.89176	4	14.75509	5.36	86.65406	23.19945	29.50254	1047	199.66973	2694.656	210.301	0.87912	0.65951	14	1879.4496	3.73351	2.21355	1.53611	12.89271	22.13468
g-tua5	3021.2096	276.5135	70.43821	58.97232	0.49654	0.03091	0.8303	5.16979	10	16.64085	2.272	89.68935	22.4	37.27416	1174	139.78197	3638.6816	220.3677	0.79695	0.7818	17	2653.7984	3.20801	1.71683	1.49118	12.35892	18.16452
g-tua5	3831.9104	365.35818	99.37112	56.93239	0.36073	0.25578	0.78113	5.31616	9	19.19798	3.66222	118.15051	24.04902	30.10722	1147	157.1846	4905.5744	264.49566	0.72394	0.68832	19	3222.2208	3.90652	2.11315	1.79337	13.34026	24.35809
g-tua5	2237.6448	242.61786	64.91429	48.80202	0.4777	0.07717	0.83686	5.51867	8	15.44244	2.52	82.54896	21.12	28.51414	1008	213	2673.8688	192.62443	0.79394	0.75784	14	1781.0432	4.11937	2.21618	1.90319	12.32851	21.82022
g-tua5	2888.9088	274.01782	70.34869	55.61844	0.48349	0.05323	0.83909	6.07917	10	16.96501	3.296	85.99132	22.21639	36.13592	1126	172.65862	3442.8928	215.74276	0.78733	0.77996	14	2297.6512	4.87684	2.49846	2.37838	13.4881	23.6752
g-tua5	2507.264	260.44137	80.56096	43.74878	0.4645	0.2965	0.84431	5.41669	8	12.18656	4.2	95.94348	24.22719	27.1529	1064	203.14773	2969.6	208.94686	0.80228	0.72167	17	2130.2272	3.12287	1.63889	1.48398	11.63078	18.94181
g-tua5	1623.4496	197.18338	50.77646	46.48642	0.5247	0.00775	0.8368	5.40547	6	17.1507	3.09333	61.15055	23.29635	29.7514	1112	170.22338	1940.0704	168.97542	0.85695	0.7145	11	1269.4528	4.40645	2.58962	1.81682	12.96358	20.85325
g-tua5	2575.36	285.18176	83.27073	46.92641	0.39793	0.26826	0.77385	5.58083	10	13.1854	3.36	100.68858	21.15875	25.31845	1109	193.05181	3328	219.86694	0.77097	0.66947	15	1995.8784	4.78163	2.59095	2.19068	13.0572	22.00435
g-tua5	2125.9264	261.91434	82.08971	38.80182	0.38944	0.40292	0.73977	5.18661	8	12.46871	1.8	100.51445	15.21263	23.98933	845	163.80476	2873.7536	213.59252	0.81551	0.58558	16	1763.0208	3.30114	1.79404	1.5071	11.31434	17.03896
g-tua5	2755.9936	308.1386	86.429	48.82383	0.36475	0.26643	0.75949	5.65026	9	21.04983	2.88	99.1019	18.95308	27.19059	1022	220.05454	3628.7488	230.11487	0.74679	0.65403	16	2159.0016	4.57936	2.56457	2.01479	13.65695	23.9338
g-tua5	1890.6112	210.09318	66.62641	38.8587	0.53826	0.24242	0.85755	5.04429	6	12.81933	3.46667	78.45719	23.43659	26.91046	1009	220.95022	2204.672	179.52362	0.8545	0.73717	11	1448.1408	4.75037	2.62402	2.12634	13.34755	23.43085
g-tua5	2426.88	254.17002	83.64564	42.27463	0.47207	0.35174	0.82616	4.617	7	16.34687	3.2	105.02109	19.75725	32.70895	957	215.08835	2937.5488	219.53145	0.86372	0.6328	15	2012.672	3.51213	1.82337	1.68876	12.51318	19.96159
g-tua5	2416.64	246.24376	75.85146	43.20508	0.50083	0.26017	0.85937	4.68214	5	18.95089	5.504	91.82896	21.84454	33.23073	882	205.13898	2812.1088	207.19775	0.84143	0.70738	12	1889.8944	4.69544	2.43151	2.26393	15.1094	26.27925
g-tua5	2038.784	215.91751	66.40372	43.46094	0.54955	0.16016	0.85487	4.42861	5	17.01991	5.056	65.48858	23.78356	30.78659	937	207.21245	2384.896	187.37704	0.86782	0.72971	13	1689.4976	3.14465	1.80897	1.33567	12.7252	21.84819
g-tua5	3073.1264	303.6586	90.54217	50.92687	0.41881	0.26971	0.80286	4.77046	8	16.12293	5.32	109.00306	23.26116	27.52	1105	196.10711	3827.712	240.11392	0.79074	0.66982	18	2578.6368	3.22144	1.85156	1.36988	12.86661	21.67859
g-tua5	1912.32	189.55438	52.86546	47.92977	0.66881	0.00955	0.89775	4.52259	6	19.46299	4.32	57.98271	31.46432	36.44068	1070	203.05664	2130.1248	168.01563	0.88637	0.85128	12	1579.3152	3.57346	1.94189	1.63157	12.14538	23.06665
g-tua5	2215.936	224.52925	70.52976	42.21219	0.55236	0.22329	0.8696	5.29559	6	18.62796	3.14667	76.78896	25.6	29.50254	1091	196.93908	2548.224	188.84674	0.84108	0.78081	15	1846.8864	3.21203	1.68489	1.52714	11.31555	19.42906
g-tua5	2072.4736	230.2116	61.84719	46.74129	0.49141	0.0745	0.83144	5.55809	7	15.61948	2.74286	75.25329	18.02256	31.17004	1098	192.61879	2492.6208	187.09178	0.81269	0.74403	16	1762.9184	2.77635	1.6328	1.14356	10.92325	19.83223
g-tua5	3906.2528	371.2413	118.80599	51.25285	0.35617	0.47086	0.7245	4.56296	9	15.0853	5.47556	130.90893	21.15875	28.99843	1075	209.39436	5391.6672	294.75449	0.79397	0.565	23	3390.976	2.78312	1.52852	1.2546	11.94595	21.12024
g-tua5	2237.1328	240.30963	60.6061	54.28676	0.48681	0.01203	0.8022	4.61957	7	15.32951	3.84	82.12858	19.84	28.11633	1158	155.07418	2788.7616	194.75237	0.81042	0.7412	13	1693.9008	4.0629	2.33047	1.73244	12.60881	25.8869
g-tua5	3330.56	280.83041	78.55889	58.79681	0.53069	0.07948	0.84566	4.81553	7	20.53881	5.21143	92.71132	32.10224	39.58181	1130	171.40012	3938.4064	233.85657	0.83273	0.76529	18	2936.7296	2.90378	1.60242	1.30136	11.95643	21.05582
g-tua5	1748.0704	200.47986	67.13831	35.18829	0.54655	0.32376	0.85445	4.89552	6	17.41959	3.09333	70.09171	20.44998	25.76745	1114	173.95689	2045.8496	174.2615	0.86922	0.72338	13	1473.536	3.15913	1.58461	1.57452	11.71583	17.48215
g-tua5	2328.1664	240.7167	66.73074	50.51233	0.50491	0.07369	0.82073	4.92057	7	18.25444	3.74857	77.63916	25.93382	31.28153	992	227.11891	2836.6848	202.08405	0.83951	0.71641	16	2007.4496	2.78534	1.5807	1.20464	10.84434	16.5762
g-tua5	3726.0288	370.99505	87.07848	67.27329	0.34019	0.06374	0.75392	4.72125	10	17.39748	2.336	108.52387	22.0684	28.8	1031	225.98451	4942.2336	262.83773	0.70847	0.67777	20	3067.2896	3.7462	2.11198	1.63825	12.03799	20.83664
g-tua5	1481.216	190.19438	70.0216	31.43062	0.51456	0.4417	0.81936	3.67218	4	10.16764	5.2	69.37406	17.78233	20.23858	1164	156.92673	1807.7696	165.40624	0.86967	0.68034	13	1212.928	2.45878	1.48898	0.9698	11.21271	22.61718
g-tua5	2166.0672	233.76767	79.11688	39.71849	0.4981	0.3569	0.80879	4.08732	5	18.2825	2.56	83.4768	23.68865	26.88	1168	147.33296	2678.1696	201.21688	0.86076	0.67228	14	1803.0592	2.93486	1.61249	1.32237	12.55288	21.6952
g-tua5	3216.6912	357.62717	100.76278	47.12563	0.31605	0.41094	0.70178	5.72259	10	13.43097	3.936	118.23367	19.85032	27.52744	1155	164.47796	4583.6288	258.70883	0.7234	0.60394	19	2654.208	3.80261	2.24481	1.65127	12.96224	21.0773
g-tua5	1511.5264	193.54967	62.49335	34.76825	0.50704	0.27801	0.84127	4.66885	5	11.98775	3.328	70.42113	15.38664	24.19335	1133	173.81312	1796.7104	163.94794	0.84706	0.70667	14	1234.432	2.59324	1.6465	0.95492	11.06841	21.59777
g-tua5	3750.2976	335.3425	100.53951	56.69931	0.41908	0.26771	0.80144	5.32297	7	21.50015	4.02286	111.92464	25.09094	33.53136	1017	208.75823	4679.4752	263.1443	0.7847	0.68059	20	3166.208	3.36422	1.93354	1.43069	12.65902	24.54481
g-tua5	2123.0592	213.84222	65.82201	44.19596	0.58343	0.14327	0.86785	3.75252	3	34.55448	2.66667	75.66425	33.79297	33.79297	1172	141.29756	2446.336	185.37438	0.86687	0.77638	15	1769.2672	2.75247	1.52746	1.22501	11.03618	19.28572
g-tua5	3144.6016	311.86879	82.18764	58.52452	0.40629	0.10698	0.78903	4.95247	8	17.28646	3.44	101.73954	23.68865	28.25439	1149	149.05704	3985.408	236.00765	0.75675	0.70945	16	2582.2208	4.01104	2.01325	1.99779	13.70255	25.16938
g-tua5	3009.9456	329.93076	83.81137	58.08556	0.34747	0.12324	0.73962	4.9021	8	13.43509	5.48	86.86035	18.33798	26.63507	1160	162.05246	4069.5808	238.46243	0.72277	0.66516	21	2446.1312	3.02497	1.64014	1.38483	11.12579	20.5678
g-tua5	1696.3584	192.15986	54.97807	42.81079	0.5773	0.06005	0.86124	4.68855	6	19.59711	1.76	65.62113	25.1887	29.44	1139	161.38773	1969.664	166.13909	0.86459	0.7723	13	1416.6016	3.07836	1.82565	1.2527	10.97842	19.4728
g-tua5	3130.9824	287.94805	88.06921	49.76076	0.47453	0.26627	0.83207	5.3776	10	16.92469	3.072	106.74974	25.93382	32.1596	1092	204.24495	3762.8928	234.23038	0.81345	0.71714	19	2711.8592	3.0592	1.58603	1.47317	11.25344	18.37418
g-tua5	2529.1776	295.25315	94.51376	40.54024	0.36459	0.47501	0.7513	4.82447	7	13.15226	4.34286	109.45171	17.4686	24.05753	1106	198.84416	3366.4	231.74783	0.78491	0.59178	18	2017.1776	3.09882	1.70832	1.3905	12.1919	22.01544
g-tua5	2687.0784	267.20296	78.26492	48.74315	0.47294	0.19453	0.83645	5.14599	7	18.59987	4.06857	91.4768	27.16044	30.08	1067	200.15744	3212.4928	216.24165	0.80928	0.72212	12	2037.3504	5.51814	3.07749	2.44065	15.59067	29.16208
g-tua5	3471.36	350.20447	103.04062	48.48299	0.35569	0.40638	0.7948	5.73048	9	16.68931	4.12444	112.09877	26.24	30.35787	1034	218.96347	4367.5648	259.0822	0.7398	0.64988	17	2753.4336	4.89462	2.77181	2.12281	13.87756	24.97645
g-tua5	1402.7776	194.03438	53.16872	40.25495	0.46821	0.07359	0.79859	4.95679	8	8.17803	3.24	75.06584	14.08	21.76	957	231.49946	1756.5696	156.31687	0.80561	0.72142	11	1048.4736	4.03744	1.87743	2.16001	11.64641	20.79831
g-tua5	1483.5712	187.30496	64.09171	31.38373	0.5314	0.37601	0.84964	5.03161	5	18.60061	1.984	74.33877	21.76	24.37047	970	223.50391	1746.1248	162.59309	0.86807	0.7052	11	1143.6032	4.22341	2.26983	1.95358	12.21642	21.76774
g-tua5	2384.9984	257.07276	61.76434	57.37503	0.45351	0.00541	0.80311	4.88009	7	12.97399	4.25143	89.90896	18.42711	28.11633	1057	210.66799	2969.7024	202.17552	0.78645	0.73323	13	1841.5616	4.48709	2.55865	1.92844	13.22406	25.52424
g-tua5	3342.0288	339.57072	73.74409	66.03538	0.36422	0.01209	0.7779	5.06034	9	17.96278	3.98222	87.71445	19.2	33.28615	1051	224.58629	4296.192	239.97614	0.7067	0.72926	16	2696.192	4.29464	2.50583	1.78881	14.7273	26.9748
g-tua5	2424.32	281.74883	82.5895	44.01061	0.38377	0.311	0.78898	4.99905	6	21.68626	3.41333	90.63603	16.11479	27.16798	981	222.60728	3072.7168	216.59981	0.76877	0.64936	15	1917.8496	3.74106	2.05933	1.68172	13.07123	24.06948
g-tua5	1400.7296	178.66106	51.22624	37.54978	0.55145	0.09058	0.85249	5.42363	6	20.51292	1.81333	57.89564	25.79922	27.12271	1054	222.77567	1643.1104	150.95137	0.8449	0.77248	10	1024.9216	4.56122	2.39339	2.16783	12.3471	20.64466
g-tua5	2016.3584	207.84376	58.71289	46.57191	0.58655	0.0518	0.88582	4.93676	5	16.37724	6.4	64.57016	22.54581	34.0646	1079	201.50434	2276.2496	176.3844	0.84864	0.81444	12	1571.328	4.16502	2.45559	1.70943	12.6691	25.67418
g-tua5	2719.744	286.06802	70.83468	56.5987	0.41764	0.0487	0.79255	5.51579	8	21.3743	3.72	93.30584	28.86393	32.28672	1126	182.98087	3431.6288	218.23959	0.76289	0.71758	17	2230.0672	3.64865	2.01872	1.62993	12.16431	20.55324
g-tua5	3010.56	314.45543	83.56955	51.68073	0.38259	0.19956	0.79111	5.42969	9	17.10082	3.73333	97.67603	25.6	28.91355	1150	154.95161	3805.4912	229.37441	0.72943	0.71906	14	2266.624	5.69573	2.81138	2.88435	13.73926	25.59712
g-tua5	1883.3408	234.34886	77.93837	34.71198	0.43094	0.44749	0.82966	5.17048	8	13.2945	3.68	89.13642	19.87094	22.43654	1186	104.48445	2270.0032	193.74361	0.82673	0.6305	11	1332.6336	5.26376	2.69368	2.57008	15.83571	27.18972
g-tua5	1819.136	230.55434	72.97159	37.92628	0.43006	0.33021	0.7836	4.81738	8	13.32479	3.08	91.59603	17.00522	25.50382	1198	97.78548	2321.5104	191.67782	0.83138	0.6222	15	1472.3072	3.37129	1.61174	1.75954	11.09323	15.74823
g-tua5	2484.224	285.2006	71.95924	57.68273	0.3838	0.04735	0.74151	4.3889	9	10.84365	4.65778	87.29016	19.24262	21.45671	1062	202.97783	3350.2208	216.5288	0.75922	0.66584	15	2090.3936	3.48511	1.96015	1.52496	12.71375	22.71993
g-tua5	2784.8704	264.95354	72.81348	54.97515	0.49851	0.07499	0.85447	5.38473	6	22.42978	2.88	94.567	30.98552	33.28	950	205.67693	3259.1872	218.02018	0.82286	0.73624	19	2400.256	2.8116	1.72555	1.08605	10.43438	20.45684
g-tua5	1443.6352	188.86889	55.90715	36.22704	0.50856	0.16692	0.82425	5.37285	8	10.72479	2.12	66.778	14.59425	22.4	1177	126.65702	1751.4496	158.95268	0.8416	0.71801	10	1070.8992	4.89883	2.68317	2.21567	13.79933	21.22438
g-tua5	2497.4336	267.10647	82.83498	42.54463	0.43988	0.33935	0.81432	4.84239	8	14.23107	3.72	92.4329	20.2082	27.63881	1125	175.4651	3066.88	217.76041	0.81526	0.66183	15	2019.2256	3.75925	2.01617	1.74308	13.08731	21.76565
g-tua5	2635.264	289.13157	72.1366	54.72336	0.39613	0.0726	0.78722	5.0211	11	7.62117	4.16	87.29406	16.9086	26.8037	1199	100.5286	3347.5584	214.9834	0.74355	0.71651	15	2073.2928	4.16909	2.33826	1.83083	13.31673	23.45168
g-tua5	2104.5248	229.53944	73.17187	41.15796	0.50194	0.26968	0.83858	5.24338	7	12.27394	5.12	79.39055	21.05201	27.99223	1157	152.79071	2509.6192	193.64356	0.84362	0.70527	14	1629.3888	3.92463	2.05067	1.87396	11.91381	21.57974
g-tua5	1544.2944	195.35986	68.63152	32.15516	0.50847	0.4096	0.85093	4.41848	5	22.75041	3.456	75.50896	24.22719	25.6	1166	137.20058	1814.8352	174.33744	0.89239	0.6385	11	1175.7568	4.21858	2.27279	1.94579	12.70721	21.81866
g-tua5	3053.3632	289.10721	75.53011	57.24155	0.45906	0.07309	0.82438	5.05833	8	17.39322	4.16	87.98896	25.25366	35.84	1194	114.05262	3703.808	227.46239	0.78678	0.7416	12	2198.4256	6.36793	3.32362	3.04431	15.89338	30.76579
g-tua5	1424.1792	189.97476	61.61125	32.97147	0.49589	0.30774	0.84862	5.46169	6	12.59934	2.72	74.37093	15.38664	20.44998	943	219.4926	1678.2336	163.26934	0.85943	0.67138	12	1119.4368	3.32701	1.70206	1.62495	11.83882	20.79803
g-tua5	2201.1904	258.24296	81.14163	40.49464	0.41477	0.36144	0.77166	4.63905	6	15.1745	4.37333	94.89642	20.65922	23.80938	984	218.16278	2852.5568	206.98186	0.8015	0.64566	17	1825.28	2.61644	1.48766	1.12878	11.42337	21.8968
g-tua5	1976.9344	229.63041	70.97095	41.6601	0.47113	0.23762	0.78935	4.52876	6	18.42534	2.66667	81.25954	18.42711	26.88	1172	147.62791	2504.4992	192.02322	0.83623	0.67374	11	1437.9008	4.82915	2.73691	2.09224	15.10179	28.57051
g-tua5	2683.8016	276.40921	94.59814	41.16805	0.44142	0.46449	0.81988	4.21075	7	16.39909	4.29714	108.98032	19.43325	28.10176	1206	87.19518	3273.4208	228.10507	0.82524	0.64817	13	2072.9856	4.67832	2.42587	2.25245	15.24074	24.96513
g-tua5	3309.7728	320.59586	85.09135	56.10442	0.40466	0.15523	0.80656	5.14695	9	17.24138	3.12889	111.68229	24.9682	32.66509	1143	161.73744	4103.5776	238.31108	0.74334	0.73235	16	2551.296	4.7843	2.74554	2.03876	13.94535	26.82768
g-tua5	2053.7344	233.53473	61.07216	49.14247	0.47321	0.04578	0.8109	4.752	7	19.24368	3.2	80.68777	22.35424	27.5869	1181	123.0569	2532.6592	187.80717	0.80419	0.73169	11	1497.3952	5.17994	3.06752	2.11384	14.55011	25.75208
g-tua5	2815.5904	301.91273	76.97486	57.66783	0.38817	0.07897	0.76561	5.37203	9	18.54412	1.63556	97.09483	18.95308	29.25157	1013	231.06925	3677.5936	232.85416	0.77126	0.65255	15	2210.304	4.79267	2.71244	2.08023	13.41743	24.02938
g-tua5	2492.0064	256.80215	65.43025	56.27292	0.47486	0.02239	0.78241	5.03034	6	22.60429	3.30667	81.99993	25.91802	34.61329	1084	213.67499	3185.0496	210.15257	0.81834	0.70907	16	2089.984	3.31948	1.59089	1.72859	12.35254	18.71888
g-tua5	2807.3984	269.03199	89.7407	43.20698	0.48742	0.38891	0.83841	5.07279	7	16.16077	2.60571	102.91916	24.9025	30.59307	1010	219.08446	3348.48	223.33713	0.83015	0.70728	19	2386.5344	2.91859	1.60483	1.33066	10.85985	19.77131
g-tua5	1708.032	179.89005	58.90475	38.2554	0.66327	0.1654	0.90993	4.26912	3	23.53305	5.54667	50.86506	16.19086	28.65742	994	224.25432	1877.0944	162.53347	0.90352	0.81249	13	1460.4288	2.74507	1.42572	1.31935	11.33913	19.08784
g-tua5	4078.6944	344.22485	104.13745	53.67469	0.43256	0.33664	0.85064	5.05921	8	22.21527	3.16	124.15287	25.63198	38.5331	886	184.55352	4794.88	267.63408	0.7775	0.71556	19	3440.2304	3.78295	2.05555	1.72739	13.9153	24.61479
g-tua5	2953.6256	325.49624	93.40623	48.96895	0.35033	0.32355	0.75861	4.89028	8	15.75225	3.88	111.68619	18.12455	28.86393	1104	196.35173	3893.4528	241.52868	0.74203	0.63625	19	2522.2144	2.94909	1.58996	1.35912	12.87737	21.23397
g-tua5	3691.52	357.08918	78.75743	74.82818	0.3638	0.00261	0.74127	4.84656	9	13.17855	4.48	99.73248	22.29002	30.10722	1082	203.39371	4980.0192	260.60733	0.72981	0.68303	21	3115.52	3.35459	1.69314	1.66144	12.86987	22.46191
g-tua5	1574.1952	204.08141	66.81314	34.09725	0.47496	0.34427	0.81416	4.87541	5	23.38853	3.648	76.55993	28.91355	29.30753	1074	197.36261	1933.5168	171.08713	0.83833	0.67582	13	1280.4096	3.24408	1.81237	1.43461	10.93754	19.32198
g-tua5	1742.0288	200.13712	67.30453	34.83295	0.54652	0.33348	0.85548	4.43764	6	17.17972	2.93333	70.62742	22.21639	30.05275	1149	158.43295	2036.3264	174.50268	0.87192	0.71889	13	1474.3552	3.10367	1.51524	1.58843	11.35256	16.71042
g-tua5	2364.0064	253.10963	81.54446	42.30432	0.4637	0.33162	0.81513	4.2283	7	20.0392	3.88571	91.59993	21.89137	33.06391	1160	155.14832	2900.1728	210.16567	0.83033	0.67257	12	1800.6016	4.91305	2.28011	2.63295	15.39831	24.17539
g-tua5	3874.7136	378.68285	108.93698	58.17021	0.33955	0.30942	0.73346	4.64663	9	17.2582	3.73333	131.9599	18.03392	29.55109	1029	218.81042	5282.816	280.67934	0.7412	0.61806	22	3317.76	3.25435	1.85852	1.40528	12.72709	22.02892
g-tua5	3397.8368	325.08918	81.50661	66.64573	0.40402	0.03945	0.7713	4.11018	8	14.62136	5.16	106.98267	19.21066	33.26153	1206	102.9223	4405.3504	251.06587	0.7723	0.67739	18	2849.28	3.32177	1.8649	1.45688	13.42979	23.63439
g-tua5	3770.6752	383.64756	114.79801	49.02378	0.32193	0.4782	0.71788	4.98944	10	17.11269	3.072	134.00854	23.98933	28.8	1197	119.2057	5252.5056	282.51781	0.7364	0.59366	19	3105.6896	4.08549	2.23395	1.86413	13.85232	24.06752
g-tua5	2642.8416	252.37315	75.17501	47.928	0.52143	0.17808	0.85178	4.3474	5	29.28374	2.368	87.57248	34.20858	38.66575	1156	152.91828	3102.72	206.67518	0.81893	0.77751	15	2218.2912	3.5027	1.58362	1.91908	12.51239	20.02196
g-tua5	1665.536	180.59438	57.6911	39.30494	0.64173	0.13393	0.86761	3.8318	4	18.72764	4.08	55.79761	25.50382	26.88	1041	221.19901	1919.6928	162.31682	0.89879	0.7944	13	1413.5296	2.49272	1.25839	1.23433	10.79924	18.26424
g-tua5	4173.9264	408.6342	107.04502	62.05043	0.31411	0.247	0.72808	5.17596	13	12.45501	3.29846	133.19441	20.44998	28.87812	1127	183.96739	5732.7616	291.1869	0.71259	0.6186	23	3514.9824	3.42666	2.04525	1.3814	12.2383	21.19583
g-tua5	3146.1376	295.54489	76.78196	59.76542	0.45263	0.06024	0.80154	4.68611	6	22.61658	4.74667	100.67916	17.92	34.84916	1189	114.91301	3925.0944	239.9723	0.81197	0.68654	20	2814.2592	2.4971	1.45319	1.0439	11.32009	19.34755
g-tua5	1729.3312	195.95438	63.02085	38.50673	0.56595	0.20821	0.8372	4.21562	5	10.11811	6.464	66.96935	22.84361	26.31015	1189	116.98718	2065.6128	169.34576	0.86421	0.75777	12	1407.1808	3.2939	1.92846	1.36544	12.03313	22.28699
g-tua5	2384.1792	247.28531	84.50884	39.34847	0.48995	0.4143	0.82758	4.50253	8	16.85783	3.04	88.78035	22.4	28.34846	973	205.69395	2880.9216	208.46125	0.843	0.68944	15	1941.4016	3.28216	1.96332	1.31884	12.04981	21.05774
g-tua5	3313.9712	326.1684	98.56844	49.84274	0.39145	0.35134	0.77717	4.85929	10	11.45512	4.576	107.14738	19.85032	27.6314	1150	159.31416	4264.1408	249.53769	0.76506	0.66878	18	2699.776	3.78228	2.02985	1.75243	13.50132	23.48373
g-tua5	2034.5856	213.35751	67.03515	41.9777	0.56166	0.19066	0.86504	4.72585	5	12.28124	6.336	71.24858	22.61836	28.6002	1179	118.31314	2352.0256	183.70423	0.86102	0.75761	11	1583.2064	4.41092	2.43958	1.97134	14.1704	27.25905
g-tua5	4148.3264	386.03343	97.03569	67.07934	0.34981	0.12482	0.72914	4.78642	8	24.06567	3.36	129.33719	21.30345	33.48858	1092	203.8676	5689.344	282.71786	0.73237	0.65219	22	3487.1296	3.51057	1.92743	1.58314	12.41582	20.70021
g-tua5	1505.4848	186.37322	70.67468	29.25137	0.54465	0.50056	0.86123	4.19073	5	6.60643	4.608	64.36387	16.64	22.32674	1078	183.86408	1748.0704	166.70325	0.89446	0.68077	12	1192.96	3.21895	1.82129	1.39766	12.13568	21.3123
g-tua5	4177.408	369.68289	110.25747	55.44049	0.38411	0.35567	0.77335	4.96384	10	16.7323	3.712	133.73012	24.45437	31.61367	1141	168.1874	5401.7024	279.82127	0.75692	0.67043	24	3700.1216	2.89989	1.58459	1.3153	11.21755	18.03414
g-tua5	3331.072	325.01153	97.24962	55.99169	0.39627	0.25208	0.76336	4.3883	6	23.40142	4.37333	113.92229	25.83096	28.8	972	214.57866	4363.6736	264.83989	0.81486	0.5968	25	3034.5216	1.83832	1.08029	0.75802	9.98951	18.28913
g-tua5	3423.232	334.85227	111.51434	43.31781	0.38365	0.54432	0.80591	4.86125	9	15.79136	5.97333	117.05406	25.79922	29.48171	1194	129.16269	4247.6544	269.71401	0.80547	0.59134	18	2714.9312	4.02166	2.39743	1.62423	13.55746	25.83465
g-tua5	3344.896	353.29466	93.90511	57.27308	0.33676	0.20953	0.73593	4.94165	8	24.66331	2.4	128.93012	25.98904	28.13817	1002	227.07708	4545.1264	266.25795	0.75364	0.59291	22	2897.6128	3.08394	1.60519	1.48123	11.39383	19.43254
g-tua5	3918.848	364.4154	92.57027	62.43968	0.37083	0.14033	0.7665	4.97242	11	15.39692	2.09455	120.73325	23.91237	30.75332	1087	214.75568	5112.6272	264.05748	0.72461	0.70627	23	3443.8144	2.87746	1.63001	1.24745	11.67415	19.63136
g-tua5	3154.2272	297.86092	96.18793	45.3212	0.44676	0.40533	0.81947	5.36152	11	12.99628	2.93818	102.11055	21.36105	31.36	1005	227.87935	3849.1136	240.24433	0.80657	0.68675	17	2651.8528	3.66566	1.80539	1.86028	13.11482	20.61833
g-tua5	2214.2976	221.87828	78.27516	37.17525	0.56522	0.39931	0.89909	4.19165	3	33.76807	1.92	87.86032	12.8	28.34846	964	214.79991	2462.8224	197.90011	0.89193	0.71048	13	1825.4848	3.54979	1.97763	1.57215	13.11849	23.49037
g-tua5	3853.7216	376.65856	96.63539	63.96426	0.34135	0.15264	0.73401	4.58729	8	17.41901	5.6	117.86819	21.99404	28.4062	1013	218.65727	5250.2528	279.05851	0.74088	0.62187	24	3342.9504	2.6768	1.48384	1.19296	11.92039	20.96857
g-tua5	1716.5312	233.36612	69.58318	36.52408	0.39608	0.32261	0.74922	5.24579	7	15.05444	1.87429	89.20464	18.02256	22.21639	930	227.60492	2291.0976	187.41106	0.80308	0.61415	12	1306.9312	4.54202	2.53658	2.00543	12.32472	21.21492
g-tua5	3755.6224	322.08995	85.7708	62.50828	0.45492	0.09378	0.81334	4.45158	7	26.21039	5.07429	115.64932	34.61329	46.20871	1046	212.06367	4617.5232	258.9	0.80381	0.70409	15	2991.7184	4.57842	2.49811	2.08031	15.39522	26.96667
g-tua5	4542.5664	371.71821	90.38374	73.18768	0.41313	0.04325	0.78575	4.49706	8	16.93998	5.68	111.18816	24.72919	39.2284	1176	143.71847	5781.1968	278.6786	0.7497	0.73503	24	4088.5248	2.57806	1.36208	1.21597	11.23691	19.21604
g-tua5	2541.4656	287.05076	84.34493	45.03182	0.38759	0.30954	0.77864	4.80769	7	19.41567	2.78857	100.24935	17.38634	25.79922	1059	204.6778	3264	221.78456	0.77263	0.64928	17	2099.8144	3.31771	1.95616	1.36338	11.93274	21.77102
g-tua5	2612.8384	316.92447	88.07756	50.90541	0.3269	0.24921	0.73223	4.8564	10	10.6214	4.192	110.95132	16	22.69971	939	215.79388	3568.3328	231.90668	0.73174	0.61051	18	2049.3312	3.48726	2.15433	1.33585	12.20758	22.4266
g-tua5	4358.0416	425.06791	104.75565	72.93417	0.3031	0.12044	0.69615	4.71373	12	11.11627	3.68	134.41009	21.84454	27.00163	1140	182.34034	6260.224	298.1101	0.70132	0.61624	22	3757.3632	3.51356	1.88912	1.62444	14.04756	21.00316
g-tua5	3511.808	361.66014	116.75211	53.06738	0.3374	0.43238	0.73517	4.49765	6	20.68207	4.53333	143.63128	18.63708	28.16	1147	161.58898	4776.8576	292.00443	0.8074	0.51756	23	2972.672	2.97795	1.74962	1.22833	11.85437	19.80925
g-tua5	2735.7184	273.51979	94.51518	40.4129	0.45952	0.4773	0.81551	4.05979	6	16.7758	3.62667	96.09325	24.05753	30.48577	1184	125.76566	3354.624	229.50995	0.8391	0.65265	14	2206.208	4.20475	2.18214	2.02261	14.19259	24.17673
g-tua5	3891.0976	396.99659	98.00703	67.79814	0.31025	0.12439	0.71155	4.89955	11	16.69603	2.61818	128.30345	20.33952	25.70379	1020	222.27236	5468.4672	282.69142	0.71208	0.61187	23	3258.88	3.36982	1.66683	1.70299	11.65515	19.25464
g-tua5	2284.032	239.79276	58.52962	55.6764	0.49916	0.00249	0.81712	4.85405	7	14.67058	2.01143	77.58816	19.76761	29.9777	1190	115.3343	2795.2128	195.80186	0.81655	0.74865	14	1824.256	3.92371	2.02279	1.91121	12.00928	19.16796
g-tua5	3033.3952	293.1535	86.77375	49.18741	0.44356	0.26383	0.8115	4.7709	9	15.92286	4.65778	102.61638	23.04	33.06391	1185	150.38617	3738.0096	234.44558	0.79974	0.69351	16	2521.3952	3.66794	1.91933	1.75281	13.16252	22.21244
g-tua5	3859.2512	381.02095	91.97394	68.19882	0.33405	0.08437	0.74423	4.84666	11	13.90416	2.99636	137.1309	18.21472	29.77892	1199	95.16302	5185.536	272.63768	0.71555	0.65244	23	3260.3136	3.07892	1.70634	1.37257	11.95496	21.69962
g-tua5	3185.9712	303.17941	93.01529	47.25711	0.43556	0.34771	0.81786	4.72124	8	20.18165	2.72	106.21012	28.75018	33.23073	1159	152.25636	3895.5008	242.3984	0.79952	0.68138	19	2703.4624	3.16503	1.58255	1.58248	11.51857	19.33589
g-tua5	3552.4608	400.05463	100.32801	57.63107	0.27893	0.25381	0.65455	4.65023	8	26.13056	2.08	129.26735	21.89137	28.86393	1168	149.31845	5427.3024	281.15903	0.7028	0.56472	22	2921.6768	3.52228	1.97973	1.54408	12.71925	21.18896
g-tua5	2941.7472	306.36057	79.84125	53.00257	0.39387	0.15071	0.79051	4.94802	8	19.35087	4.52	93.19603	24.39567	31.67838	1042	221.27133	3721.3184	227.70581	0.74326	0.71296	14	2209.4848	4.96482	2.58077	2.38405	15.21431	28.40565
g-tua5	4397.6704	436.37382	103.55879	65.18791	0.29021	0.18698	0.72575	4.67504	9	18.94133	3.44889	135.17483	21.12	28.27612	1115	198.4641	6059.52	290.40623	0.6655	0.65527	27	3826.5856	2.81696	1.46667	1.35029	11.94332	21.06902
g-tua5	4103.9872	422.40362	124.6136	58.05362	0.28904	0.41389	0.6681	4.58795	9	19.01515	3.62667	156.47677	21.27459	26.33349	959	215.06278	6142.7712	311.21583	0.73677	0.53247	22	3419.2384	3.44156	1.89721	1.54435	13.1258	23.10901
g-tua5	3898.6752	404.18408	98.69994	64.33713	0.29989	0.1629	0.71141	4.06159	9	21.84407	1.84889	137.14812	19.24262	27.5869	1044	218.44221	5480.2432	277.91813	0.6876	0.6343	21	3242.2912	3.83865	1.86438	1.97661	13.66769	21.27626
g-tua5	3239.424	409.33624	89.14743	69.69504	0.24295	0.05823	0.58334	4.74822	8	20.26567	1.56	142.76225	16.68916	22.4	1009	214.90928	5553.2544	285.70381	0.69797	0.49871	25	2748.416	2.64525	1.46263	1.18262	11.23372	19.70612
g-tua5	2477.1584	310.21941	82.47663	45.84882	0.32346	0.27863	0.70821	5.11258	9	18.51929	1.28	109.607	18.56	23.89524	996	238.42819	3497.7792	232.56258	0.74967	0.57555	17	2048.8192	3.97048	1.89956	2.07091	11.8071	17.96815
g-tua5	3337.4208	317.30489	74.62364	65.90841	0.41655	0.01527	0.79446	5.04318	8	22.20155	2.76	93.67522	21.46625	35.77709	941	215.11625	4200.8576	240.50007	0.75795	0.72509	15	2702.6432	4.85759	2.67539	2.1822	14.69327	24.53092
g-tua5	2211.0208	228.57002	70.82995	43.5989	0.53182	0.20289	0.84284	4.12774	5	18.68202	3.84	75.54113	26.38788	31.41872	1009	224.63081	2623.2832	195.09055	0.85353	0.73001	13	1848.832	3.34189	1.87352	1.46837	12.43153	21.60288
g-tua5	2688.6144	309.90331	69.89686	63.08303	0.35179	0.01045	0.72956	5.80412	10	11.54524	3.616	93.17719	16.19086	26.05201	1059	218.86754	3685.2736	229.9871	0.74213	0.63875	18	2188.1856	3.59198	2.04102	1.55096	12.12048	20.72176
g-tua5	1473.024	173.44457	51.14722	38.48628	0.61532	0.07672	0.8895	5.08958	6	13.72221	2.72	55.18035	24.19335	30.08	1036	223.42113	1656.0128	150.83767	0.86966	0.81358	10	1132.9536	4.47644	2.20714	2.2693	12.75327	21.22633
g-tua5	2851.328	309.48292	87.66815	49.15172	0.3741	0.27215	0.75849	5.69644	8	23.00557	1.28	114.21012	22.69971	34.07061	1039	218.14216	3759.2064	239.89005	0.77513	0.62263	16	2287.104	4.70959	2.27361	2.43598	12.7306	21.11365
g-tua5	2131.7632	243.71041	68.8787	44.51362	0.45103	0.16874	0.79824	5.4445	7	20.5369	3.65714	82.27055	26.2712	31.48384	1165	160.58331	2670.592	196.63132	0.80682	0.69286	14	1623.3472	4.29238	2.54052	1.75186	11.74221	21.65301
g-tua5	2880.4096	295.26647	89.74408	45.86059	0.41518	0.34324	0.77926	4.71566	8	18.8787	2.84	94.03128	26.88	28.8	1177	135.56179	3696.3328	229.63547	0.77772	0.68641	16	2382.9504	3.89721	1.7987	2.09933	13.01536	19.39917
g-tua5	4245.2992	384.41621	103.6365	62.18719	0.36101	0.22139	0.78483	4.90217	9	22.38769	3.66222	131.02816	25.616	32.36274	1096	200.88803	5409.1776	280.88485	0.73068	0.67618	18	3423.8464	4.8415	2.44606	2.39544	14.88463	26.84287
g-tua5	4275.712	385.92134	99.9486	61.47088	0.36076	0.2035	0.80199	5.18765	11	15.4305	2.56	125.9858	22.4	31.85246	1011	215.20688	5331.3536	271.68284	0.70399	0.72794	22	3664.0768	3.50802	1.93279	1.57523	12.47227	21.72362
g-tua5	1798.656	217.13318	54.49431	46.46512	0.47941	0.02498	0.8201	5.58434	6	20.19514	2.77333	64.28622	26.05987	32.89625	1025	219.55182	2193.2032	174.08434	0.80174	0.74583	11	1375.0272	4.9764	2.66534	2.31106	12.81704	23.56096
g-tua5	1558.6304	203.86731	61.93319	36.02629	0.47126	0.24439	0.83148	5.34176	5	16.49881	2.432	71.75603	17.00522	25.76745	1053	222.43876	1874.5344	168.99174	0.82893	0.68584	10	1110.016	5.27128	2.74037	2.53092	14.05372	25.0898
g-tua5	2575.872	277.03589	75.18605	51.79804	0.42176	0.12693	0.79469	5.63858	9	13.77838	4.01778	92.33642	21.76	24.10006	959	227.7806	3241.3696	213.66484	0.77125	0.70904	19	2164.4288	3.03874	1.61003	1.42871	10.84318	19.14357
g-tua5	3190.9888	311.73234	100.96763	47.65478	0.41264	0.40403	0.78676	4.41266	8	11.46136	4.8	114.25171	23.29635	26.31015	1048	207.07728	4055.8592	249.7727	0.80124	0.64275	17	2660.2496	3.40348	1.85453	1.55451	13.46373	25.20357
g-tua5	2939.2896	308.74644	91.36107	46.14546	0.38748	0.35222	0.7899	5.70011	9	12.65489	2.95111	114.44858	19.76761	26.91046	1181	132.07574	3721.1136	236.77411	0.76689	0.65885	16	2344.5504	4.38667	2.33712	2.04956	13.18639	22.20949
g-tua5	2625.4336	271.25705	71.8286	49.17098	0.44838	0.13091	0.82145	6.03202	9	18.98656	2.34667	90.01325	25.55195	34.77857	1137	176.12496	3196.1088	212.16331	0.78215	0.73294	15	2131.2512	4.5179	2.14497	2.37293	12.26038	20.55982
g-tua5	3222.1184	319.25705	84.49578	57.12773	0.39726	0.13881	0.77535	4.67063	9	12.78177	4.37333	111.13325	22.32674	27.63881	1146	167.39176	4155.6992	236.94747	0.74218	0.72119	19	2675.5072	3.34893	1.87137	1.48258	11.84806	21.437
g-tua5	1844.5312	276.49238	69.72155	47.02866	0.3032	0.14032	0.63261	4.74219	8	13.75391	2.04	101.10896	10.88	18.82296	1018	217.25101	2915.7376	207.16756	0.74927	0.54007	13	1281.1264	5.16412	2.45281	2.71131	12.12735	21.25899
g-tua5	1495.3472	168.4987	56.27381	35.52962	0.66185	0.18488	0.91126	4.2547	4	13.71038	3.76	58.53954	25.31845	27.1529	1180	112.55221	1640.96	152.49571	0.90503	0.80805	12	1267.6096	2.69901	1.43316	1.26585	11.49192	18.87767
g-tua5	2949.5296	330.38331	81.89919	58.83096	0.33957	0.10193	0.73942	5.31531	9	13.11711	3.66222	108.40464	13.44	27.36327	1089	203.22401	3988.992	240.0094	0.72646	0.64344	20	2428.2112	3.41143	1.70156	1.70987	11.52605	19.50521
g-tua5	2973.0816	315.02331	83.76719	51.42668	0.37647	0.20479	0.77189	5.13529	10	17.16516	2.144	107.91993	17.48032	31.51634	1052	210.34971	3851.6736	239.79984	0.76121	0.64971	18	2489.5488	3.40327	1.88737	1.51591	12.26014	21.0878
g-tua5	3110.5024	307.61392	72.89806	61.40584	0.41307	0.02886	0.8056	5.37956	9	17.58116	1.45778	95.28464	22.21639	38.92968	1117	188.4622	3861.0944	231.26464	0.7518	0.73084	16	2540.6464	4.61896	2.25765	2.36131	13.36757	20.62499
g-tua5	3325.8496	332.62721	87.40521	57.89983	0.37774	0.15213	0.76841	5.33477	9	17.99101	3.44889	109.17167	21.79761	33.40898	976	223.64704	4328.2432	249.93265	0.75139	0.66906	16	2608.7424	5.16871	2.66813	2.50058	13.42849	23.51333
g-tua5	2603.4176	282.76373	68.33013	57.7644	0.40917	0.02769	0.757	4.64286	5	25.53724	3.456	88.44151	17.23253	27.94097	1013	220.15903	3439.104	222.21847	0.78588	0.66251	15	2120.3968	3.98194	2.37972	1.60222	12.23274	22.18478
g-tua5	1827.6352	194.17635	58.35605	41.28608	0.60913	0.11079	0.89513	5.16521	4	21.63135	1.36	69.05406	18.95308	25.47972	876	204.42847	2041.7536	168.11258	0.86577	0.81264	14	1562.112	2.96421	1.5969	1.36731	10.54769	17.28825
g-tua5	1457.152	171.60773	47.04367	41.15251	0.62179	0.01769	0.88041	5.1746	7	15.86755	1.73714	55.62348	21.20709	31.85246	959	228.22138	1655.0912	148.77125	0.86693	0.82733	11	1170.432	3.91231	2.21438	1.69793	11.86027	19.82624
g-tua5	1614.7456	212.46573	80.26705	28.03492	0.44951	0.61238	0.81599	4.696	6	11.56927	2.88	77.03132	17.28	20.33952	900	201.00498	1978.88	180.85733	0.85123	0.62036	14	1260.8512	3.23221	1.74049	1.49172	11.84609	19.39039
g-tua5	1692.8768	222.75121	79.13522	31.51614	0.42874	0.52738	0.80019	5.19291	8	10.91793	2.96	84.54661	15.37333	20.33952	1093	191.37137	2115.584	187.0147	0.83957	0.60825	17	1403.5968	2.59972	1.41367	1.18606	9.84505	16.21392
g-tua5	1710.08	234.36218	90.46709	26.76477	0.39125	0.70398	0.80169	4.88056	6	11.17607	1.92	98.56229	15.10454	18.65905	1134	166.58331	2133.0944	199.69476	0.85208	0.53888	13	1235.968	3.96117	2.24105	1.72012	12.71087	22.99049
g-tua5	2061.0048	249.31512	79.68129	38.03674	0.41667	0.39543	0.79591	5.47329	9	13.05254	2.70222	84.93093	16.61537	25.25366	903	210.60864	2589.4912	199.84013	0.80156	0.64852	12	1536.512	5.47053	2.64585	2.82468	14.23405	22.78141
g-tua5	1483.264	188.16457	61.87083	33.73826	0.52644	0.29333	0.84078	4.98681	8	7.93803	6.04	61.85487	17.82834	23.68	1039	215.39731	1764.1472	161.89687	0.8604	0.71113	14	1190.6048	2.63591	1.6227	1.01321	10.09869	19.78231
g-tua5	3546.9312	349.3715	82.5713	64.02844	0.36516	0.062	0.76941	4.88044	8	19.36597	2.6	115.73248	20.5698	32.64	1108	198.2221	4609.9456	254.03124	0.72711	0.6907	19	2882.048	3.64556	1.87978	1.7776	12.98712	21.94598
g-tua5	3282.6368	334.45624	85.18716	61.35174	0.36877	0.10044	0.74838	5.33381	12	12.67195	2.88	117.39128	18.82296	33.14434	1147	162.03086	4386.304	251.89781	0.75316	0.65011	22	2792.5504	3.13006	1.66813	1.46193	11.16867	17.23699
g-tua5	2721.8944	269.12296	81.70936	46.33341	0.47226	0.26356	0.83381	4.86946	7	21.49286	3.33714	97.98661	25.7595	33.63503	1184	120.02083	3264.4096	225.37096	0.83743	0.67342	14	2183.168	4.39191	2.41257	1.97934	13.901	22.76227
g-tua5	4134.1952	371.04053	83.33073	74.3737	0.37736	0.01282	0.78276	5.17499	10	14.00148	3.2	115.48622	22.40914	33.92604	1107	196.96193	5281.5872	272.42056	0.73421	0.70004	19	3467.9808	4.18839	2.11629	2.0721	14.48596	23.35084
g-tua5	4043.1616	387.37775	127.37258	44.59559	0.33858	0.61091	0.81048	5.21102	10	15.88477	2.56	148.03364	20.96427	28.10176	1096	198.86176	4988.6208	297.10509	0.76696	0.57559	23	3322.7776	3.56931	1.79938	1.76993	12.18035	20.24396
g-tua5	1916.7232	214.1528	61.6417	43.50276	0.5252	0.11226	0.83077	4.60867	7	18.87225	2.92571	74.778	24.09156	30.62652	1053	221.33459	2307.1744	182.69706	0.85312	0.72162	11	1470.6688	4.52295	2.64796	1.87499	13.43041	23.29012
g-tua5	2351.8208	253.90492	62.31544	53.27595	0.45843	0.02417	0.77801	5.04641	8	19.47655	2.56	81.62113	24.96	35.2	1198	94.66256	3022.848	205.41687	0.80903	0.70039	12	1802.8544	5.57063	2.72468	2.84595	14.12782	23.62496
g-tua5	4068.9664	374.35586	102.91441	55.06092	0.36486	0.30793	0.76964	4.75999	10	21.92923	2.752	132.6548	27.78662	35.43196	1019	229.27712	5286.8096	279.93961	0.74779	0.65248	20	3461.0176	4.08502	1.97509	2.11672	12.74594	19.47567
g-tua5	3590.5536	380.32443	83.05248	72.41035	0.31193	0.01857	0.71967	4.75981	9	16.43179	2.41778	122.57561	19.21066	25.7595	1186	139.54569	4989.1328	271.95482	0.71506	0.61007	19	2975.6416	3.72097	1.81869	1.90228	14.48798	24.98946
g-tua5	1671.8848	200.29241	59.86093	39.54935	0.52371	0.15387	0.82231	4.69266	6	16.1626	2.66667	69.38348	18.73572	26.97887	1152	156.2242	2033.152	171.18699	0.85469	0.71693	10	1285.9392	4.83303	2.15713	2.6759	13.18933	23.54061
g-tua5	4928.8192	464.27652	119.54108	59.72836	0.28734	0.36054	0.76165	4.59157	12	18.1462	3.62667	141.87599	21.05201	30.74666	1175	141.41428	6471.2704	312.85651	0.67386	0.63279	21	3976.4992	4.26451	2.28159	1.98292	15.64036	27.9476
g-tua5	2446.7456	277.43744	76.29615	46.34463	0.39946	0.21247	0.77628	5.45334	7	16.77343	2.19429	100.50503	15.57187	26.2478	1088	201.39513	3151.872	215.33532	0.77616	0.66308	16	1963.1104	4.03292	2.1842	1.84872	11.7802	20.87183
g-tua5	3487.5392	352.3574	77.63223	70.29407	0.35299	0.0098	0.7461	4.95539	9	19.35641	2.52444	102.78661	19.36991	31.66545	1179	138.39075	4674.3552	253.82278	0.72036	0.68025	20	2889.8304	3.56793	1.91095	1.65698	12.83998	20.91439
g-tua5	2064.9984	241.65396	77.24002	41.12862	0.44437	0.31159	0.75616	4.40403	5	21.41284	3.392	77.64858	21.46625	22.4	1174	127.22814	2730.9056	200.2308	0.82858	0.64724	12	1573.7856	4.87582	2.50155	2.37427	14.42595	23.46236
g-tua5	3993.4976	370.72443	109.80764	54.37952	0.36514	0.36736	0.76446	4.60314	9	16.25402	3.59111	126.61248	21.5139	31.36	1049	212.42175	5223.936	282.64784	0.76242	0.62816	24	3479.1424	2.70768	1.48707	1.22524	11.43398	18.28536
g-tua5	4141.4656	416.54714	118.68923	56.98169	0.29994	0.39109	0.71912	5.30799	9	21.36626	3.76889	142.16383	22.35424	29.99819	1065	216.4463	5759.0784	305.5763	0.73359	0.55735	22	3417.7024	4.07116	2.16834	1.90283	13.43989	22.09544
g-tua5	3042.304	309.1535	105.59332	40.2156	0.4	0.55749	0.8161	5.29767	10	15.18759	1.92	118.00854	21.20709	27.16044	1051	225.30646	3727.872	250.64688	0.81075	0.60854	21	2656.4608	2.93584	1.56013	1.3757	11.28256	18.2306
g-tua5	1586.176	211.29554	73.33116	32.75465	0.44646	0.44535	0.79595	4.78284	6	12.75999	2.66667	73.25564	16.64	21.15875	1040	202.63761	1992.8064	180.18366	0.85276	0.61395	12	1227.3664	3.86066	2.06659	1.79407	13.34839	21.65628
g-tua5	1950.6176	236.57944	88.56914	30.51091	0.43795	0.62068	0.81403	4.76504	7	11.66587	3.06286	93.75287	17.79384	22.04054	1096	209.94285	2396.2624	202.74826	0.857	0.5963	14	1470.5664	3.55086	2.12514	1.42571	12.37427	22.68046
g-tua5	4024.4224	387.87579	99.13891	58.21797	0.33615	0.23732	0.78491	5.14292	10	25.89174	2.432	132.60541	26.36458	32.66509	998	232.15297	5127.2704	271.01788	0.69872	0.68852	18	3145.3184	5.01944	2.82915	2.19029	14.65162	26.95233
g-tua5	2426.4704	275.08373	79.04204	45.12164	0.40295	0.25851	0.77593	4.81847	8	17.69381	2.84	86.89642	18.56	23.96371	1007	214.28019	3127.1936	209.55248	0.76178	0.69438	13	1829.9904	5.06278	2.60887	2.45391	14.61112	24.21221
g-tua5	2495.5904	306.55354	70.25773	55.05281	0.33371	0.05719	0.74536	5.43605	8	22.57194	2.16	87.62738	17.40988	28.97723	952	212.84266	3348.1728	217.22818	0.70861	0.66459	15	1947.5456	4.56656	2.26849	2.29807	14.2291	21.23606
g-tua5	2373.12	266.40767	69.76155	48.55495	0.42018	0.12063	0.78485	5.17428	7	21.48581	1.96571	86.58584	22.68166	29.21654	1055	214.66951	3023.6672	207.23289	0.77788	0.6944	14	1885.0816	4.28701	2.1057	2.18131	13.62015	22.27749
g-tua5	1790.0544	233.74883	72.85142	37.1074	0.4117	0.34575	0.74747	4.78131	7	14.88996	3.88571	85.97248	19.21066	21.5139	1077	210.82694	2394.8288	193.17812	0.82643	0.60278	13	1374.3104	4.17824	2.1484	2.03185	11.72177	19.78388
g-tua5	3644.1088	347.56682	97.24094	54.03865	0.37907	0.27888	0.79606	5.08852	10	14.06038	4.704	115.02816	22.10549	31.36	1150	157.5119	4577.6896	260.67747	0.75001	0.6739	22	3036.16	3.20524	1.90625	1.312	10.90681	20.37771
g-tua5	3845.3248	376.85934	108.36965	51.48216	0.34024	0.3991	0.79591	5.51279	13	15.33139	3.44615	124.84777	21.65622	27.34081	1054	216.97926	4831.3344	273.09488	0.72466	0.64791	24	3243.52	3.26272	1.86082	1.41518	11.45927	19.81298
g-tua5	2042.6752	255.29473	74.55083	39.19454	0.39385	0.32138	0.79124	5.80959	10	14.16963	3.2	82.69093	14.98202	24.45437	1185	128.80217	2581.6064	195.26179	0.76485	0.67325	13	1534.2592	4.87019	2.4924	2.37778	13.36003	23.7458
g-tua5	4519.424	414.89775	125.73905	53.62807	0.32992	0.47912	0.78152	4.72302	10	15.79881	3.744	153.84854	24.32	29.46781	1172	135.30706	5782.8352	306.17952	0.73796	0.60582	24	3850.9568	3.3098	1.92835	1.38145	12.66135	22.52564
g-tua5	3154.7392	323.14253	81.05107	55.81548	0.37965	0.12719	0.79322	5.19466	10	17.34845	2.88	99.76464	18.56	34.40558	1013	222.79363	3977.1136	236.73537	0.7326	0.70737	18	2575.872	3.93201	2.05169	1.88032	12.09789	20.5586
g-tua5	3973.12	408.56208	101.76541	61.64212	0.29911	0.21452	0.7355	5.81598	11	17.03877	1.77455	126.85874	21.05201	33.92	1131	181.51584	5401.9072	282.74023	0.69204	0.62455	21	3290.7264	4.56735	2.19141	2.37594	12.65899	19.59386
g-tua5	2635.776	288.07118	84.99601	44.09553	0.39913	0.33161	0.7873	4.90368	9	17.61166	2.84444	99.38974	19.17865	30.40505	1175	128.16006	3347.8656	224.7953	0.78035	0.65546	16	2195.5584	3.30926	1.79711	1.54257	13.57775	22.14782
g-tua5	2206.6176	271.34021	72.90005	48.67913	0.37662	0.14686	0.76518	4.91696	8	12.20812	2.76	93.13171	17.23253	23.81798	1189	113.92103	2883.7888	209.44419	0.77189	0.63212	14	1670.7584	4.58435	2.36814	2.21621	13.11491	20.13813
g-tua5	2267.648	254.01473	82.93779	40.74336	0.44164	0.37354	0.80399	4.97219	7	12.98699	3.61143	93.17719	21.12	24.96	1008	226.55242	2820.5056	208.1536	0.81945	0.65768	13	1745.8176	4.67201	2.21593	2.45607	14.23196	23.84453
g-tua5	4144.9472	404.98717	104.34854	58.96413	0.31758	0.26621	0.74293	5.13336	13	14.7951	3.32308	119.04229	22.32674	30.62652	1166	153.33623	5579.1616	284.81198	0.70326	0.64211	20	3395.7888	4.35513	2.48638	1.87133	13.02936	23.9478
g-tua5	2218.9056	280.90805	86.16506	37.52477	0.35336	0.46397	0.79528	4.63678	5	27.31449	1.152	105.75367	20.49	24.9928	1031	223.36293	2790.0928	221.32923	0.78791	0.56921	15	1731.7888	3.69331	2.00256	1.6909	14.2094	24.96761
g-tua5	3615.4368	351.05856	85.46948	62.28066	0.36865	0.09385	0.77839	5.3026	10	14.4974	4.064	94.84541	19.88125	32.94602	1125	183.25392	4644.7616	254.39108	0.72464	0.70205	23	3153.7152	2.74744	1.5672	1.18024	11.37125	20.37743
g-tua5	2504.2944	252.42415	81.76727	41.22671	0.49389	0.35358	0.84985	5.51658	6	19.50116	5.06667	88.87132	26.10698	29.02666	1055	213.27682	2946.7648	208.68234	0.82671	0.72264	15	2030.592	4.02135	2.05214	1.96922	12.24092	19.70572
g-tua5	2958.6432	298.97782	95.41467	43.76667	0.41593	0.42555	0.78123	4.73665	7	16.84054	3.24571	100.22109	24.9928	29.21654	989	218.96575	3787.1616	239.38866	0.80069	0.64878	16	2421.0432	3.99705	2.06016	1.93689	13.21896	21.99079
g-tua5	3826.5856	375.0813	81.87273	68.49923	0.3418	0.03114	0.7715	4.99995	10	19.72877	3.136	105.04383	19.84	34.56593	1108	198.26245	4959.9488	260.63396	0.69487	0.70788	22	3240.8576	3.30299	1.88511	1.41823	11.91537	20.97451
g-tua5	1896.3456	232.86257	62.23072	44.39673	0.43947	0.10589	0.78261	5.22714	8	16.06185	2.32	78.22425	24.04902	26.74251	970	221.6619	2423.0912	187.66492	0.8059	0.67665	13	1441.5872	4.41816	2.36524	2.05292	12.01387	21.56622
g-tua5	2751.6928	309.34647	95.12921	44.82142	0.36134	0.40535	0.75024	5.00515	9	15.00853	3.66222	99.14738	18.33798	27.99223	1086	197.9116	3667.7632	233.84391	0.75593	0.63235	14	2050.048	5.45332	2.73443	2.71889	15.11052	24.66103
g-tua5	1481.3184	188.97318	52.53252	42.29429	0.52126	0.04556	0.8148	5.1586	7	14.77444	2.88	61.4478	13.50081	21.76	954	221.42493	1818.0096	162.93459	0.86221	0.70118	11	1123.328	4.03032	2.04379	1.98653	12.26075	21.66545
g-tua5	2528.3584	282.82805	93.13395	39.78572	0.39719	0.47796	0.7736	5.06469	8	16.6344	3.32	101.99132	18.32681	25.14801	1143	165.25435	3268.3008	225.97232	0.79897	0.62221	15	1989.0176	4.1585	2.19474	1.96375	13.44195	24.43292
g-tua5	4280.4224	356.86956	100.38586	62.55332	0.42235	0.19415	0.82287	4.73069	9	21.97514	4.62222	124.7058	23.04	40.11631	1002	215.23708	5201.8176	276.19655	0.77394	0.70512	20	3698.5856	3.54026	1.8536	1.70269	13.33866	21.31285
g-tua5	1616.896	208.64457	77.49585	30.65952	0.46674	0.53191	0.79739	4.35604	5	12.68721	3.648	75.50896	16.79924	21.05201	1103	186.28473	2027.7248	181.13227	0.86814	0.6193	12	1230.1312	3.7649	1.78422	1.98068	13.35982	20.18376
g-tua5	1565.9008	197.01476	61.96349	36.96902	0.50696	0.22559	0.82579	4.14053	5	15.51685	3.392	69.018	18.20347	20.2082	1100	190.12627	1896.2432	166.22252	0.84371	0.71219	13	1299.1488	2.87758	1.72075	1.15683	11.4997	19.68375
g-tua5	3769.2416	356.86956	102.2855	58.73172	0.37192	0.25412	0.75925	4.81251	11	14.45275	4.21818	114.48464	22.4	30.41179	1125	172.93351	4964.4544	267.32659	0.74909	0.6628	21	3142.0416	3.31303	1.87176	1.44126	12.31095	22.17234
g-tua5	3311.8208	337.70173	99.68744	50.15888	0.36493	0.35516	0.75842	5.41607	10	16.35834	4.224	111.9058	22.48214	26.35681	969	207.09418	4366.7456	256.36869	0.75916	0.63321	20	2655.4368	3.74807	2.20946	1.53861	11.79843	21.95759
g-tua5	3618.2016	339.5064	84.0574	63.0372	0.39446	0.07845	0.7716	4.59187	8	19.65076	2.92	102.43835	23.68865	32.30574	995	220.47676	4689.2032	258.42968	0.76119	0.6808	16	2951.68	4.5825	2.43566	2.14684	14.66281	24.74966
g-tua5	3404.3904	322.89076	79.01539	62.639	0.41033	0.05206	0.76852	4.9262	8	20.90616	3.64	100.74738	22.4	37.80878	1202	91.28527	4429.824	246.80089	0.76435	0.70235	18	2836.1728	3.6692	2.24326	1.42593	12.83974	24.94739
g-tua5	2634.9568	261.94099	68.85295	52.81735	0.48259	0.06713	0.82745	4.98781	8	18.39371	3.56	86.80935	27.78662	33.18756	1147	159.09745	3184.4352	207.58884	0.7925	0.76838	15	2187.3664	3.75662	1.89179	1.86483	12.49438	19.11397
g-tua5	1544.3968	177.75044	54.55093	39.10967	0.61425	0.10304	0.87432	4.07452	6	12.08117	5.44	58.63603	21.76	27.52744	980	211.83012	1766.4	158.83234	0.89357	0.76929	14	1341.0304	1.95055	1.25076	0.6998	10.1648	18.87433
g-tua5	1664.8192	212.57002	65.56224	37.28677	0.46299	0.26133	0.80645	4.98419	6	15.69646	2.29333	80.36387	18.99625	24.37047	1078	204.68512	2064.384	178.55207	0.83997	0.65622	13	1325.1584	3.48409	1.84532	1.63877	11.88114	19.35974
g-tua5	2800.7424	294.26489	85.4586	50.42584	0.40645	0.23376	0.78803	5.08576	10	13.66767	2.336	100.61483	19.21066	27.78662	1158	147.29562	3554.0992	229.54024	0.78005	0.66798	15	2225.0496	4.46394	2.22105	2.24289	13.63113	22.31057
g-tua5	2113.7408	254.66805	87.62451	39.72215	0.40956	0.43436	0.74977	3.77928	5	23.77253	3.328	99.76854	22.35424	24.96	1145	159.77797	2819.1744	220.09896	0.86426	0.54831	13	1638.0928	3.97261	2.33528	1.63734	13.33492	22.60018
g-tua5	3663.872	363.26405	121.95699	47.52925	0.3489	0.54212	0.74849	5.00045	9	14.07903	2.70222	144.44541	17.5738	28.65742	1150	162.87725	4895.0272	291.29812	0.80189	0.54259	18	2938.9824	4.63696	2.45704	2.17992	13.99688	22.70263
g-tua5	3251.6096	348.4586	76.75084	64.73612	0.33652	0.02843	0.75876	5.23625	10	17.06594	2.72	102.00854	24.10006	26.67349	967	215.44373	4285.44	240.6603	0.69064	0.7055	19	2572.8	4.17088	2.34407	1.82789	11.81924	20.38997
g-tua5	4394.496	411.87969	115.19006	58.58273	0.32552	0.34693	0.75961	4.61826	10	20.78704	2.944	136.87912	24.4962	32.94602	979	227.69936	5785.1904	300.72987	0.73014	0.61061	18	3560.448	4.87382	2.3885	2.48532	14.76228	25.20326
g-tua5	3751.424	342.27821	103.12285	51.48693	0.40239	0.36111	0.80213	4.47658	7	18.8736	4.61714	123.08306	22.0684	32.9087	1158	150.06332	4676.8128	265.57133	0.77589	0.66841	15	3033.9072	4.83351	2.45325	2.38026	16.82019	27.84864
g-tua5	2022.0928	227.48299	65.68232	43.57484	0.49104	0.15114	0.81116	5.31573	7	15.23024	2.37714	76.54661	18.57103	31.01855	1122	180.10275	2492.8256	187.36393	0.82364	0.72383	13	1620.0704	4.04673	2.20403	1.8427	12.12265	21.54368
g-tua5	2365.7472	255.21708	97.62719	33.98024	0.45641	0.61448	0.82334	3.82436	6	15.4958	3.36	108.89325	16.68916	23.48024	1092	194.81786	2873.344	221.29822	0.8671	0.60705	16	1993.3184	2.80626	1.36725	1.43901	12.77213	18.27843
g-tua5	2749.0304	340.86405	88.87387	53.75468	0.29732	0.21558	0.65804	5.58766	12	11.43738	1.89333	119.19206	8.96	31.36	1050	217.90135	4177.6128	253.57113	0.74391	0.53727	18	2040.7296	4.20086	2.27372	1.92714	11.78966	20.5062
g-tua5	2402.9184	266.93786	67.78611	51.99049	0.42377	0.06721	0.79955	5.06116	9	14.25175	4.12444	80.44151	22.26243	25.91802	880	182.25806	3005.3376	208.51664	0.78114	0.69449	14	1809.408	4.50548	2.59372	1.91177	13.45446	23.32046
g-tua5	3201.2288	295.26647	83.94132	55.8273	0.46142	0.1495	0.79785	4.67392	9	14.80025	4.26667	93.87209	24.32842	33.39059	905	195.20246	4012.3392	238.58741	0.80804	0.70669	17	2751.3856	3.30822	1.85039	1.46626	12.44909	21.32627
g-tua5	4136.3456	467.14159	109.90912	59.67954	0.23819	0.29658	0.71347	4.91445	13	14.49489	3.17538	135.12383	16.89648	24.32	926	210.31643	5797.4784	289.86036	0.6205	0.61866	20	3211.776	5.0491	2.88145	2.16765	15.13693	29.32886
g-tua5	4182.4256	443.61459	101.64275	66.5207	0.26707	0.1602	0.68218	4.94455	12	18.78541	1.76	143.9568	20.49	30.24973	1046	223.22634	6130.9952	302.34631	0.68155	0.57495	22	3444.5312	4.16455	2.14352	2.02167	12.99026	19.89496
g-tua5	3015.5776	307.89234	80.19224	56.38546	0.39974	0.11447	0.78937	5.38836	9	18.2704	3.59111	107.7968	26.91807	34.30424	959	220.06817	3820.2368	241.11896	0.78313	0.6518	17	2401.792	3.99038	2.55187	1.43851	12.75302	23.48777
g-tua5	3852.0832	422.50791	82.7366	74.82572	0.27117	0.01003	0.6958	5.24367	11	16.99899	2.82182	119.24306	16.7504	32.64	1101	206.33226	5536.1536	277.96146	0.65788	0.62652	20	3002.7776	4.98357	2.53179	2.45178	13.19151	21.69539
g-tua5	2092.8512	238.37079	78.65395	40.18347	0.46285	0.34343	0.81462	4.63068	7	9.47562	4.70857	88.28622	16.11479	26.31015	1127	175.25981	2569.1136	200.30071	0.84029	0.65552	12	1557.8112	4.53996	2.4875	2.05246	14.59099	25.46718
g-tua5	4381.4912	470.36043	101.39827	73.60092	0.24887	0.09602	0.66939	5.04418	11	22.78465	2.29818	142.41009	20.92516	28.16727	1205	100.47885	6545.5104	305.48865	0.64948	0.58999	18	3161.4976	6.79635	3.38417	3.41218	15.08909	24.4732
g-tua5	4364.1856	434.24201	120.97743	55.65347	0.29084	0.42337	0.71857	5.03883	12	19.13822	2.50667	144.51364	22.32674	29.30753	1075	217.14972	6073.4464	303.37896	0.69864	0.59586	19	3334.144	5.26118	2.70405	2.55712	15.32302	25.7878
g-tua5	4533.6576	464.64039	94.93681	83.30415	0.26389	0.01689	0.7046	5.13576	10	21.61865	3.456	130.84622	22.48214	27.00921	1190	127.13379	6434.4064	300.78243	0.64734	0.62973	22	3647.5904	4.61969	2.16181	2.45788	13.8326	22.21804
g-tua5	2033.0496	256.88531	64.80725	46.87226	0.38715	0.09804	0.77606	5.2164	8	15.25332	3.24	78.22977	19.84	24.8531	1195	109.05962	2619.6992	190.13299	0.74015	0.70671	11	1441.28	6.04136	2.97154	3.06981	15.3618	24.49494
g-tua5	1559.4496	227.24454	78.9906	32.47711	0.37948	0.50523	0.69311	4.37054	6	11.65228	3.94667	82.49406	14.38221	17.4686	1044	208.67678	2249.9328	186.39922	0.82026	0.56402	11	1020.6208	4.619	2.40628	2.21272	12.65205	22.43463
g-tua5	3912.704	407.91656	126.94157	48.7603	0.29549	0.55183	0.73409	4.50016	9	19.65367	4.30222	142.6807	22.4	26.88762	1108	186.56634	5330.0224	300.19179	0.73591	0.54562	27	3393.9456	2.41547	1.55763	0.85784	10.80796	19.72529
g-tua5	4702.9248	516.5392	110.99569	81.34427	0.2215	0.0907	0.64696	4.78354	12	17.95306	3.44	162.40928	19.50688	25.79922	1129	190.91883	7269.2736	330.44716	0.63973	0.54122	25	3826.5856	4.02931	2.15434	1.87497	13.66346	23.02817
g-tua5	3348.8896	416.43733	122.94285	51.34038	0.24267	0.49423	0.62763	5.29796	11	11.57547	4.18909	150.88148	18.42711	22.0684	1038	213.89951	5335.7568	293.57225	0.70496	0.48829	20	2645.0944	4.50661	2.30683	2.19978	13.8942	19.83588
g-tua5	1985.7408	242.19747	86.0682	33.80049	0.4254	0.53694	0.80451	5.10249	8	11.68195	3.16	92.21329	16.31686	23.04889	1003	213.08214	2468.2496	206.49647	0.8526	0.5852	13	1516.7488	4.37375	2.13405	2.2397	14.01578	24.46059
g-tua5	1879.552	221.32925	62.14307	44.45685	0.48215	0.10429	0.81098	4.7328	7	17.04637	2.51429	78.24309	19.46484	28.6002	866	183.85864	2317.6192	185.54169	0.83831	0.68609	11	1463.9104	4.91979	2.37049	2.5493	14.48039	21.15199
g-tua5	2302.0544	266.49863	83.49737	43.47517	0.40732	0.32883	0.77148	4.71041	7	13.21366	2.83429	94.86035	19.84	24.28629	1012	219.34904	2983.936	217.21898	0.81508	0.6131	15	1790.2592	3.79221	2.07423	1.71798	13.14417	21.97925
g-tua5	2827.264	314.47427	89.3012	47.82492	0.35926	0.30717	0.73269	4.93195	8	19.46352	3.56	110.59916	22.62742	26.67349	982	220.51757	3858.7392	241.12322	0.76675	0.61108	15	2123.3664	5.17125	2.47268	2.69857	13.73141	23.37682
h-tfr1-1	2497.536	306.28292	87.56419	49.02683	0.33456	0.27318	0.71643	5.58253	7	16.76559	3.24571	116.25877	19.09304	22.18872	855	170.74542	3486.1056	228.20925	0.74509	0.60264	19	2013.0816	3.46273	1.87556	1.58718	11.563	20.59154
h-tfr1-1	3904.9216	472.5832	117.99884	55.754	0.21972	0.40321	0.67593	5.1516	11	16.33625	3.66545	144.93012	17.40988	22.0684	1044	221.4746	5777.1008	297.93486	0.63044	0.55281	26	3137.2288	3.46084	2.00122	1.46877	12.06308	21.33636
h-tfr1-1	1701.376	263.90647	70.30441	38.79222	0.30698	0.28431	0.6984	5.91968	9	12.08705	2.73778	81.39761	12.16	18.57103	937	220.69889	2436.096	186.4293	0.70642	0.61515	14	1228.6976	4.32309	2.10549	2.21761	11.76302	20.40677
h-tfr1-1	1904.2304	267.03434	64.05045	45.86184	0.33558	0.10378	0.74203	5.93683	8	14.12479	2.08	90.85564	16.15287	19.58023	898	213.50176	2566.2464	189.49663	0.70963	0.66639	14	1394.176	4.73832	2.36456	2.37376	12.07292	20.5122
h-tfr1-1	3062.6816	353.88918	113.92837	42.26479	0.30731	0.57464	0.72644	5.34547	8	12.6945	3.88	128.20306	19.2	23.68	1039	223.04036	4216.0128	261.07024	0.73772	0.56467	18	2383.7696	3.94701	2.01221	1.9348	13.54923	23.74238
h-tfr1-1	2040.1152	296.55979	93.52068	35.29368	0.2915	0.5635	0.68211	5.46684	9	12.67171	2.59556	101.0219	13.45523	18.33798	1130	173.18776	2990.8992	222.72301	0.75102	0.51681	14	1440.3584	4.83252	2.12368	2.70884	13.75023	22.62717
h-tfr1-1	2764.4928	369.04289	91.91257	55.35693	0.25508	0.21868	0.62731	4.82084	9	13.70892	4.19556	131.51838	15.41324	21.18777	1169	146.11639	4406.8864	252.83016	0.6851	0.54346	18	2154.496	4.07039	2.09311	1.97728	12.89268	20.52585
h-tfr1-1	2519.7568	333.60995	71.62855	59.28635	0.28451	0.03493	0.694	5.38281	11	11.04719	3.49091	93.1278	18.32681	20.2082	1193	111.35978	3630.7968	222.72599	0.66762	0.6383	17	1903.4112	4.35338	2.39827	1.95511	12.64927	23.09403
h-tfr1-1	2394.0096	328.98798	70.24479	60.52126	0.27796	0.02187	0.68121	5.14163	8	14.5494	2.32	109.94584	15.4663	19.88125	1214	78.1409	3514.368	223.54223	0.67948	0.60203	17	1869.4144	3.73398	2.13704	1.59694	13.20171	22.49703
h-tfr1-1	4561.92	469.98552	126.28206	59.20282	0.25953	0.40913	0.73889	5.21742	12	14.55267	4.13333	154.11364	21.12	26.49631	1123	191.92707	6174.0032	309.81045	0.65919	0.59726	20	3416.2688	5.54939	3.08108	2.46831	15.32495	27.68996
h-tfr1-1	3393.8432	435.35891	122.67799	43.83984	0.22501	0.59833	0.68749	5.62904	12	13.3681	2.56	146.59835	15.84566	19.17865	1061	212.62878	4936.6016	286.25728	0.65752	0.52046	21	2587.648	4.70036	2.48255	2.21782	13.54311	23.00927
h-tfr1-1	1718.0672	234.86573	67.53793	38.07109	0.39139	0.26804	0.76385	5.34126	7	13.22475	3.2	89.09093	16.64	22.09623	1191	100.91581	2249.216	181.97646	0.77481	0.65196	12	1285.7344	4.72887	2.40047	2.32841	13.46218	21.82049
h-tfr1-1	2860.6464	340.99821	84.94075	57.14198	0.30915	0.14204	0.70281	4.97262	11	12.64498	3.66545	105.81248	17.40988	24.69604	1212	72.13876	4070.2976	240.07561	0.70404	0.6237	13	1994.1376	6.3799	3.71044	2.66946	17.31031	30.53912
h-tfr1-1	2667.3152	339.46092	86.28349	45.95365	0.29087	0.31143	0.74317	5.78074	11	15.31892	2.85091	102.618	18.32681	23.74909	1215	53.90733	3589.12	228.40349	0.67284	0.64251	19	2154.5984	3.71219	1.99441	1.71778	11.71922	20.2793
h-tfr1-1	1645.4656	223.74728	72.40118	33.77701	0.41303	0.41282	0.77129	5.90153	10	10.92854	2.304	79.33564	16.20351	20.83689	1139	158.47082	2133.4016	181.40109	0.81074	0.62837	14	1285.632	3.81445	2.01573	1.79872	11.72301	20.10014
h-tfr1-1	2203.5456	272.64686	71.23818	47.5858	0.3725	0.14664	0.75013	5.33428	10	13.65858	2.592	90.5678	18.73572	21.89137	1218	53.86093	2937.5488	204.49766	0.75005	0.66215	14	1717.248	4.26204	2.36919	1.89285	13.40656	23.88093
h-tfr1-1	2676.9408	339.26566	106.07901	42.45138	0.29226	0.52405	0.66411	5.04622	8	16.38989	2.8	122.49796	15.83273	20.51996	1214	72.2288	4030.8736	250.27295	0.73769	0.53706	19	2125.2096	3.94579	2.01509	1.93069	12.50008	20.39226
h-tfr1-1	2971.2384	309.18014	91.97601	49.42474	0.39059	0.30457	0.78252	4.47139	7	12.43271	4.57143	106.18738	20.00448	27.69063	955	217.40745	3796.992	237.48923	0.76813	0.662	15	2419.9168	3.87434	1.92455	1.94978	14.49096	24.84112
h-tfr1-1	2873.6512	377.5315	82.81498	62.14567	0.25336	0.07811	0.6803	5.12261	10	16.01881	2.784	118.25642	16.64	20.67903	981	229.82602	4224.1024	245.03736	0.64905	0.60142	19	2138.624	4.27792	2.36079	1.91713	12.33681	21.64161
h-tfr1-1	2010.4192	284.84682	67.25028	47.52934	0.31137	0.11141	0.74972	6.08764	10	12.7796	2.048	94.88309	16.19086	18.65905	1124	197.18012	2681.5488	192.74375	0.67666	0.68004	16	1495.6544	4.35703	2.35436	2.00266	11.6489	20.15052
h-tfr1-1	2328.064	285.38253	74.1031	48.96306	0.35921	0.15382	0.76717	5.48412	9	15.94326	2.70222	89.178	18.56	23.29635	1155	153.31667	3034.624	209.18899	0.73301	0.66854	13	1636.5568	5.557	3.0039	2.5531	14.32202	25.46732
h-tfr1-1	3262.1568	360.97466	118.87157	43.54986	0.3146	0.58267	0.74005	5.07869	9	14.58352	4.62222	129.58896	17.70153	24.89427	1208	90.2995	4408.0128	272.2166	0.75412	0.5532	20	2651.136	3.69721	1.89337	1.80384	13.07793	22.31916
h-tfr1-1	2712.2688	364.16914	90.22852	55.8146	0.257	0.19936	0.64889	5.54177	10	15.63065	3.136	121.57012	15.83273	23.04	1121	198.50189	4179.8656	244.01866	0.67007	0.5724	19	1968.2304	4.03904	2.43936	1.59969	11.75006	21.51834
h-tfr1-1	3486.1056	376.32362	114.86829	50.20166	0.30933	0.46139	0.70361	5.17763	10	14.66705	4.064	115.45796	16.20351	26.05987	1182	137.14591	4954.624	270.62639	0.71913	0.59815	19	2725.6832	4.79131	2.54093	2.25037	13.94386	22.11504
h-tfr1-1	3066.4704	377.40285	106.72868	52.43793	0.27054	0.37343	0.65206	5.68262	12	13.90587	3.65333	129.41483	17.5738	22.43654	1044	218.47197	4702.72	265.31343	0.703	0.54743	16	2164.6336	6.18056	3.09769	3.08287	15.39915	26.2998
h-tfr1-1	2929.5616	373.84679	102.21867	49.18034	0.26341	0.38945	0.67192	6.11218	13	14.4646	2.28923	121.64777	18.10193	22.0684	907	218.3804	4359.9872	259.57774	0.69434	0.54636	18	2204.5696	5.1865	2.61419	2.57232	13.08857	22.56243
h-tfr1-1	4417.1264	489.63027	148.67842	49.5513	0.23153	0.6401	0.64773	5.60196	14	16.93752	2.33143	176.04225	18.57103	25.89431	978	240.01458	6819.4304	333.2166	0.68055	0.49992	26	3504.64	4.23601	2.10765	2.12836	12.59764	21.00545
h-tfr1-1	3171.0208	337.55976	85.90775	59.04105	0.34971	0.12845	0.75766	4.37721	7	21.96704	4.16	100.40854	19.34876	22.97769	1063	215.91202	4185.2928	240.79005	0.71333	0.68728	16	2458.624	4.44764	2.67273	1.77491	13.51815	24.40497
h-tfr1-1	2324.0704	283.40373	74.12524	52.02707	0.36362	0.11554	0.70456	4.55925	7	13.40895	4.70857	88.70661	18.95308	23.68	1128	177.29072	3298.6112	217.03804	0.76583	0.61999	16	1880.8832	3.52878	1.91171	1.61707	12.05932	19.35303
h-tfr1-1	2942.3616	352.53153	112.98833	42.82388	0.29752	0.56068	0.69565	4.61325	9	17.94596	2.59556	132.1207	18.56	21.79761	993	226.97797	4229.632	268.64939	0.76206	0.51231	17	2306.3552	4.45381	2.27114	2.18266	14.60739	23.94357
h-tfr1-1	1607.0656	214.93476	77.45456	32.61284	0.43715	0.48835	0.79307	4.09547	3	31.69776	4.37333	73.48468	14.08	19.2	917	195.72174	2026.3936	187.56511	0.87266	0.57404	8	975.6672	6.84953	4.04783	2.80169	16.80896	28.63322
h-tfr1-1	2966.6304	327.18331	86.81606	58.37254	0.34825	0.14238	0.69977	4.56125	7	15.082	3.84	103.55916	17.28	24.39567	1108	199.08541	4239.4624	248.3094	0.75893	0.60463	18	2453.7088	3.36696	1.95438	1.41257	12.96637	23.38507
h-tfr1-1	3243.1104	380.85463	105.30083	50.48342	0.28097	0.39215	0.68762	4.66598	9	18.67266	3.55556	125.03522	20.2082	23.91237	1191	119.82904	4716.4416	263.38217	0.69156	0.58749	19	2470.1952	4.20423	2.36932	1.83491	13.00069	23.88445
h-tfr1-1	3482.3168	402.45382	101.90068	58.6192	0.27018	0.25273	0.68411	4.64218	10	14.10148	3.36	126.2509	18.56	22.26243	1101	197.32461	5090.304	269.72607	0.6702	0.6015	15	2581.0944	6.30368	3.22674	3.07931	16.28718	26.22479
h-tfr1-1	4093.3376	447.79733	108.53203	67.49409	0.25652	0.19557	0.66741	4.80348	11	16.89382	3.81091	126.56148	18.10193	24.22719	1026	219.15976	6133.1456	304.89511	0.68088	0.55333	20	3171.84	4.76346	2.74976	2.01371	14.57662	26.61632
h-tfr1-1	2588.672	317.35037	90.88766	49.38079	0.323	0.29612	0.70672	4.54824	8	12.73166	4.16	106.28387	16.7504	22.91522	1161	155.33834	3662.9504	236.48841	0.7452	0.58166	14	1864.704	4.81636	2.80908	2.00728	16.16993	32.44752
h-tfr1-1	2507.8784	333.58331	101.13829	48.7425	0.28321	0.38816	0.63432	4.6286	7	14.62755	3.70286	118.80383	14.77555	20.00448	1176	141.08508	3953.664	253.58479	0.76018	0.49008	15	1849.6512	4.68986	2.18108	2.50878	14.68807	21.89251
h-tfr1-1	2853.0688	301.30489	81.67773	51.56958	0.39492	0.18487	0.78558	5.04475	7	23.98116	2.65143	105.09093	22.54581	28.34123	1218	57.85326	3631.8208	224.93182	0.74653	0.70863	13	2082.304	6.10734	3.28997	2.81737	15.18497	27.48865
h-tfr1-1	3973.9392	443.80204	91.46864	75.45545	0.25354	0.03614	0.66363	4.83147	10	19.30045	3.392	130.05874	17.93142	29.99819	1107	192.25244	5988.1472	292.39072	0.65883	0.58412	19	3054.592	4.7373	2.56256	2.18471	14.90258	25.25259
h-tfr1-1	2314.6496	257.63512	76.3388	42.5375	0.43821	0.27683	0.80045	5.10097	9	14.71502	3.37778	93.26977	21.76	26.24	1152	156.41292	2891.6736	202.67975	0.78669	0.70807	13	1781.9648	4.81466	2.40976	2.40489	13.62796	24.42528
h-tfr1-1	3672.6784	404.37382	120.67995	45.84867	0.28225	0.55911	0.74897	5.12943	11	15.60434	4.13091	134.74893	17.8513	25.31845	1141	169.10648	4903.6288	284.63126	0.70388	0.56968	20	2775.04	4.75846	2.55495	2.20351	13.70794	24.25778
h-tfr1-1	2363.392	282.66724	68.96528	56.73141	0.3717	0.03718	0.7273	4.15241	7	14.42061	3.97714	99.4219	20.33952	26.86476	952	211.39063	3249.5616	213.15987	0.7541	0.65363	13	1673.3184	4.64428	2.78286	1.86141	14.1875	23.1046
h-tfr1-1	3183.3088	376.18717	106.84602	49.36088	0.28267	0.4202	0.70363	5.04207	10	13.77748	3.648	118.3019	16.89648	22.69971	1208	90.88454	4524.1344	268.27186	0.71313	0.55583	16	2406.2976	5.2754	2.57685	2.69856	15.05414	25.04781
h-tfr1-1	3706.2656	465.25927	118.95894	53.69379	0.21516	0.43759	0.66241	4.94815	11	18.38693	2.88	149.5599	18.83384	21.65622	992	232.41127	5595.136	305.04167	0.65564	0.50053	19	2696.704	5.37364	2.65248	2.72381	14.91998	23.92345
h-tfr1-1	2933.248	331.7676	111.36686	45.12641	0.33488	0.51542	0.72092	4.81332	8	18.15724	4.16	118.91364	20.2082	25.24555	1156	170.64876	4068.7616	260.49315	0.78517	0.54321	15	2172.5184	5.27636	2.81144	2.46492	15.61277	26.82161
h-tfr1-1	1692.7744	195.3865	54.36541	42.7548	0.55721	0.05557	0.84558	4.88318	8	14.25381	3.16	67.92545	24.37047	29.21654	1072	211.14924	2001.92	166.25301	0.85089	0.76961	8	1178.0096	7.05204	3.70917	3.34287	16.01444	28.65533
h-tfr1-1	2336.8704	307.38879	71.33193	54.9477	0.31079	0.06512	0.69094	4.70966	7	17.92413	4.02286	88.99445	18.10193	23.53251	1183	138.90644	3382.1696	220.26262	0.71656	0.60529	15	1761.8944	4.36919	2.52951	1.83968	12.18489	21.93145
h-tfr1-1	3124.1216	377.2586	109.12753	48.1972	0.27584	0.45367	0.71351	4.68375	10	12.36172	3.168	127.60854	14.38221	21.46625	1098	204.48716	4378.5216	266.09998	0.70535	0.55443	19	2289.8688	4.39909	2.44484	1.95424	13.36781	24.62484
h-tfr1-1	3745.3824	434.64679	105.47193	64.8515	0.24913	0.20368	0.67403	4.90926	11	17.38957	2.41455	142.84932	14.43906	26.88	1143	174.76556	5556.736	287.34525	0.6611	0.57003	21	3086.6432	4.07576	2.16612	1.90964	13.63144	22.74385
h-tfr1-1	2825.0112	342.55663	85.58566	54.24499	0.30253	0.18218	0.72199	4.74348	7	23.98441	2.46857	113.11758	17.5738	24.10006	1209	92.44458	3912.8064	241.09877	0.70382	0.61072	15	2091.3152	5.07707	2.73039	2.34669	15.14008	25.56201
h-tfr1-1	1795.1744	244.84063	70.44522	44.37918	0.37631	0.18642	0.70358	3.9665	5	17.08956	4.8	77.72232	13.56136	24.62961	1160	148.55302	2551.5008	200.49393	0.81888	0.5612	17	1461.6576	2.38098	1.57888	0.80408	10.19392	16.976
h-tfr1-1	2842.8288	347.36605	79.71914	58.36889	0.29606	0.09121	0.71919	5.23198	9	14.4636	3.80444	119.60464	16.60304	25.31845	1054	224.96444	3952.8448	234.86929	0.67614	0.6476	19	2224.7424	3.99679	2.11363	1.88316	12.22717	20.21748
h-tfr1-1	1717.76	242.08767	76.04948	38.74227	0.36832	0.34563	0.67189	4.89662	8	12.49568	2.76	86.37564	15.36	20.48	959	225.97124	2556.6208	199.24303	0.82302	0.54376	11	1181.696	5.59055	2.37166	3.21889	13.77735	22.76436
h-tfr1-1	2184.0896	303.9747	76.32885	49.96577	0.29703	0.16004	0.67261	5.03722	7	16.99226	3.33714	95.2619	15.74192	19.58023	1102	212.50647	3247.2064	220.95319	0.72688	0.56219	14	1526.4768	5.34904	2.89002	2.45981	12.62415	21.22066
h-tfr1-1	1932.288	279.68686	84.00903	43.22193	0.31041	0.33803	0.69134	4.84961	8	7.06607	3.08	104.45483	14.59425	17.92	993	218.08026	2795.008	216.86176	0.77537	0.51632	14	1440.4608	4.21545	2.30612	1.90933	13.03863	22.59919
h-tfr1-1	3694.6944	466.48046	94.23744	71.84854	0.21336	0.07012	0.64201	4.6403	11	13.41818	3.17091	129.24622	16.68916	19.84	975	223.21962	5754.88	282.49137	0.60558	0.58181	25	2956.6976	3.52248	1.86574	1.6578	11.91543	18.82055
h-tfr1-1	1699.328	213.9465	75.17907	31.69055	0.46653	0.48754	0.8255	5.1608	7	14.35382	3.2	77.13171	18.65905	22.35424	865	187.25651	2058.5472	182.59647	0.85347	0.64048	12	1278.1568	4.41344	2.55265	1.86078	12.46966	23.34344
h-tfr1-1	2834.432	341.45856	91.58599	54.07064	0.30549	0.23336	0.70313	4.53234	8	15.61499	3.48	117.86267	16.68916	23.68	1157	170.76592	4031.1808	258.65562	0.7575	0.53239	13	1998.2336	6.0782	3.35393	2.72427	17.4066	31.38444
h-tfr1-1	3104.6656	366.87663	109.06675	45.96532	0.28986	0.48769	0.72951	4.72433	7	21.86531	4.89143	116.08464	21.73175	23.47151	1023	226.49945	4255.8464	266.34596	0.72598	0.54996	22	2656.768	2.92169	1.72595	1.19574	12.32556	20.05716
h-tfr1-1	4480.4096	458.1793	108.81757	65.29609	0.2682	0.22139	0.72557	5.22809	11	17.62779	3.75273	140.16229	21.12	26.05201	940	200.93034	6175.0272	292.93987	0.63936	0.6561	23	3684.1472	4.16307	2.15363	2.00943	13.90617	23.49039
h-tfr1-1	2742.1696	328.2947	90.49367	47.95962	0.31972	0.3152	0.72991	5.19517	12	10.66515	3.30667	107.19838	17.07733	23.68	1087	204.55073	3756.8512	241.91565	0.73689	0.58881	18	2172.1088	3.86725	2.10247	1.76477	12.68436	21.60098
h-tfr1-1	1438.5152	204.03592	69.04406	32.05307	0.43422	0.41652	0.80128	5.35894	5	21.48516	1.6	76.39132	12.22718	21.91007	1002	235.27431	1795.2768	170.56229	0.83594	0.62138	13	1136.0256	3.35789	1.83491	1.52298	11.59043	19.47503
h-tfr1-1	5451.4688	611.06623	134.44639	83.98018	0.18346	0.19243	0.61965	4.96361	12	16.22777	3.68	170.66106	17.23253	23.04889	1180	142.93355	8797.696	370.49085	0.6063	0.49908	31	4485.632	3.62505	1.93824	1.68681	13.06448	22.13874
h-tfr1-1	4474.2656	551.16352	144.51585	54.79202	0.18508	0.56046	0.65705	5.24513	13	14.89079	3.2	177.8336	14.73391	21.12	1050	217.57987	6809.6	341.86538	0.62026	0.48108	26	3479.552	4.50152	2.50754	1.99398	13.38761	23.14803
h-tfr1-1	1532.3136	260.31825	64.57957	41.14208	0.28415	0.1786	0.69303	6.25615	9	11.10875	2.16889	80.32229	12.70364	19.17865	1029	218.83327	2211.0208	183.82788	0.70617	0.56982	14	1144.9344	3.8174	2.14299	1.67441	10.82868	19.28347
h-tfr1-1	3090.8416	384.49385	103.07384	60.31732	0.26273	0.23993	0.62445	4.98824	10	16.51662	3.392	146.59835	15.68979	21.5139	1170	142.65343	4949.7088	282.6047	0.735	0.48633	22	2350.8992	3.77191	2.02228	1.75022	12.08396	18.99917
h-tfr1-1	3802.3168	445.5934	135.88128	44.97017	0.24065	0.64411	0.69563	5.17172	12	14.71045	3.17333	155.6948	16.31686	23.91237	1118	200.24485	5466.0096	311.58639	0.69926	0.49215	21	2893.6192	4.81239	2.77526	2.03714	14.10541	24.29418
h-tfr1-1	2127.36	264.3457	95.38502	32.67641	0.38257	0.624	0.78293	5.03992	9	5.29402	4.90667	100.46896	16.40449	21.18777	1144	156.63333	2717.184	217.44884	0.82259	0.56538	13	1586.7904	4.57624	2.42534	2.15089	14.20726	25.01023
h-tfr1-1	5787.0336	637.04342	123.18272	90.41546	0.1792	0.08985	0.63434	4.75317	14	16.89136	3.93143	187.99596	19.46484	23.12872	1022	224.1205	9122.9184	349.51019	0.54864	0.59531	27	4384.0512	5.16035	2.87665	2.28369	14.4934	25.77379
h-tfr1-1	6453.248	685.12106	145.02037	88.34106	0.17276	0.21041	0.62916	5.2754	19	13.68065	3.50316	204.06028	19.21066	25.48775	1169	159.72789	10256.896	393.83487	0.57484	0.52283	31	5052.928	4.80834	2.51332	2.29502	13.56352	23.09981
h-tfr1-1	4002.304	451.27575	116.45925	59.09253	0.24697	0.34869	0.64703	5.44188	10	21.0472	3.424	156.35364	22.0684	26.38788	1099	201.35044	6185.6768	300.5669	0.66604	0.55672	23	3143.9872	4.22023	2.39355	1.82668	13.07922	23.62738
h-tfr1-1	1424.7936	217.00454	83.03062	27.50364	0.38021	0.6436	0.73224	5.44522	5	12.43121	3.712	83.21171	11.52	17.28	1107	174.91712	1945.8048	182.585	0.84139	0.53707	14	1099.0592	3.21351	1.6405	1.58427	11.81435	19.38173
h-tfr1-1	4809.1136	535.36429	115.41785	80.97574	0.21085	0.11579	0.61942	5.37931	14	13.3178	3.38286	173.08461	17.5738	23.68	1101	208.8971	7763.8656	331.79374	0.61975	0.54896	23	3655.2704	5.30209	2.67661	2.62548	15.3291	25.94737
h-tfr1-1	4560.5888	492.73607	116.71715	70.09193	0.23605	0.22081	0.63934	4.96352	13	18.17048	2.90462	164.7136	19.99424	28.16	1027	223.58444	7133.2864	314.77751	0.63884	0.57839	25	3829.8624	3.72531	2.08168	1.64364	12.95592	21.24511
h-tfr1-1	3855.9744	421.01382	102.61135	62.45408	0.27337	0.21102	0.70245	5.6254	10	18.07857	2.08	135.16932	19.93269	26.88	888	201.63333	5489.3568	296.15385	0.70343	0.55247	21	3097.2928	4.65179	2.31867	2.33312	12.99634	21.52586
h-tfr1-1	3818.2912	467.37775	91.82411	78.07958	0.21966	0.02584	0.62798	4.96809	10	16.18697	2.848	142.37403	17.32734	22.09623	918	204.84628	6080.3072	296.56618	0.63453	0.54555	21	2857.5744	4.92353	2.55421	2.38015	14.76951	26.15932
h-tfr1-1	2962.8416	341.76914	92.74684	48.98028	0.31875	0.31792	0.72485	5.30385	10	14.59395	3.168	100.90267	16.05112	25.79922	1021	225.62801	4087.5008	249.22565	0.72922	0.59942	18	2408.7552	3.76566	2.15445	1.61122	13.23124	23.78929
h-tfr1-1	4419.6864	507.86865	153.15931	54.99286	0.21533	0.59537	0.64893	4.92321	12	15.53254	4.13333	182.81715	16.51646	25.616	1161	159.22625	6810.7264	357.5494	0.70402	0.43444	27	3664.1792	3.59151	1.88902	1.70249	12.66152	21.14237
h-tfr1-1	2245.2224	311.63586	115.56047	30.24076	0.29052	0.76007	0.69206	5.64158	11	10.55179	3.17091	111.55916	14.92724	17.40988	1037	231.45842	3244.2368	246.67123	0.79154	0.46369	16	1630.8224	4.57854	2.39178	2.18676	12.38011	18.00383
h-tfr1-1	1883.7504	234.60063	65.69208	41.48485	0.43011	0.18473	0.80448	5.61445	8	14.88008	3.48	75.54113	17.29185	24.62961	1045	216.43013	2341.5808	181.98868	0.77574	0.71473	14	1461.76	3.81458	2.36081	1.45376	12.25059	22.44949
h-tfr1-1	5772.6976	626.13677	138.446	72.74689	0.18503	0.3218	0.67741	5.34614	16	16.88008	3.8	176.92851	18.06796	25.09094	1198	114.28911	8521.728	354.87877	0.56678	0.57601	27	4309.504	5.25814	2.78184	2.4763	13.86131	24.60785
h-tfr1-1	2722.6112	321.2625	98.47451	43.3816	0.33149	0.45554	0.74892	5.21583	9	11.37027	5.83111	99.26661	19.58023	23.75771	1032	221.6822	3635.4048	240.30362	0.748	0.59248	16	1892.7616	5.05564	3.42661	1.62903	13.79661	29.21048
h-tfr1-1	3770.2656	455.92436	107.48815	71.22542	0.22793	0.15192	0.61238	4.80583	11	16.74095	3.25818	154.7309	16.40449	23.68	1107	201.42989	6156.6976	306.37199	0.67198	0.50476	20	2820.4032	4.70264	2.45275	2.2499	14.83689	25.62009
h-tfr1-1	5178.2656	604.56422	135.84368	68.13892	0.17804	0.35755	0.63135	5.38949	17	13.22398	2.50353	194.98496	17.07733	24.15099	1012	218.26818	8201.8304	366.10759	0.60557	0.48549	31	4223.0784	3.84961	2.11007	1.82037	12.29896	18.93002
h-tfr1-1	5536.3584	652.50542	151.17918	67.62311	0.16341	0.44429	0.62004	4.88877	14	20.18973	2.74286	219.11751	18.65905	22.72676	1046	222.58032	8928.9728	381.75239	0.58506	0.47739	26	4334.1824	5.55492	2.64382	2.91111	14.61244	21.34404
h-tfr1-1	1444.9664	215.55592	61.92367	36.67231	0.39079	0.23106	0.75251	5.39545	6	15.23005	2.82667	78.92858	15.74192	20.49	1112	176.84456	1920.2048	172.65706	0.80098	0.60911	14	1105.5104	3.21236	2.00071	1.21166	10.95054	20.75917
h-tfr1-1	2409.984	351.51663	100.62526	41.40621	0.24509	0.50466	0.64674	5.84221	11	12.10566	2.26909	118.31132	12.16	19.84	1010	230.28678	3726.336	249.52333	0.70985	0.48641	19	1772.4416	4.47863	2.45667	2.02196	12.14328	19.16696
h-tfr1-1	2824.3968	351.05076	76.46923	66.19241	0.288	0.02054	0.69952	4.55588	7	20.69511	2.42286	128.08935	19.2	21.65622	941	209.79275	4037.632	240.52822	0.68517	0.61348	19	2251.6736	3.61011	2.05726	1.55284	13.10499	23.2935
h-tfr1-1	2233.5488	260.86176	69.55386	46.25687	0.41246	0.14952	0.81982	4.8553	8	17.55322	3.48	90.64545	20.5698	26.10698	1013	214.69746	2724.4544	194.13642	0.74421	0.74472	14	1741.312	3.71112	2.27377	1.43735	13.97614	28.13234
h-tfr1-1	2973.9008	371.31115	75.13072	68.69466	0.27106	0.00798	0.68628	4.91612	9	14.21472	3.02222	100.54661	18.02256	21.30345	1068	221.94594	4333.3632	246.03619	0.66261	0.61736	21	2464.5632	3.45966	2.04884	1.41082	11.25618	20.385
h-tfr1-1	3275.6736	387.42876	81.63195	68.76317	0.27424	0.02886	0.70652	5.0348	10	17.72391	2.08	110.567	19.2	22.54581	1087	197.24604	4636.3648	259.7876	0.67054	0.60992	23	2762.1376	3.13191	1.73937	1.40482	11.91533	20.29993
h-tfr1-1	2886.2464	341.43744	81.67705	58.75311	0.31112	0.10113	0.70807	4.56027	9	20.68251	2.38222	120.30735	18.82296	30.91273	846	162.98159	4076.2368	240.829	0.70534	0.62535	15	2128.2816	5.30968	2.31901	2.99526	14.54817	24.00465
h-tfr1-1	3495.936	440.29698	108.90127	58.36884	0.22661	0.30655	0.63253	5.35969	12	18.36253	1.94667	137.46032	17.4686	20.03517	1186	122.8495	5526.9376	279.74827	0.63536	0.56136	21	2657.1776	4.78875	2.60142	2.18733	13.55185	21.90893
h-tfr1-1	1795.4816	216.35121	64.18329	38.46908	0.48203	0.22223	0.81641	5.25803	6	22.28207	3.04	71.898	27.63881	32.18506	1144	162.01543	2199.2448	178.98206	0.82728	0.70432	11	1378.4064	4.69011	2.20636	2.48375	13.40628	20.42446
h-tfr1-1	2821.4272	340.13308	99.06898	47.83899	0.30647	0.38667	0.68002	4.6234	9	18.41533	3.09333	117.45171	16.45435	23.29635	1004	220.37695	4149.0432	245.41317	0.72152	0.58869	16	2136.1664	4.53399	2.29914	2.23484	13.3498	22.19326
h-tfr1-1	3298.2016	376.65304	94.38133	64.60932	0.29215	0.13092	0.65824	5.1173	9	14.43415	3.12889	130.12306	17.48032	23.12872	1140	168.61198	5010.6368	272.35008	0.72308	0.55877	20	2647.3472	3.94118	1.95089	1.9903	14.02123	22.38439
h-tfr1-1	3194.6752	391.26876	98.3506	53.28794	0.26223	0.29824	0.68594	5.49717	13	11.84385	2.75692	128.44541	16.11479	23.19945	1086	195.9898	4657.3568	261.29181	0.66781	0.58801	16	2311.168	5.71481	2.73924	2.98157	14.27805	24.49962
h-tfr1-1	4174.5408	458.72282	118.05134	59.70829	0.2493	0.35116	0.71462	5.00974	12	16.33443	3.44	142.91364	19.21066	27.16798	1201	111.44954	5841.6128	308.25292	0.67198	0.55208	20	3247.8208	5.16578	2.51563	2.65015	13.87678	21.64808
h-tfr1-1	2276.0448	299.02331	72.39296	53.14867	0.31988	0.08973	0.69848	4.95651	8	15.66352	3.84	103.36229	18.56	22.26243	1181	135.22574	3258.5728	215.54542	0.72083	0.61562	16	1765.7856	4.16319	2.24417	1.91902	12.12739	22.89656
h-tfr1-1	1606.144	202.0438	63.9692	36.19489	0.49443	0.2652	0.81966	4.38403	7	10.9247	3.24571	68.88935	16	23.11986	951	222.08332	1959.5264	168.76728	0.8353	0.70863	12	1199.8208	3.67342	1.95491	1.71851	12.31186	20.48311
h-tfr1-1	3648	414.54949	117.03579	53.87106	0.26675	0.42294	0.7003	5.94091	12	15.91757	2.90667	150.07287	17.28	25.31845	1192	115.2302	5209.1904	284.4819	0.68624	0.56644	22	2855.5264	4.66749	2.32121	2.35375	12.05459	20.12988
h-tfr1-1	2818.048	321.51427	81.32099	52.97651	0.34258	0.16331	0.77258	5.4671	8	19.04695	4.84	92.87603	22.0684	26.88762	1190	112.59663	3647.5904	225.77074	0.70221	0.69474	16	2133.9136	4.60692	2.61359	1.99332	13.67297	24.4386
h-tfr1-1	2329.4976	315.96057	95.52071	45.67841	0.29323	0.39409	0.66409	4.96327	8	19.24459	2.56	108.13954	12.574	22.39086	934	212.19802	3507.8144	234.69824	0.74281	0.53144	17	1754.112	4.42752	2.23366	2.19386	12.45993	18.75261
h-tfr1-1	3837.3376	404.26953	115.16902	52.0627	0.29505	0.43645	0.70595	5.01408	12	12.73568	4.85333	128.00229	19.24262	26.24	1130	180.4051	5435.6992	291.62232	0.72136	0.56702	19	2877.0304	4.91981	2.71762	2.20219	14.15448	25.49202
h-tfr1-1	4027.5968	482.49378	108.99931	63.23734	0.21741	0.24636	0.66687	5.51791	14	17.50419	1.87429	146.10974	17.92	26.91046	1120	193.86077	6039.552	296.69813	0.61493	0.57494	17	2774.528	7.9182	3.35181	4.56639	15.26598	26.72055
h-tfr1-1	1817.4976	232.80376	69.75476	37.51114	0.42141	0.30401	0.78664	6.15698	7	14.65354	2.10286	79.80151	19.71574	24.9928	1153	146.32498	2310.4512	188.83717	0.81114	0.64048	14	1412.096	4.12346	2.13807	1.99816	11.42094	18.35576
h-tfr1-1	1761.5872	239.06731	69.25241	40.30939	0.38732	0.24391	0.75073	4.54659	8	13.36126	3.08	81.85406	12.75191	23.29635	1070	212.04009	2346.496	189.19903	0.7914	0.61841	8	961.3312	8.85523	5.06507	3.79015	17.40552	32.54889
h-tfr1-1	4221.0304	471.18007	123.09524	58.02021	0.23892	0.40506	0.67911	5.17007	11	16.13211	3.95636	145.87128	18.32681	24.96	1069	218.85155	6215.5776	305.36127	0.64808	0.56885	21	3238.2976	5.06409	2.95915	2.10494	14.53219	26.07259
h-tfr1-1	3257.856	385.42559	94.68311	57.94824	0.27559	0.20702	0.67755	5.35622	13	13.65229	2.19077	128.83916	18.42711	22.4	1163	157.34675	4808.2944	265.09144	0.68779	0.58257	16	2449.7152	5.98593	2.48754	3.49839	15.40563	20.43502
h-tfr1-1	3125.3504	418.80988	89.09189	74.49498	0.22391	0.03135	0.60116	4.54915	9	15.05628	3.59111	131.52619	14.72	19.2	936	199.13312	5198.848	280.62922	0.67006	0.4987	19	2360.5248	4.4751	2.44264	2.03246	14.54821	22.03158
h-tfr1-1	3813.7856	391.51501	96.51931	63.74384	0.31266	0.15414	0.72989	5.31829	10	20.3305	2.784	128.07051	20.44998	28.8	954	218.16278	5225.1648	269.19168	0.68756	0.66137	22	3104.0512	3.71388	2.1537	1.56017	13.01462	23.51662
h-tfr1-1	2585.6	323.71821	94.23183	41.43413	0.31005	0.45693	0.75133	5.50582	9	15.83598	2.91556	101.33248	15.58502	23.04	991	228.10305	3441.3568	228.47318	0.70578	0.62244	17	1907.5072	4.58838	2.39107	2.19731	12.47162	21.64454
h-tfr1-1	2892.8	347.61231	86.11392	55.42043	0.30084	0.1716	0.69655	5.43318	9	17.09916	3.16444	108.17561	18.02256	24.96	1007	217.10596	4153.0368	246.91158	0.71031	0.59627	19	2319.5648	3.75559	2.03191	1.72369	12.20283	21.06242
h-tfr1-1	1894.5024	276.20844	78.3142	38.39674	0.31205	0.37504	0.74322	5.08037	7	19.90665	1.41714	102.47051	17.07733	23.04	1081	220.53118	2549.0432	207.17236	0.75006	0.55468	15	1397.8624	4.04131	2.53614	1.50516	11.94312	21.66814
h-tfr1-1	2318.9504	305.40999	94.5965	39.01544	0.31242	0.50303	0.7045	5.04157	7	17.16323	3.01714	99.14738	16.40449	22.04054	1091	207.48976	3291.648	230.08402	0.75336	0.55046	17	1770.9056	3.98636	2.37265	1.61371	12.11149	22.35471
h-tfr1-1	2612.3264	352.48053	80.80482	55.65431	0.26422	0.1271	0.66904	5.47893	13	11.35547	2.31385	107.17012	15.47953	21.15875	1209	83.97023	3904.6144	236.03474	0.66964	0.58923	17	1939.7632	4.79594	2.56969	2.22625	12.6556	22.2917
h-tfr1-1	3511.5008	441.17772	97.98589	65.67235	0.22671	0.14446	0.65068	4.79992	10	15.36877	2.528	138.8407	16.19086	20.83689	982	218.41016	5396.6848	271.13638	0.61457	0.60024	20	2642.8416	4.61706	2.6322	1.98486	13.40209	23.59982
h-tfr1-1	2611.0976	352.02798	92.40599	43.31153	0.26478	0.4093	0.72742	6.02537	11	14.00141	2.58909	118.99128	14.13806	22.40914	1050	220.80534	3589.5296	236.23233	0.67106	0.58797	20	2043.8016	3.6209	2.09561	1.52529	11.70962	21.61451
h-tfr1-1	1897.6768	290.31508	68.92416	51.93393	0.28294	0.07602	0.64542	5.42087	6	18.31738	2.02667	113.15916	14.84469	18.65905	1153	147.33635	2940.2112	208.68458	0.71882	0.54758	14	1299.456	4.79143	2.56965	2.22178	13.22113	25.19108
h-tfr1-1	3912.4992	453.69378	112.97986	60.67283	0.23886	0.30506	0.69019	5.29459	12	14.99384	2.61333	137.42264	16	25.6	1172	143.77065	5668.7616	306.57929	0.67574	0.52309	24	3195.8016	4.01498	2.02987	1.98511	12.3472	21.64902
h-tfr1-1	3873.0752	483.99891	113.83038	70.97877	0.20777	0.19367	0.62363	4.94494	8	16.94989	3.72	147.38974	17.23253	21.58992	1215	72.8423	6210.56	310.79864	0.64215	0.50386	23	2970.4192	4.43856	2.41937	2.0192	13.38813	22.97726
h-tfr1-1	3675.3408	463.18398	108.67534	60.9038	0.21528	0.27247	0.64635	5.41326	15	10.49238	3.37067	128.99835	15.47953	21.12	1184	132.50283	5686.272	287.82975	0.62142	0.55749	24	2888.9088	4.05055	2.17803	1.87252	12.73963	21.13016
h-tfr1-1	2991.3088	367.63976	110.79078	48.48223	0.27812	0.46045	0.72817	4.37297	9	10.89289	4.40889	143.69171	16	20.48	1191	132.90222	4107.9808	270.27572	0.73516	0.51458	19	2405.7856	3.74345	2.09842	1.64503	13.41065	22.94435
h-tfr1-1	2413.2608	303.41234	74.79048	48.86326	0.32942	0.16136	0.7504	5.08671	10	12.90611	2.784	106.22896	14.72	21.73175	943	221.77691	3215.9744	206.84993	0.68175	0.70877	17	1936.5888	3.65443	1.93651	1.71792	11.72988	19.55315
h-tfr1-1	2811.5968	370.69227	90.15946	51.74918	0.25712	0.25441	0.69029	5.37802	11	15.15764	1.83273	110.43835	15.80683	22.4	1184	123.28828	4073.0624	240.26789	0.64816	0.61203	17	2182.2464	4.70809	2.31343	2.39465	13.80573	20.45881
h-tfr1-1	1997.5168	277.41079	62.67369	55.75794	0.32618	0.01355	0.71905	4.99848	6	15.77346	2.61333	94.05954	14.72	19.85032	1194	107.22406	2778.0096	202.43326	0.72972	0.61254	13	1457.3568	5.06754	2.85978	2.20776	13.42404	20.49911
h-tfr1-1	2162.176	320.89311	103.55485	37.60502	0.26386	0.58827	0.65475	5.45471	8	11.84479	2.12	127.78267	14.05088	16.7504	1148	168.92898	3302.2976	240.40295	0.74917	0.47013	15	1474.9696	5.15535	2.6797	2.47565	14.41848	23.95155
h-tfr1-1	2816.6144	363.48366	99.30921	50.05676	0.2679	0.3538	0.6717	5.68403	10	17.42759	2.752	116.68306	15.06381	21.12969	983	219.46754	4193.28	256.5588	0.70583	0.53773	17	1997.2096	5.54614	3.37564	2.1705	13.34445	23.26847
h-tfr1-1	3077.12	401.31579	115.42427	47.23846	0.24009	0.50847	0.67215	5.20616	9	16.16103	2.38222	148.79677	16	19.58023	1192	118.97479	4577.9968	275.53452	0.68658	0.50933	23	2448.2816	3.50596	2.20685	1.2991	11.94585	21.21002
h-tfr1-1	2642.0224	354.07111	76.47472	59.28489	0.26483	0.06212	0.71711	4.99985	10	12.4225	2.976	98.06425	16.61537	18.60409	1204	102.6304	3684.2496	230.07984	0.64981	0.62718	15	1862.8608	5.66838	2.72829	2.94009	13.8944	25.13116
h-tfr1-1	1554.8416	229.3065	66.09503	34.55064	0.37159	0.32578	0.7537	5.87957	9	16.15493	2.31111	81.93171	18.21472	24.32	1184	117.4436	2062.9504	183.21407	0.79899	0.58207	14	1129.6768	4.21226	2.10623	2.10736	10.22444	18.29522
h-tfr1-1	2874.6752	374.55111	87.06794	60.98917	0.2575	0.11674	0.64952	5.13259	10	12.94415	3.904	123.99758	16.64	21.79761	1084	209.92141	4425.8304	255.27967	0.68156	0.55433	18	2200.4736	4.42632	2.39225	2.03408	12.86281	21.98957
h-tfr1-1	1588.9408	224.17318	53.91006	47.78764	0.39733	0.01439	0.79828	5.73595	9	11.98587	2.56	72.61564	16	20.67903	1147	143.72195	1990.4512	176.3837	0.78682	0.6418	14	1231.5648	3.61492	2.09772	1.51724	11.61713	21.06888
h-tfr1-1	2451.0464	325.48292	90.406	44.10726	0.29074	0.37881	0.71168	5.06061	11	11.60027	3.72364	120.25406	16.68916	19.87094	1200	93.87225	3444.0192	228.89999	0.70326	0.58785	15	1825.5872	5.04066	2.66997	2.37069	13.8509	23.84887
h-tfr1-1	1483.776	224.26415	60.72379	36.51235	0.37073	0.21989	0.75995	5.49317	6	19.23828	2.45333	67.1568	18.65905	20.67903	1097	197.65627	1952.4608	165.22367	0.73674	0.68302	11	963.8912	5.1553	2.79921	2.35609	12.45986	22.74939
h-tfr1-1	1504.256	242.13867	87.69989	26.91333	0.32241	0.68535	0.71121	4.92419	8	9.14254	2.28	98.81406	12.31065	16.31686	981	223.94865	2115.072	198.15647	0.81836	0.48141	13	1085.3376	4.26731	2.26349	2.00382	13.72444	21.19342
h-tfr1-1	2601.5744	354.56134	94.33562	51.67555	0.26005	0.28985	0.63754	4.92941	10	11.99003	2.432	116.66974	15.36	20.51996	983	232.30368	4080.64	249.44959	0.70354	0.52539	16	1912.4224	5.13506	2.31097	2.82409	13.48686	19.28233
h-tfr1-1	3567.4112	494.41533	102.9391	68.26798	0.18339	0.15137	0.61213	5.8091	15	10.4997	2.79467	139.49012	14.59425	18.63708	1041	228.15346	5827.8912	285.64615	0.57775	0.54942	25	2743.3984	4.05238	2.45009	1.60229	12.8134	21.7864
h-tfr1-1	2240.6144	301.69863	82.64339	49.64908	0.30934	0.22052	0.67622	4.80721	6	20.20456	3.14667	97.14584	14.59425	17.48032	1195	104.94284	3313.4592	224.97151	0.74568	0.55632	17	1708.3392	3.6977	2.45841	1.23929	12.38894	24.74483
h-tfr1-1	1559.2448	238.7967	68.82935	35.10004	0.34361	0.34484	0.70333	5.64073	8	15.44528	2.28	80.02113	14.88602	21.1103	1041	212.37231	2216.96	184.37265	0.77209	0.57641	14	1193.8816	4.07272	1.88445	2.19166	10.34988	17.54426
h-tfr1-1	3171.7376	407.65146	119.51432	44.56936	0.23984	0.57126	0.69104	6.07726	13	12.22503	3.17538	137.59287	16.64	20.51996	1034	220.54931	4589.7728	275.76293	0.67647	0.52413	21	2407.1168	4.53656	2.56735	1.96921	12.92944	21.99318
h-tfr1-1	2937.344	333.51898	90.11701	54.5247	0.33184	0.21534	0.72133	5.40438	9	16.15955	3.55556	113.47916	18.42711	25.8864	969	220.10452	4072.1408	247.4056	0.7418	0.60304	15	2188.288	5.46809	2.82063	2.64746	14.27132	25.48393
h-tfr1-1	4249.9072	520.91491	114.95192	68.68196	0.19681	0.22454	0.62691	5.75162	14	15.53792	2.37714	157.43287	16.05112	23.19062	919	217.30854	6779.1872	313.99796	0.60278	0.54167	25	3107.7376	5.23346	2.74404	2.48942	12.16276	21.46639
h-tfr1-1	3477.6064	432.06243	134.12219	44.99414	0.2341	0.6363	0.62779	6.0174	14	12.7722	3.61143	143.61796	16.83577	22.72676	1148	165.8041	5539.4304	299.11215	0.69229	0.48845	23	2638.6432	4.55332	2.42635	2.12698	11.7229	19.62362
h-tfr1-1	2483.8144	277.10802	62.56917	59.54492	0.40647	0.00245	0.7951	5.04892	9	12.62796	2.91556	91.94819	18.56	27.22822	1144	174.67398	3123.9168	204.5875	0.7383	0.74571	13	1919.488	4.73056	2.24528	2.48528	14.46052	25.52957
h-tfr1-1	3461.632	408.13617	95.25966	68.89972	0.26114	0.09802	0.67693	5.52211	12	13.15888	3.94667	116.29483	17.173	20.84672	1162	149.84992	5113.7536	272.91022	0.66867	0.58405	21	2719.9488	4.16193	2.29311	1.86882	13.55764	24.30886
h-tfr1-1	4215.3984	545.99252	119.67778	68.57959	0.17769	0.25564	0.57357	5.75328	17	10.88317	2.67294	158.90812	15.06381	19.88125	1081	210.67748	7349.4528	328.28277	0.60126	0.49153	25	3125.5552	4.86231	2.52921	2.33309	13.41236	20.65251
h-tfr1-1	3087.0528	392.27814	119.41342	45.2981	0.2521	0.56011	0.64915	5.60711	12	11.21646	4.21333	141.16225	16.15287	21.12	1191	121.11565	4755.5584	277.67726	0.70786	0.50312	20	2278.7072	4.46289	2.79856	1.66894	12.47024	23.54093
h-tfr1-1	4072.2432	487.38085	106.52453	66.74539	0.21543	0.19024	0.66261	5.55884	13	14.43589	3.59385	139.73248	17.4686	26.10698	918	214.76033	6145.7408	303.61805	0.62296	0.55512	24	3202.9696	4.57532	2.33838	2.23694	11.98818	19.8288
[truncated: 3,025 more rows]
