# Supplementary material for: FERONIA and microtubules independently contribute to mechanical integrity in the Arabidopsis shoot
Source: PLoS Biol. 2021 Nov 12;19(11):e3001454. doi: 10.1371/journal.pbio.3001454 (PMC8612563; doi:10.1371/journal.pbio.3001454)
Supplement: S2 Data — Data related to Fig 2 (panels B and C). (XLSX) [file pbio.3001454.s015.xlsx]

## Sheet: Feuil1
Medium	Genotype	Hypocotyl length (cm)	Hypocotyl length (cm)	Hypocotyl length (cm)	Hypocotyl length (cm)	Hypocotyl length (cm)	Hypocotyl length (cm)	Hypocotyl length (cm)	Hypocotyl length (cm)	Hypocotyl length (cm)	Hypocotyl length (cm)	Hypocotyl length (cm)	Hypocotyl length (cm)	Hypocotyl length (cm)	Hypocotyl length (cm)	Hypocotyl length (cm)	Hypocotyl length (cm)	Hypocotyl length (cm)	Hypocotyl length (cm)	Hypocotyl length (cm)	Hypocotyl length (cm)	Hypocotyl length (cm)	Hypocotyl length (cm)	Hypocotyl length (cm)	Hypocotyl length (cm)	Hypocotyl length (cm)	Hypocotyl length (cm)	Hypocotyl length (cm)	Hypocotyl length (cm)	Hypocotyl length (cm)	Hypocotyl length (cm)	Hypocotyl length (cm)	Hypocotyl length (cm)	Hypocotyl length (cm)	Hypocotyl length (cm)	Hypocotyl length (cm)	Hypocotyl length (cm)	Hypocotyl length (cm)	Hypocotyl length (cm)	Hypocotyl length (cm)	Hypocotyl length (cm)	Hypocotyl length (cm)	Hypocotyl length (cm)	Hypocotyl length (cm)	Hypocotyl length (cm)	Hypocotyl length (cm)	Hypocotyl length (cm)	Hypocotyl length (cm)	Hypocotyl length (cm)
1 nM isoxaben	Col-0	0.798982	0.603053	0.493639	0.732824	0.363868	0.587786	0.399491	0.391858	0.447837	0.51145	0.562341	0.743003	0.541985	0.414758	0.493639	0.590331	0.506361	0.592875	0.610687	0.356234	0.676845	0.631043	0.529262	0.597964	0.48855	0.178117	0.796438	0.689567	0.445293	0.569975	0.62341	0.531807	0.692112	0.694656	0.536896	0.361323	0.282443	0.473282	0.956743	0.684478	0.558258	0.877987	0.804398	0.682597	1.03785	0.603933	0.832311	0.682597
DMSO	Col-0	1.36132	1.19084	1.16031	1.44529	1.23155	1.1883	1.2341	1.01018	0.503817	1.40204	1.12977	1.19084	1.24936	0.798982	1.09669	0.949109	1.06361	1.43511	1.4173	1.3715	0.923664	1.08142	1.11959	1.19084	0.709924	0.727735	1.04071	1.42494	1.20102	1.41985	1.00509	0.765903	0.755725	1.14504	1.10129	1.29668	1.1292	1.16473	0.781561	0.959188	1.34743	1.24085	0.989638	1.28399	1.0277	1.31698	0.593783	1.25608
1 nM isoxaben	nek6-1	0.447535	0.437421	0.692794	0.558786	0.596713	0.804046	0.675095	0.710493	0.87737	0.530973	0.391909	0.333755	0.288243	0.45512	0.548673	0.735777	0.629583	0.692794	0.680152	0.543616	0.733249	0.685209	0.589128	0.553729	0.396966	0.723135	0.917826	0.609355	0.60177	0.609355	0.379267	0.644753	0.826802	0.697851	0.475348	0.445006	0.647282	0.479229	0.490246	0.542575	0.534313	0.548084	0.470966	0.710581	0.718843	0.76291	0.757402	0.721597
DMSO	nek6-1	1.07712	0.695322	0.892541	1.14033	1.09987	0.740834	0.978508	0.745891	1.25158	0.556258	0.490518	0.882427	1.18078	1.14033	0.48799	1.20354	1.14033	0.844501	0.849558	1.11252	1.23641	0.718078	1.067	1.14539	0.74842	1.25158	1.20101	0.986094	0.996207	0.831858	0.884956	0.773704	1.16814	0.730721	1.1024	1.22377	0.783818	0.983245	1.19807	0.936424	1.14023	1.51205	1.25316	1.36057	1.36057	1.31375	1.32752	1.49552
1 nM isoxaben	spr2-2	0.627054	0.52086	0.791403	0.738306	0.768647	0.738306	0.664981	0.786346	0.702908	0.82933	0.743363	0.556258	0.733249	0.750948	0.589128	0.664981	0.773704	0.89507	0.750948	0.642225	0.74842	0.614412	0.442478	0.493047	0.657396	0.801517	1.05942	0.659924	0.664981	1.00885	0.895111	0.903374	0.873078	0.72986	0.798715	0.757402	0.862061	0.972229	0.627955	0.826257	0.994262	0.732614	0.897866	0.820748	0.724352	0.840028	0.88134	0.586642
DMSO	spr2-2	0.189633	0.970923	1.25158	1.04678	0.619469	0.596713	0.723135	1.09229	1.27434	1.05689	0.935525	1.05689	1.18331	1.09735	1.28192	0.419722	0.432364	1.14033	1.31479	0.841972	1.16814	1.02402	0.847029	0.99115	1.1555	1.05183	0.938053	0.998736	1.14539	1.18078	1.20607	0.477876	0.76359	1.18584	1.00379	1.07965	0.864728	1.18981	1.2504	1.07964	1.21184	1.32752	0.727106	0.903374	1.30824	1.42392	1.0879	1.26417
1 nM isoxaben	tua3	0.654684	0.713047	0.690209	0.669909	0.713047	0.687672	0.705435	0.652146	0.723197	0.786636	0.408543	0.779023	0.654684	0.852612	0.95665	0.695284	0.21569	0.596321	0.621696	0.746035	0.629309	0.644534	0.707972	0.593783	0.76126	0.692747	0.550645	0.784944	0.625201	0.906128	0.710581	0.614184	0.776681	0.330503	0.32224	0.784944	0.638972	0.64448	0.790452	0.950195	1.04384	0.655497	0.622447	0.806977	0.721597	0.663759	0.661005	0.5591
DMSO	tua3	0.959188	0.768873	0.510044	1.0683	1.02516	0.281666	0.309579	0.685134	0.641996	0.428843	0.284204	0.824699	1.01755	1.21802	1.01248	1.1292	1.17234	0.682597	1.15458	1.14697	0.329879	0.441531	0.487207	0.578558	1.0074	0.74096	1.24214	1.26417	1.39913	1.22011	1.0163	1.00528	1.40464	1.22837	1.05761	1.3165	1.20083	1.10718	1.2807	1.19256	1.3468	0.691301	1.0879	0.512279	0.917145	1.45697	1.38811	0.997016
1 nM isoxaben	tua4	0.507507	0.644534	0.406005	0.672447	0.593783	0.695284	0.766335	0.713047	0.570945	0.609008	0.652146	0.72066	0.964263	0.847536	0.839924	0.609008	0.773948	0.652146	0.796786	0.827236	0.74096	0.72066	0.543032	0.697822	0.693578	0.723853	0.822936	0.693578	0.913761	0.817431	0.836697	0.80367	0.795413	0.784404	0.756881	0.778899	0.784404	0.886239	1.05138	0.710092	0.811927	0.798165	0.495413	1.01284	0.825688	0.759633	0.418723	0.668936
DMSO	tua4	1.11652	1.048	0.964263	1.19518	1.08099	1.29922	1.08606	0.319729	1.16219	0.992176	1.21548	1.04293	1.02263	1.10129	1.03024	1.02263	1.40642	1.36789	1.23303	0.811927	1.31284	1.22202	1.43119	1.24954	1.21927	1.36789	1.41193	1.24128	1.30734	1.42294	1.36239	1.15596	1.37615	1.22377	1.22124	0.541087	1.067	1.31732	1.19595	1.19343	1.18837	1.20101	1.02149	0.948837	1.0148	0.509937	1.04778	0.654545
1 nM isoxaben	tua5	0.58617	0.664834	0.147177	0.144639	0.581095	0.489744	0.235991	0.619158	0.548107	0.489908	0.655046	0.776147	0.572477	0.682569	0.577982	0.933028	0.622018	0.80367	0.902752	0.487156	0.630275	0.487156	0.633028	0.458191	0.591297	0.519625	0.337884	0.573379	0.309727	0.37116	0.427474	0.56314	0.519625	0.773038	0.494027	0.481229	0.421855	0.612452	0.414231	0.60737	0.477764	0.523507	0.452351	0.475222	0.317662	0.716645	0.617535	0.472681
DMSO	tua5	0.880524	0.949038	0.723197	0.839924	0.647071	0.548107	0.733347	0.383168	0.203003	0.444069	0.16494	0.690826	0.866972	0.96055	0.966055	1.15046	1.23303	1.23578	0.938532	1.24404	0.97156	0.765138	1.08165	1.2055	0.56422	0.828382	0.382133	0.47446	0.710408	0.933533	0.677068	0.989955	1.31054	1.09767	1.15409	0.523189	1.15666	0.682197	1.14127	1.19256	0.812994	0.956615	0.819574	1.04936	1.30979	0.817021	1.12851	1.20511
1 nM isoxaben	tfr1-1	0.324873	0.659898	0.796954	0.771574	0.870558	0.682741	0.748731	0.824873	0.756345	0.78934	0.857868	0.796954	0.819797	0.807107	0.893401	0.822335	0.621827	0.835025	0.738579	0.558376	0.692466	0.876574	0.953515	0.805129	0.585299	1.32723	0.8436	0.983742	0.851843	0.901305	0.577055	0.838104	0.796886	0.950767	0.860087	0.835356	1.14037	0.711701	0.904053	0.862835	0.541525	0.607627	0.666102	1.05508	1.05	0.648305	1.05	0.813559
DMSO	tfr1-1	1.38579	1.22843	0.946701	1.22081	1.28426	0.997462	1.18274	0.203046	0.609137	0.560914	1.29442	1.35533	0.796954	1.33756	1.02284	1.29695	1.3198	0.946701	1.24112	0.687817	0.824873	1.31472	1.05519	1.11564	1.26952	1.26952	1.33547	1.33272	0.92054	1.20907	0.997481	0.964507	1.26403	1.06893	1.06068	0.527593	1.01122	1.00847	1.25303	1.02771	1.1074	1.22556	1.1074	1.39592	0.522098	1.23655	1.24754	1.22112
1 nM isoxaben	cvy1-1	0.256345	0.913706	0.573604	0.64467	0.484772	0.685279	0.180203	0.416244	0.654822	0.56599	0.638648	0.748287	0.805847	0.624943	0.742805	0.630425	0.553677	0.825034	0.501599	0.397442	0.624943	0.534491	0.677021	0.571551	0.374199	0.571551	0.533106	0.451089	0.479282	0.566425	0.658196	0.584498	0.343075	0.500635	0.604828	0.482846	0.574455	0.894726	1.04215	0.91506	0.907435	0.943021	0.945562	0.73459	0.922686	0.752383	1.07774	1.14891
DMSO	cvy1-1	0.284264	0.180203	0.928934	1.36548	0.913706	0.677665	0.124365	0.901015	0.682741	0.992386	0.652353	1.28004	0.501599	0.975788	1.1238	0.824524	1.11374	0.730655	0.545455	0.64186	1.14947	1.11158	1.07874	1.02316	0.912	1.24042	1.17979	1.12674	1.06105	0.856421	1.19747	1.30863	0.853895	0.985263	1.38442	1.08884	1.05347	1.28084	1.04337	1.06105	1.09642	1.44505	1.31874	1.22779	1.03832	1.20253	0.841263	0.981679
1 nM isoxaben	fer-4	0.271172	0.281309	0.220486	0.425766	0.387751	0.331996	0.273706	0.324393	0.250898	0.286378	0.276241	0.349736	0.319324	0.185005	0.286378	0.354805	0.364942	0.233157	0.362408	0.35227	0.230623	0.12925	0.281309	0.288912	0.276241	0.362408	0.375079	0.314256	0.287803	0.326176	0.41937	0.339881	0.260393	0.298767	0.293285	0.282321	0.285062	0.287803	0.293285	0.334399	0.350845	0.243947	0.246688	0.326176	0.33714	0.298767	0.260393	0.416629
DMSO	fer-4	0.813516	0.648786	0.494192	1.12777	1.13537	1.46737	1.06948	1.01626	1.03907	1.28743	1.24688	0.833791	1.17592	1.13537	1.1075	1.39641	0.709609	1.09736	1.31024	0.529673	1.22661	1.14298	1.04414	1.25956	1.08215	1.35586	1.02133	1.25195	1.16072	1.24688	1.39242	1.40064	1.26633	1.0772	1.13202	1.36775	1.42257	1.46916	1.31567	1.53495	0.956601	1.11832	1.36501	1.55688	1.12654	1.47739	1.32663	1.4582
1 nM isoxaben	herk1-1	0.753807	0.84264	0.664975	0.862944	0.614213	0.642132	0.893401	0.540609	0.746193	0.944162	0.756345	0.538071	0.804569	0.695431	0.700508	0.804569	0.989848	0.814721	0.822335	0.56599	0.573604	0.835025	0.883249	1.24479	0.98649	0.816121	0.522098	0.923288	0.785894	0.717197	0.802381	0.967254	0.788642	0.302267	0.937028	1.04145	0.566064	0.758415	1.11289	1.08541	1.02496	0.895809	0.772155	1.14153	0.813559	0.671186	0.875765	0.718836
DMSO	herk1-1	1.17513	1.22081	1.31218	1.31726	0.637056	0.80203	0.670051	0.380711	1.29949	1.20051	0.845178	1.31472	1.20558	0.215736	1.03046	0.779188	1.15736	1.40609	0.941624	0.5	0.93401	0.870558	0.649746	0.898477	0.946701	0.796954	0.80203	1.22335	0.852792	0.685279	1.14861	1.08541	0.497367	1.05244	1.14312	1.25303	0.904053	0.931532	0.774903	0.316006	0.931532	0.794138	1.33547	1.31898	1.02221	1.14861	1.16235	0.994733
1 nM isoxaben	herk2-1	0.362944	0.812183	0.654822	0.629442	0.888325	0.522843	0.695431	0.931472	0.71066	0.416244	0.621827	0.324873	0.530457	0.606599	0.784264	0.472081	0.730964	0.700508	0.406091	0.271574	0.588832	0.758883	0.708122	0.619289	0.708122	0.532995	0.527919	0.446701	0.548223	0.634518	0.672589	0.939086	0.56599	1.01122	0.741928	0.991985	0.747424	0.299519	0.621021	0.664987	0.37646	0.835356	0.711701	0.203343	0.585299	0.689718	0.840852	0.849095
DMSO	herk2-1	1.22081	1.24365	1.21827	1.3401	0.895939	1.29442	1.06853	1.13198	1.11929	0.667513	1.12437	0.98731	1.17005	0.208122	0.769036	1.00761	0.535533	1.06853	1.14721	1.39086	1.22081	0.865482	1.16751	1.32487	1.21827	1.08883	1.10152	0.449239	0.878173	0.416244	0.456853	1	1.31472	1.14861	1.29975	1.26128	1.24754	0.860087	1.23655	0.634761	1.29975	1.25578	0.854591	1.43989	1.02771	1.40417	0.706206	1.13762
1 nM isoxaben	the1-6	0.96607	0.978714	0.422339	0.725817	0.51844	0.665121	1.1785	0.404636	0.778925	0.981243	0.819389	0.412223	1.03941	0.748577	0.462803	1.0647	0.862835	0.579803	0.88207	0.511106	0.456148	0.689718	0.599038	0.736432	0.802381	0.637509	0.904053	0.645752	0.846348	1.06893	0.956263	0.697962	1.11839	0.593542	0.805129	0.816121	0.763911	0.98649	1.21731	1.08816	0.813373	1.23105	0.950767	1.42065	1.1651	1.07442	1.20082	0.813373
DMSO	the1-6	1.31254	1.31001	0.159326	1.20126	0.794099	0.958483	1.21391	0.505796	1.44658	0.437513	1.39347	1.06217	0.79157	1.08746	0.912961	1.16839	0.786512	0.414752	0.637302	1.09252	1.39852	0.796628	1.21391	1.06953	0.450063	1.23641	1.18078	1.10746	1.09735	0.917826	0.78129	0.60177	0.912769	0.887484	0.91024	0.973523	0.843889	0.948104	1.02436	0.937937	1.17433	0.948104	0.838805	0.818471	0.569371	0.978606	0.826096	0.688837
1 nM isoxaben	wak1-1	0.662592	0.54373	0.771338	0.703056	0.733404	0.713172	0.561433	0.576607	0.710643	0.826976	0.526027	0.69294	0.715701	0.963541	0.624658	0.935722	0.285774	0.938251	1.03688	0.680295	0.945838	0.842388	0.960429	0.469484	0.600939	0.810195	0.745808	0.78605	0.78605	0.917505	0.761905	0.509725	0.681422	0.743125	0.810195	0.778001	0.681422	0.625084	0.606304	0.713615	0.748491	0.64118	0.834339	0.879946	0.763404	0.648511	1.03915	0.822128
DMSO	wak1-1	1.14057	0.311064	0.880084	1.29484	0.604426	1.06723	0.963541	0.971128	0.804215	0.351528	1.18609	0.169442	1.17092	1.14563	0.943309	0.857323	1.31507	0.655005	1.24426	0.925606	0.637302	0.634773	1.29231	1.1254	0.488093	0.912961	0.682824	0.794099	1.02677	0.59431	1.12408	1.20188	1.27431	1.27163	1.48357	1.07847	1.33333	0.992622	1.0114	1.02482	1.06774	0.930919	1.167	1.15359	0.751174	0.98994	1.31187	0.984574
1 nM isoxaben	wak2-1	0.773867	0.882613	0.758693	0.498209	0.809273	0.366702	0.202318	0.189673	0.452687	0.910432	0.912961	0.584194	0.824447	0.655005	0.366702	0.814331	0.657534	0.786512	0.59431	0.685353	0.84215	0.515911	0.265543	0.91549	0.364173	0.918019	1.17597	0.869968	0.548788	0.343394	0.434608	0.853119	0.474849	1.14286	0.453387	0.729712	0.901408	0.831657	0.694836	0.78605	0.700201	0.887995	0.885312	0.783367	0.807512	0.847753	0.925553	0.759222
DMSO	wak2-1	1.12792	1.21644	1.2569	1.06976	0.912961	0.351528	0.928135	1.12034	1.00148	0.733404	1.19621	0.462803	0.973656	0.680295	1.047	0.632244	0.589252	1.2392	1.13298	1.20379	0.164384	0.189673	1.24173	0.17197	0.998946	1.12792	0.718981	1.20724	1.37626	1.13481	1.42991	1.46479	0.965795	1.3226	1.45674	1.42455	1.40309	1.54527	1.34406	1.22871	0.86385	0.665325	1.00335	0.925553	0.906774	1.30919	0.622401	1.00872
1 nM isoxaben	wak3-1	0.809273	0.811802	0.338883	0.824447	0.801686	0.781454	0.677766	0.971128	0.4451	0.285774	0.596839	0.885142	0.869968	0.697998	0.677766	0.8902	0.328767	0.414752	0.905374	0.771338	1.05711	0.824447	0.682824	0.783367	0.643863	0.643863	0.740443	0.735077	0.469484	0.676056	0.65996	0.906774	0.76727	0.598256	0.799463	0.732394	0.568746	0.464118	0.81556	0.775319	0.700201	0.76727	0.772636	0.73776	0.791415	0.898532	0.574346	0.579451
DMSO	wak3-1	0.869968	0.579136	0.839621	1.28978	0.665121	1.29989	0.885142	1.14057	0.708114	1.21391	1.05458	1.43646	1.20379	1.32771	0.422339	1.04447	1.18103	1.10769	1.48089	1.31724	1.15895	1.48357	1.34138	1.38699	1.53722	1.44333	1.45406	1.36553	1.17237	1.34406	1.19115	1.15091	0.869215	1.33065	1.1053	0.716298	1.18846	1.39265	1.22244	1.30496	1.16828	1.19923	1.33849	1.20954	1.32302	1.30696	1.27888	1.23293
1 nM isoxaben	wak4-1	0.905183	1.08723	0.76359	0.566372	0.733249	0.348925	0.621997	0.346397	0.508217	0.821745	0.647282	0.667509	0.295828	0.300469	0.764588	0.684105	0.826291	0.828974	0.606304	0.917505	0.818243	0.828974	0.732394	0.887995	0.724346	0.651911	1.07311	0.820926	0.906774	0.382897	0.850032	0.594767	0.901085	0.873006	0.663689	0.788768	0.986232	0.828638	0.58208	0.986232	0.4982	1.03453	0.922686	1.01673	1.06503	0.826096	0.439737	0.880827
DMSO	wak4-1	0.771176	0.662453	1.09735	0.874842	1.38559	0.5689	0.379267	1.19343	1.09987	0.998736	0.940582	0.475348	1.04172	1.06195	0.786346	1.01138	1.1201	0.766119	1.20354	1.24652	1.30382	1.35748	1.07311	1.53186	1.12408	0.684105	1.31455	1.31455	0.839705	1.12944	1.03286	0.515091	0.775319	0.965795	0.796781	0.818243	1.04896	1.11066	1.0275	0.947015	1.18375	1.0187	1.06512	1.08317	1.16054	1.10896	1.28691	1.29207
1 nM isoxaben	mik2-1	0.756206	0.58816	0.911521	0.916614	0.942075	0.761299	0.389561	0.939529	1.04901	0.565245	0.896244	0.832591	0.623806	0.674729	0.931891	0.318269	0.972629	0.669637	0.812222	0.924252	0.982813	0.78676	0.936983	0.60853	0.656906	0.702737	0.667091	1.10382	0.801072	0.972539	0.683188	0.779638	0.739451	0.503684	0.42063	1.01273	0.779638	1.02076	0.921634	0.881447	0.924313	0.565305	0.672472	0.726055	0.889484	0.793034	0.584059	0.535834
DMSO	mik2-1	1.07702	1.0592	0.911521	1.02101	0.827498	0.959898	0.65436	1.1254	0.977721	0.980267	0.781668	1.15086	0.987906	1.1585	0.982813	1.00318	0.173138	1.21451	0.858052	0.262253	0.766391	1.24046	1.30743	1.10382	1.23778	1.22438	1.22706	1.20027	1.16276	1.02076	0.878768	0.894843	0.913597	1.22974	1.12793	1.19759	1.12793	0.735319	1.1566	0.676596	1.2434	0.477987	0.716981	1.03396	0.860377	0.71195	0.857862	0.714465
1 nM isoxaben	WS-4	0.40093	0.230916	0.817086	0.781651	0.481651	0.685321	0.770642	0.949541	0.723853	0.985321	0.798165	0.588991	0.39633	0.73211	0.624771	0.778899	1.05963	0.86422	0.765138	1.02385	0.613761	0.633028	0.916514	0.76789	0.649541	0.985321	0.97156	0.613761	0.627523	0.668807	0.712844	0.944681	0.625532	0.658723	0.668936	0.551489	0.944681	1.0366	0.78383	0.462128	0.635745	0.83234	0.852766	0.681702	0.740426	0.773617	0.620426	0.559149
DMSO	WS-4	0.281666	0.515119	0.938888	1.07845	0.961726	0.548107	0.687672	0.943963	1.08991	1.14771	1.11193	1.06789	0.842202	0.927523	1.45046	1.47798	1.41743	1.47523	1.16422	1.37339	1.55505	1.17798	1.43394	0.63578	0.784404	1.46147	1.55505	1.0789	1.3789	1.64312	1.20275	1.05138	1.24252	1.22979	1.3902	1.39529	0.893698	0.967537	0.931891	1.00573	0.907712	1.03413	1.00632	1.27434	1.36283	0.996207	1.05689	1.00632
1 nM isoxaben	bot1-7	0.139064	0.366625	0.614412	1.09987	0.586599	0.576485	0.273072	0.637168	0.361568	0.212389	0.326169	0.621997	0.376738	0.558786	0.460177	0.677623	0.257901	0.313527	0.606827	0.596713	0.551201	0.654867	0.584071	0.34134	0.53603	0.604298	0.30847	0.63464	0.609355	0.250316	0.348925	0.579014	0.707965	0.45512	0.609355	0.331226	0.310999	0.616941	0.495575	0.275419	0.622447	0.732614	0.765664	0.820748	0.718843	0.448933	0.740877	0.349782
DMSO	bot1-7	1.16308	1.23894	1.04425	0.48799	0.932996	1.09482	0.429836	0.879899	1.16561	0.675095	1.05436	0.543616	0.804046	0.371681	0.809102	1.18331	0.37421	0.76359	1.30215	1.0847	1.01138	0.662453	1.1909	1.1732	1.18837	1.06953	1.27181	0.490518	0.599241	0.841972	1.1555	0.900126	0.912769	0.667509	0.945638	1.25411	0.738306	1.00632	1.18981	1.18706	1.2807	1.05485	0.853798	0.669268	0.817994	1.21735	0.826257	0.944687
[truncated: 233 more columns]
