# Supplementary material for: FERONIA and microtubules independently contribute to mechanical integrity in the Arabidopsis shoot
Source: PLoS Biol. 2021 Nov 12;19(11):e3001454. doi: 10.1371/journal.pbio.3001454 (PMC8612563; doi:10.1371/journal.pbio.3001454)
Supplement: S3 Data — Data related to Fig 3 (panels B, D, and F). (XLSX) [file pbio.3001454.s016.xlsx]

## Sheet: A
Condition	Bursting index (%)
Col-0_DMSO_0,7	0
Col-0_DMSO_0,7	0
Col-0_DMSO_0,7	0
Col-0_DMSO_0,7	0
Col-0_DMSO_0,7	0
Col-0_DMSO_0,7	0
Col-0_DMSO_0,7	0.526178
Col-0_DMSO_0,7	0.225524
Col-0_DMSO_0,7	9.4141
Col-0_DMSO_0,7	0
Col-0_DMSO_0,7	0
Col-0_DMSO_0,7	0
Col-0_DMSO_0,7	0
Col-0_DMSO_0,7	1.00528
Col-0_DMSO_0,7	0
Col-0_DMSO_0,7	0
fer-4_DMSO_0,7	4.21407
fer-4_DMSO_0,7	2.24552
fer-4_DMSO_0,7	0
fer-4_DMSO_0,7	3.18338
fer-4_DMSO_0,7	0
fer-4_DMSO_0,7	0.0376863
fer-4_DMSO_0,7	0
fer-4_DMSO_0,7	0
fer-4_DMSO_0,7	0
fer-4_DMSO_0,7	0.144966
fer-4_DMSO_0,7	0
fer-4_DMSO_0,7	1.28867
fer-4_DMSO_0,7	0
fer-4_DMSO_0,7	0.28361
fer-4_DMSO_0,7	0
fer-4_DMSO_0,7	0
Col-0_iso_0,7	0
Col-0_iso_0,7	0
Col-0_iso_0,7	0
Col-0_iso_0,7	0
Col-0_iso_0,7	0
Col-0_iso_0,7	0.309148
Col-0_iso_0,7	0
Col-0_iso_0,7	0.143064
Col-0_iso_0,7	0.0472151
Col-0_iso_0,7	0.0722932
Col-0_iso_0,7	4.84881
Col-0_iso_0,7	0.955929
Col-0_iso_0,7	0
Col-0_iso_0,7	0
Col-0_iso_0,7	0
Col-0_iso_0,7	0
fer-4_iso_0,7	20.0693
fer-4_iso_0,7	3.34564
fer-4_iso_0,7	13.2513
fer-4_iso_0,7	29.1787
fer-4_iso_0,7	5.59187
fer-4_iso_0,7	62.9336
fer-4_iso_0,7	0.127366
fer-4_iso_0,7	6.8299
fer-4_iso_0,7	5.00356
fer-4_iso_0,7	38.0701
fer-4_iso_0,7	18.8044
fer-4_iso_0,7	54.6735
fer-4_iso_0,7	5.78754
fer-4_iso_0,7	26.9004
fer-4_iso_0,7	21.6186
fer-4_iso_0,7	3.29938
Col-0_DMSO_2,5	0
Col-0_DMSO_2,5	0
Col-0_DMSO_2,5	0
Col-0_DMSO_2,5	0
Col-0_DMSO_2,5	0
Col-0_DMSO_2,5	0
Col-0_DMSO_2,5	0
Col-0_DMSO_2,5	0
Col-0_DMSO_2,5	0
Col-0_DMSO_2,5	0
Col-0_DMSO_2,5	0
Col-0_DMSO_2,5	0
Col-0_DMSO_2,5	0.211518
Col-0_DMSO_2,5	5.03504
Col-0_DMSO_2,5	0
fer-4_DMSO_2,5	0
fer-4_DMSO_2,5	2.2313
fer-4_DMSO_2,5	0
fer-4_DMSO_2,5	0
fer-4_DMSO_2,5	0.00931144
fer-4_DMSO_2,5	0
fer-4_DMSO_2,5	0
fer-4_DMSO_2,5	0
fer-4_DMSO_2,5	0
fer-4_DMSO_2,5	0.0877221
fer-4_DMSO_2,5	0
fer-4_DMSO_2,5	0
fer-4_DMSO_2,5	0.102843
fer-4_DMSO_2,5	0
fer-4_DMSO_2,5	0
fer-4_DMSO_2,5	0
fer-4_DMSO_2,5	0.0695639
Col-0_iso_2,5	0.494941
Col-0_iso_2,5	0
Col-0_iso_2,5	0
Col-0_iso_2,5	0
Col-0_iso_2,5	0
Col-0_iso_2,5	0
Col-0_iso_2,5	0
Col-0_iso_2,5	0
Col-0_iso_2,5	0
Col-0_iso_2,5	0
Col-0_iso_2,5	0
Col-0_iso_2,5	0
Col-0_iso_2,5	0.0899386
Col-0_iso_2,5	0
Col-0_iso_2,5	0
Col-0_iso_2,5	0
Col-0_iso_2,5	0
fer-4_iso_2,5	4.34335
fer-4_iso_2,5	5.67316
fer-4_iso_2,5	3.36364
fer-4_iso_2,5	0.245226
fer-4_iso_2,5	0
fer-4_iso_2,5	0
fer-4_iso_2,5	0.0325894
fer-4_iso_2,5	0.174146
fer-4_iso_2,5	7.82781
fer-4_iso_2,5	44.622
fer-4_iso_2,5	13.7091
fer-4_iso_2,5	12.8864
fer-4_iso_2,5	1.50458
fer-4_iso_2,5	0.406608
fer-4_iso_2,5	0
fer-4_iso_2,5	1.23558

## Sheet: B
Condition	Bursting index (%)
aCol-0_0,7_4d	0
aCol-0_0,7_4d	0
aCol-0_0,7_4d	0
aCol-0_0,7_4d	0
aCol-0_0,7_4d	0
aCol-0_0,7_4d	0
aCol-0_0,7_4d	0
aCol-0_0,7_4d	0
aCol-0_0,7_4d	0
aCol-0_0,7_4d	0
aCol-0_0,7_4d	0
aCol-0_0,7_4d	0
aCol-0_0,7_4d	0
aCol-0_0,7_4d	0
bfer-4_0,7_4d	1.52702
bfer-4_0,7_4d	1.48541
bfer-4_0,7_4d	21.5153
bfer-4_0,7_4d	2.81366
bfer-4_0,7_4d	18.4967
bfer-4_0,7_4d	6.77781
bfer-4_0,7_4d	2.83541
bfer-4_0,7_4d	4.69122
bfer-4_0,7_4d	3.01355
bfer-4_0,7_4d	46.4988
bfer-4_0,7_4d	25.3578
bfer-4_0,7_4d	25.1329
bfer-4_0,7_4d	49.1461
bfer-4_0,7_4d	20.7782
cCol-0_2,5_4d	0
cCol-0_2,5_4d	0
cCol-0_2,5_4d	0
cCol-0_2,5_4d	0
cCol-0_2,5_4d	0
cCol-0_2,5_4d	0
cCol-0_2,5_4d	0
cCol-0_2,5_4d	0
cCol-0_2,5_4d	0
cCol-0_2,5_4d	0
cCol-0_2,5_4d	0
cCol-0_2,5_4d	0
cCol-0_2,5_4d	0
cCol-0_2,5_4d	0
cCol-0_2,5_4d	0
dfer-4_2,5_4d	0
dfer-4_2,5_4d	0.164315
dfer-4_2,5_4d	0.261111
dfer-4_2,5_4d	0
dfer-4_2,5_4d	0
dfer-4_2,5_4d	0
dfer-4_2,5_4d	0.0541677
dfer-4_2,5_4d	0.170228
dfer-4_2,5_4d	1.0226
dfer-4_2,5_4d	0.0780091
dfer-4_2,5_4d	0
dfer-4_2,5_4d	0
dfer-4_2,5_4d	0.105856
dfer-4_2,5_4d	14.3626
dfer-4_2,5_4d	0
eCol-0_0,7_12d	0.105953
eCol-0_0,7_12d	0
eCol-0_0,7_12d	0
eCol-0_0,7_12d	0
eCol-0_0,7_12d	0
eCol-0_0,7_12d	0
eCol-0_0,7_12d	0
eCol-0_0,7_12d	0
eCol-0_0,7_12d	0
ffer-4_0,7_12d	80.4869
ffer-4_0,7_12d	49.0045
ffer-4_0,7_12d	27.8402
ffer-4_0,7_12d	19.9202
ffer-4_0,7_12d	56.8826
ffer-4_0,7_12d	97.4972
ffer-4_0,7_12d	100
ffer-4_0,7_12d	51.7119
gCol-0_2,5_12d	0
gCol-0_2,5_12d	0
gCol-0_2,5_12d	0
gCol-0_2,5_12d	0
gCol-0_2,5_12d	0
gCol-0_2,5_12d	0
gCol-0_2,5_12d	0
gCol-0_2,5_12d	2.27418
gCol-0_2,5_12d	0
hfer-4_2,5_12d	0
hfer-4_2,5_12d	0
hfer-4_2,5_12d	0
hfer-4_2,5_12d	0
hfer-4_2,5_12d	26.7454
hfer-4_2,5_12d	20.1202
hfer-4_2,5_12d	48.9471

## Sheet: C
Condition	Genotype	%agar	age	area (mm²)
a_Col0_0,7_4d	Col0	0,7% agar	4d	0.521731
a_Col0_0,7_4d	Col0	0,7% agar	4d	0.565714
a_Col0_0,7_4d	Col0	0,7% agar	4d	0.917579
a_Col0_0,7_4d	Col0	0,7% agar	4d	0.367031
a_Col0_0,7_4d	Col0	0,7% agar	4d	0.354898
a_Col0_0,7_4d	Col0	0,7% agar	4d	0.458031
a_Col0_0,7_4d	Col0	0,7% agar	4d	0.812929
a_Col0_0,7_4d	Col0	0,7% agar	4d	0.559647
a_Col0_0,7_4d	Col0	0,7% agar	4d	0.194132
a_Col0_0,7_4d	Col0	0,7% agar	4d	0.564197
a_Col0_0,7_4d	Col0	0,7% agar	4d	0.73103
a_Col0_0,7_4d	Col0	0,7% agar	4d	0.506564
a_Col0_0,7_4d	Col0	0,7% agar	4d	0.975212
a_Col0_0,7_4d	Col0	0,7% agar	4d	0.697663
a_Col0_0,7_4d	Col0	0,7% agar	4d	0.981278
a_Col0_0,7_4d	Col0	0,7% agar	4d	1.00706
a_Col0_0,7_4d	Col0	0,7% agar	4d	0.588464
a_Col0_0,7_4d	Col0	0,7% agar	4d	1.04498
a_Col0_0,7_4d	Col0	0,7% agar	4d	0.75378
a_Col0_0,7_4d	Col0	0,7% agar	4d	1.11626
a_Col0_0,7_4d	Col0	0,7% agar	4d	0.905445
a_Col0_0,7_4d	Col0	0,7% agar	4d	0.58543
a_Col0_0,7_4d	Col0	0,7% agar	4d	1.11474
a_Col0_0,7_4d	Col0	0,7% agar	4d	1.00706
a_Col0_0,7_4d	Col0	0,7% agar	4d	0.633963
a_Col0_0,7_4d	Col0	0,7% agar	4d	0.64003
a_Col0_0,7_4d	Col0	0,7% agar	4d	0.711313
a_Col0_0,7_4d	Col0	0,7% agar	4d	0.559647
a_Col0_0,7_4d	Col0	0,7% agar	4d	0.508081
a_Col0_0,7_4d	Col0	0,7% agar	4d	0.439831
a_Col0_0,7_4d	Col0	0,7% agar	4d	0.69463
a_Col0_0,7_4d	Col0	0,7% agar	4d	0.60363
a_Col0_0,7_4d	Col0	0,7% agar	4d	0.506564
a_Col0_0,7_4d	Col0	0,7% agar	4d	0.304848
a_Col0_0,7_4d	Col0	0,7% agar	4d	0.709796
a_Col0_0,7_4d	Col0	0,7% agar	4d	0.429214
a_Col0_0,7_4d	Col0	0,7% agar	4d	0.661263
a_Col0_0,7_4d	Col0	0,7% agar	4d	0.668847
b_fer-4_0,7_4d	fer-4	0,7% agar	4d	0.723446
b_fer-4_0,7_4d	fer-4	0,7% agar	4d	0.705246
b_fer-4_0,7_4d	fer-4	0,7% agar	4d	0.502014
b_fer-4_0,7_4d	fer-4	0,7% agar	4d	0.505047
b_fer-4_0,7_4d	fer-4	0,7% agar	4d	0.825062
b_fer-4_0,7_4d	fer-4	0,7% agar	4d	0.58088
b_fer-4_0,7_4d	fer-4	0,7% agar	4d	0.988862
b_fer-4_0,7_4d	fer-4	0,7% agar	4d	0.941845
b_fer-4_0,7_4d	fer-4	0,7% agar	4d	0.696146
b_fer-4_0,7_4d	fer-4	0,7% agar	4d	0.758329
b_fer-4_0,7_4d	fer-4	0,7% agar	4d	1.01768
b_fer-4_0,7_4d	fer-4	0,7% agar	4d	1.00858
b_fer-4_0,7_4d	fer-4	0,7% agar	4d	1.36651
b_fer-4_0,7_4d	fer-4	0,7% agar	4d	0.791696
b_fer-4_0,7_4d	fer-4	0,7% agar	4d	0.421631
b_fer-4_0,7_4d	fer-4	0,7% agar	4d	0.59453
b_fer-4_0,7_4d	fer-4	0,7% agar	4d	0.286649
b_fer-4_0,7_4d	fer-4	0,7% agar	4d	0.464098
b_fer-4_0,7_4d	fer-4	0,7% agar	4d	0.494431
b_fer-4_0,7_4d	fer-4	0,7% agar	4d	0.262382
b_fer-4_0,7_4d	fer-4	0,7% agar	4d	0.227499
b_fer-4_0,7_4d	fer-4	0,7% agar	4d	0.236599
b_fer-4_0,7_4d	fer-4	0,7% agar	4d	0.448931
c_Col0_2,5_4d	Col0	2,5% agar	4d	0.485331
c_Col0_2,5_4d	Col0	2,5% agar	4d	0.415565
c_Col0_2,5_4d	Col0	2,5% agar	4d	0.552064
c_Col0_2,5_4d	Col0	2,5% agar	4d	0.268449
c_Col0_2,5_4d	Col0	2,5% agar	4d	0.458031
c_Col0_2,5_4d	Col0	2,5% agar	4d	0.447414
c_Col0_2,5_4d	Col0	2,5% agar	4d	0.497464
c_Col0_2,5_4d	Col0	2,5% agar	4d	0.64003
c_Col0_2,5_4d	Col0	2,5% agar	4d	0.341248
c_Col0_2,5_4d	Col0	2,5% agar	4d	0.439831
c_Col0_2,5_4d	Col0	2,5% agar	4d	0.508081
c_Col0_2,5_4d	Col0	2,5% agar	4d	0.552064
c_Col0_2,5_4d	Col0	2,5% agar	4d	0.755296
c_Col0_2,5_4d	Col0	2,5% agar	4d	0.785629
c_Col0_2,5_4d	Col0	2,5% agar	4d	0.847812
c_Col0_2,5_4d	Col0	2,5% agar	4d	0.765913
c_Col0_2,5_4d	Col0	2,5% agar	4d	1.11019
c_Col0_2,5_4d	Col0	2,5% agar	4d	0.870562
c_Col0_2,5_4d	Col0	2,5% agar	4d	0.643063
c_Col0_2,5_4d	Col0	2,5% agar	4d	0.70828
c_Col0_2,5_4d	Col0	2,5% agar	4d	1.01919
c_Col0_2,5_4d	Col0	2,5% agar	4d	1.08289
c_Col0_2,5_4d	Col0	2,5% agar	4d	0.696146
c_Col0_2,5_4d	Col0	2,5% agar	4d	0.512631
c_Col0_2,5_4d	Col0	2,5% agar	4d	0.69463
c_Col0_2,5_4d	Col0	2,5% agar	4d	0.555097
c_Col0_2,5_4d	Col0	2,5% agar	4d	0.64458
c_Col0_2,5_4d	Col0	2,5% agar	4d	0.495947
c_Col0_2,5_4d	Col0	2,5% agar	4d	0.518697
c_Col0_2,5_4d	Col0	2,5% agar	4d	0.611214
c_Col0_2,5_4d	Col0	2,5% agar	4d	0.558131
c_Col0_2,5_4d	Col0	2,5% agar	4d	0.535381
c_Col0_2,5_4d	Col0	2,5% agar	4d	0.409498
c_Col0_2,5_4d	Col0	2,5% agar	4d	0.213849
c_Col0_2,5_4d	Col0	2,5% agar	4d	0.586947
d_fer-4_2,5_4d	fer-4	2,5% agar	4d	0.586947
d_fer-4_2,5_4d	fer-4	2,5% agar	4d	0.464098
d_fer-4_2,5_4d	fer-4	2,5% agar	4d	0.565714
d_fer-4_2,5_4d	fer-4	2,5% agar	4d	0.423148
d_fer-4_2,5_4d	fer-4	2,5% agar	4d	0.518697
d_fer-4_2,5_4d	fer-4	2,5% agar	4d	0.521731
d_fer-4_2,5_4d	fer-4	2,5% agar	4d	0.527797
d_fer-4_2,5_4d	fer-4	2,5% agar	4d	0.539931
d_fer-4_2,5_4d	fer-4	2,5% agar	4d	0.511114
d_fer-4_2,5_4d	fer-4	2,5% agar	4d	0.600597
d_fer-4_2,5_4d	fer-4	2,5% agar	4d	0.636997
d_fer-4_2,5_4d	fer-4	2,5% agar	4d	0.471681
d_fer-4_2,5_4d	fer-4	2,5% agar	4d	0.66278
d_fer-4_2,5_4d	fer-4	2,5% agar	4d	0.357932
d_fer-4_2,5_4d	fer-4	2,5% agar	4d	0.320015
d_fer-4_2,5_4d	fer-4	2,5% agar	4d	0.451964
d_fer-4_2,5_4d	fer-4	2,5% agar	4d	0.58998
d_fer-4_2,5_4d	fer-4	2,5% agar	4d	0.778046
d_fer-4_2,5_4d	fer-4	2,5% agar	4d	0.274515
d_fer-4_2,5_4d	fer-4	2,5% agar	4d	0.923645
d_fer-4_2,5_4d	fer-4	2,5% agar	4d	0.702213
d_fer-4_2,5_4d	fer-4	2,5% agar	4d	0.966112
d_fer-4_2,5_4d	fer-4	2,5% agar	4d	0.791696
d_fer-4_2,5_4d	fer-4	2,5% agar	4d	0.624864
d_fer-4_2,5_4d	fer-4	2,5% agar	4d	0.362481
d_fer-4_2,5_4d	fer-4	2,5% agar	4d	0.727996
d_fer-4_2,5_4d	fer-4	2,5% agar	4d	0.271482
e_Col0_0,7_8d	Col0	0,7% agar	8d	2.90219
e_Col0_0,7_8d	Col0	0,7% agar	8d	3.2427
e_Col0_0,7_8d	Col0	0,7% agar	8d	1.58817
e_Col0_0,7_8d	Col0	0,7% agar	8d	2.90743
e_Col0_0,7_8d	Col0	0,7% agar	8d	2.89433
e_Col0_0,7_8d	Col0	0,7% agar	8d	4.3009
e_Col0_0,7_8d	Col0	0,7% agar	8d	2.30586
e_Col0_0,7_8d	Col0	0,7% agar	8d	1.54539
e_Col0_0,7_8d	Col0	0,7% agar	8d	1.89987
e_Col0_0,7_8d	Col0	0,7% agar	8d	3.35926
e_Col0_0,7_8d	Col0	0,7% agar	8d	4.22276
e_Col0_0,7_8d	Col0	0,7% agar	8d	4.08001
e_Col0_0,7_8d	Col0	0,7% agar	8d	4.61915
e_Col0_0,7_8d	Col0	0,7% agar	8d	2.94366
e_Col0_0,7_8d	Col0	0,7% agar	8d	3.35228
e_Col0_0,7_8d	Col0	0,7% agar	8d	3.7718
e_Col0_0,7_8d	Col0	0,7% agar	8d	2.5237
e_Col0_0,7_8d	Col0	0,7% agar	8d	4.27427
e_Col0_0,7_8d	Col0	0,7% agar	8d	2.9118
e_Col0_0,7_8d	Col0	0,7% agar	8d	3.46098
e_Col0_0,7_8d	Col0	0,7% agar	8d	3.079
e_Col0_0,7_8d	Col0	0,7% agar	8d	2.99998
e_Col0_0,7_8d	Col0	0,7% agar	8d	3.39811
e_Col0_0,7_8d	Col0	0,7% agar	8d	3.02224
e_Col0_0,7_8d	Col0	0,7% agar	8d	4.97974
e_Col0_0,7_8d	Col0	0,7% agar	8d	2.8891
e_Col0_0,7_8d	Col0	0,7% agar	8d	4.27122
e_Col0_0,7_8d	Col0	0,7% agar	8d	3.50507
e_Col0_0,7_8d	Col0	0,7% agar	8d	2.72495
e_Col0_0,7_8d	Col0	0,7% agar	8d	3.65786
e_Col0_0,7_8d	Col0	0,7% agar	8d	3.74124
e_Col0_0,7_8d	Col0	0,7% agar	8d	4.12715
e_Col0_0,7_8d	Col0	0,7% agar	8d	3.98789
e_Col0_0,7_8d	Col0	0,7% agar	8d	4.13196
e_Col0_0,7_8d	Col0	0,7% agar	8d	4.17256
e_Col0_0,7_8d	Col0	0,7% agar	8d	4.81778
e_Col0_0,7_8d	Col0	0,7% agar	8d	4.33015
e_Col0_0,7_8d	Col0	0,7% agar	8d	4.46068
e_Col0_0,7_8d	Col0	0,7% agar	8d	5.28751
e_Col0_0,7_8d	Col0	0,7% agar	8d	6.02659
e_Col0_0,7_8d	Col0	0,7% agar	8d	2.51628
e_Col0_0,7_8d	Col0	0,7% agar	8d	5.56079
e_Col0_0,7_8d	Col0	0,7% agar	8d	2.73106
e_Col0_0,7_8d	Col0	0,7% agar	8d	2.76206
e_Col0_0,7_8d	Col0	0,7% agar	8d	6.15101
f_fer-4_0,7_8d	fer4	0,7% agar	8d	3.03971
f_fer-4_0,7_8d	fer4	0,7% agar	8d	2.22728
f_fer-4_0,7_8d	fer4	0,7% agar	8d	2.04219
f_fer-4_0,7_8d	fer4	0,7% agar	8d	0.763091
f_fer-4_0,7_8d	fer4	0,7% agar	8d	1.90293
f_fer-4_0,7_8d	fer4	0,7% agar	8d	1.40177
f_fer-4_0,7_8d	fer4	0,7% agar	8d	1.782
f_fer-4_0,7_8d	fer4	0,7% agar	8d	2.243
f_fer-4_0,7_8d	fer4	0,7% agar	8d	2.27007
f_fer-4_0,7_8d	fer4	0,7% agar	8d	1.63707
f_fer-4_0,7_8d	fer4	0,7% agar	8d	2.2478
f_fer-4_0,7_8d	fer4	0,7% agar	8d	2.59486
f_fer-4_0,7_8d	fer4	0,7% agar	8d	2.66776
f_fer-4_0,7_8d	fer4	0,7% agar	8d	1.37819
f_fer-4_0,7_8d	fer4	0,7% agar	8d	2.12862
f_fer-4_0,7_8d	fer4	0,7% agar	8d	2.26701
f_fer-4_0,7_8d	fer4	0,7% agar	8d	2.32551
f_fer-4_0,7_8d	fer4	0,7% agar	8d	1.83439
f_fer-4_0,7_8d	fer4	0,7% agar	8d	2.86072
f_fer-4_0,7_8d	fer4	0,7% agar	8d	1.77545
f_fer-4_0,7_8d	fer4	0,7% agar	8d	2.23732
f_fer-4_0,7_8d	fer4	0,7% agar	8d	2.70574
f_fer-4_0,7_8d	fer4	0,7% agar	8d	2.47786
f_fer-4_0,7_8d	fer4	0,7% agar	8d	3.20865
f_fer-4_0,7_8d	fer4	0,7% agar	8d	3.0838
f_fer-4_0,7_8d	fer4	0,7% agar	8d	1.21579
f_fer-4_0,7_8d	fer4	0,7% agar	8d	2.36567
f_fer-4_0,7_8d	fer4	0,7% agar	8d	2.84981
f_fer-4_0,7_8d	fer4	0,7% agar	8e	1.44542
f_fer-4_0,7_8d	fer4	0,7% agar	8e	1.21405
f_fer-4_0,7_8d	fer4	0,7% agar	8e	1.99984
f_fer-4_0,7_8d	fer4	0,7% agar	8e	1.65977
f_fer-4_0,7_8d	fer4	0,7% agar	8e	1.55936
f_fer-4_0,7_8d	fer4	0,7% agar	8e	1.02066
f_fer-4_0,7_8d	fer4	0,7% agar	8e	1.89289
f_fer-4_0,7_8d	fer4	0,7% agar	8e	1.69076
f_fer-4_0,7_8d	fer4	0,7% agar	8e	1.69251
f_fer-4_0,7_8d	fer4	0,7% agar	8e	1.02982
f_fer-4_0,7_8d	fer4	0,7% agar	8e	1.27735
f_fer-4_0,7_8d	fer4	0,7% agar	8e	1.23588
f_fer-4_0,7_8d	fer4	0,7% agar	8e	0.818533
f_fer-4_0,7_8d	fer4	0,7% agar	8d	3.16107
f_fer-4_0,7_8d	fer4	0,7% agar	8d	2.72932
f_fer-4_0,7_8d	fer4	0,7% agar	8d	2.7817
f_fer-4_0,7_8d	fer4	0,7% agar	8d	2.0531
f_fer-4_0,7_8d	fer4	0,7% agar	8d	3.45181
f_fer-4_0,7_8d	fer4	0,7% agar	8d	0.939895
f_fer-4_0,7_8d	fer4	0,7% agar	8d	3.53825
f_fer-4_0,7_8d	fer4	0,7% agar	8d	2.94192
f_fer-4_0,7_8d	fer4	0,7% agar	8d	2.02123
f_fer-4_0,7_8d	fer4	0,7% agar	8d	1.89551
f_fer-4_0,7_8d	fer4	0,7% agar	8d	1.79204
f_fer-4_0,7_8d	fer4	0,7% agar	8d	1.84399
f_fer-4_0,7_8d	fer4	0,7% agar	8d	1.81605
f_fer-4_0,7_8d	fer4	0,7% agar	8d	3.3108
f_fer-4_0,7_8d	fer4	0,7% agar	8d	4.47247
g_Col0_2,5_8d	Col0	2,5% agar	8d	3.16892
g_Col0_2,5_8d	Col0	2,5% agar	8d	1.67199
g_Col0_2,5_8d	Col0	2,5% agar	8d	3.34311
g_Col0_2,5_8d	Col0	2,5% agar	8d	3.85606
g_Col0_2,5_8d	Col0	2,5% agar	8d	3.87134
g_Col0_2,5_8d	Col0	2,5% agar	8d	3.22437
g_Col0_2,5_8d	Col0	2,5% agar	8d	3.13051
g_Col0_2,5_8d	Col0	2,5% agar	8d	3.79276
g_Col0_2,5_8d	Col0	2,5% agar	8d	2.75769
g_Col0_2,5_8d	Col0	2,5% agar	8d	3.44002
g_Col0_2,5_8d	Col0	2,5% agar	8d	2.66078
g_Col0_2,5_8d	Col0	2,5% agar	8d	2.21026
g_Col0_2,5_8d	Col0	2,5% agar	8d	2.94585
g_Col0_2,5_8d	Col0	2,5% agar	8d	3.22655
g_Col0_2,5_8d	Col0	2,5% agar	8d	2.22117
g_Col0_2,5_8d	Col0	2,5% agar	8d	1.79684
g_Col0_2,5_8d	Col0	2,5% agar	8d	1.25814
g_Col0_2,5_8d	Col0	2,5% agar	8d	1.0259
g_Col0_2,5_8d	Col0	2,5% agar	8d	1.04816
g_Col0_2,5_8d	Col0	2,5% agar	8d	0.7417
g_Col0_2,5_8d	Col0	2,5% agar	8d	1.89725
g_Col0_2,5_8d	Col0	2,5% agar	8d	1.5825
g_Col0_2,5_8d	Col0	2,5% agar	8d	0.949499
g_Col0_2,5_8d	Col0	2,5% agar	8e	0.358845
g_Col0_2,5_8d	Col0	2,5% agar	8e	0.784919
g_Col0_2,5_8d	Col0	2,5% agar	8e	0.65439
g_Col0_2,5_8d	Col0	2,5% agar	8e	0.432622
g_Col0_2,5_8d	Col0	2,5% agar	8e	0.495049
g_Col0_2,5_8d	Col0	2,5% agar	8e	0.290743
g_Col0_2,5_8d	Col0	2,5% agar	8e	0.267169
g_Col0_2,5_8d	Col0	2,5% agar	8e	0.294235
g_Col0_2,5_8d	Col0	2,5% agar	8e	0.344875
g_Col0_2,5_8d	Col0	2,5% agar	8e	0.646532
g_Col0_2,5_8d	Col0	2,5% agar	8e	0.17462
g_Col0_2,5_8d	Col0	2,5% agar	8e	0.605933
g_Col0_2,5_8d	Col0	2,5% agar	8e	0.754797
g_Col0_2,5_8d	Col0	2,5% agar	8e	0.392459
g_Col0_2,5_8d	Col0	2,5% agar	8e	0.488501
g_Col0_2,5_8d	Col0	2,5% agar	8e	0.357099
g_Col0_2,5_8d	Col0	2,5% agar	8d	1.09007
g_Col0_2,5_8d	Col0	2,5% agar	8d	1.82391
g_Col0_2,5_8d	Col0	2,5% agar	8d	2.33293
g_Col0_2,5_8d	Col0	2,5% agar	8d	1.4284
g_Col0_2,5_8d	Col0	2,5% agar	8d	1.27255
g_Col0_2,5_8d	Col0	2,5% agar	8d	3.85824
g_Col0_2,5_8d	Col0	2,5% agar	8d	0.987915
g_Col0_2,5_8d	Col0	2,5% agar	8d	3.72815
g_Col0_2,5_8d	Col0	2,5% agar	8d	4.24459
g_Col0_2,5_8d	Col0	2,5% agar	8d	1.09007
g_Col0_2,5_8d	Col0	2,5% agar	8d	1.03026
g_Col0_2,5_8d	Col0	2,5% agar	8d	0.825082
g_Col0_2,5_8d	Col0	2,5% agar	8d	4.27689
g_Col0_2,5_8d	Col0	2,5% agar	8d	1.73878
g_Col0_2,5_8d	Col0	2,5% agar	8d	1.90817
g_Col0_2,5_8d	Col0	2,5% agar	8d	2.33118
h_fer-4_2,5_8d	fer4	2,5% agar	8d	3.3418
h_fer-4_2,5_8d	fer4	2,5% agar	8d	2.07362
h_fer-4_2,5_8d	fer4	2,5% agar	8d	1.86014
h_fer-4_2,5_8d	fer4	2,5% agar	8d	2.25435
h_fer-4_2,5_8d	fer4	2,5% agar	8d	1.67767
h_fer-4_2,5_8d	fer4	2,5% agar	8d	3.37367
h_fer-4_2,5_8d	fer4	2,5% agar	8d	1.63314
h_fer-4_2,5_8d	fer4	2,5% agar	8d	1.98762
h_fer-4_2,5_8d	fer4	2,5% agar	8d	2.19454
h_fer-4_2,5_8d	fer4	2,5% agar	8d	1.0451
h_fer-4_2,5_8d	fer4	2,5% agar	8d	1.59341
h_fer-4_2,5_8d	fer4	2,5% agar	8d	3.33612
h_fer-4_2,5_8d	fer4	2,5% agar	8d	2.15613
h_fer-4_2,5_8d	fer4	2,5% agar	8d	4.4096
h_fer-4_2,5_8d	fer4	2,5% agar	8d	3.30862
h_fer-4_2,5_8d	fer4	2,5% agar	8d	1.1525
h_fer-4_2,5_8d	fer4	2,5% agar	8d	1.12936
h_fer-4_2,5_8d	fer4	2,5% agar	8d	1.04816
h_fer-4_2,5_8d	fer4	2,5% agar	8d	1.10229
h_fer-4_2,5_8d	fer4	2,5% agar	8d	1.12892
h_fer-4_2,5_8d	fer4	2,5% agar	8e	1.11539
h_fer-4_2,5_8d	fer4	2,5% agar	8e	0.504217
h_fer-4_2,5_8d	fer4	2,5% agar	8e	0.828138
h_fer-4_2,5_8d	fer4	2,5% agar	8e	0.458379
h_fer-4_2,5_8d	fer4	2,5% agar	8e	0.398571
h_fer-4_2,5_8d	fer4	2,5% agar	8e	0.935093
h_fer-4_2,5_8d	fer4	2,5% agar	8e	0.683203
h_fer-4_2,5_8d	fer4	2,5% agar	8e	0.79234
h_fer-4_2,5_8d	fer4	2,5% agar	8e	0.852584
h_fer-4_2,5_8d	fer4	2,5% agar	8e	0.549618
h_fer-4_2,5_8d	fer4	2,5% agar	8e	0.46449
h_fer-4_2,5_8d	fer4	2,5% agar	8e	0.629507
h_fer-4_2,5_8d	fer4	2,5% agar	8e	0.569699
h_fer-4_2,5_8d	fer4	2,5% agar	8e	0.634309
h_fer-4_2,5_8d	fer4	2,5% agar	8e	0.572319
h_fer-4_2,5_8d	fer4	2,5% agar	8d	1.0128
h_fer-4_2,5_8d	fer4	2,5% agar	8d	1.48122
h_fer-4_2,5_8d	fer4	2,5% agar	8d	1.23762
h_fer-4_2,5_8d	fer4	2,5% agar	8d	1.42316
h_fer-4_2,5_8d	fer4	2,5% agar	8d	1.24155
i_Col0_0,7_12d	Col0	0,7% agar	12d	7.98889
i_Col0_0,7_12d	Col0	0,7% agar	12d	6.76654
i_Col0_0,7_12d	Col0	0,7% agar	12d	7.15944
i_Col0_0,7_12d	Col0	0,7% agar	12d	3.92896
i_Col0_0,7_12d	Col0	0,7% agar	12d	7.50868
i_Col0_0,7_12d	Col0	0,7% agar	12d	5.23861
i_Col0_0,7_12d	Col0	0,7% agar	12d	4.36551
i_Col0_0,7_12d	Col0	0,7% agar	12d	6.02441
i_Col0_0,7_12d	Col0	0,7% agar	12d	7.15944
i_Col0_0,7_12d	Col0	0,7% agar	12d	6.50461
i_Col0_0,7_12d	Col0	0,7% agar	12d	2.40103
i_Col0_0,7_12d	Col0	0,7% agar	12d	3.09951
i_Col0_0,7_12d	Col0	0,7% agar	12d	2.35738
i_Col0_0,7_12d	Col0	0,7% agar	12d	5.63151
i_Col0_0,7_12d	Col0	0,7% agar	12d	7.6833
i_Col0_0,7_12d	Col0	0,7% agar	12d	5.98075
i_Col0_0,7_12d	Col0	0,7% agar	12d	6.76654
i_Col0_0,7_12d	Col0	0,7% agar	12d	6.15537
i_Col0_0,7_12d	Col0	0,7% agar	12d	6.4173
i_Col0_0,7_12d	Col0	0,7% agar	12d	5.28227
i_Col0_0,7_12d	Col0	0,7% agar	12d	6.4173
i_Col0_0,7_12d	Col0	0,7% agar	12d	5.23861
i_Col0_0,7_12d	Col0	0,7% agar	12d	6.76654
i_Col0_0,7_12d	Col0	0,7% agar	12d	6.19903
i_Col0_0,7_12d	Col0	0,7% agar	12d	6.24268
i_Col0_0,7_12d	Col0	0,7% agar	12d	4.19089
i_Col0_0,7_12d	Col0	0,7% agar	12d	5.89344
i_Col0_0,7_12d	Col-0	0,7 agar	12d	3.06284
i_Col0_0,7_12d	Col-0	0,7 agar	12d	3.31648
i_Col0_0,7_12d	Col-0	0,7 agar	12d	1.77414
i_Col0_0,7_12d	Col-0	0,7 agar	12d	3.64389
i_Col0_0,7_12d	Col-0	0,7 agar	12d	2.48005
i_Col0_0,7_12d	Col-0	0,7 agar	12d	3.42649
i_Col0_0,7_12d	Col-0	0,7 agar	12d	3.48368
i_Col0_0,7_12d	Col-0	0,7 agar	12d	2.15176
j_fer-4_0,7_12d	fer-4	0,7%agar	12d	0.873102
j_fer-4_0,7_12d	fer-4	0,7%agar	12d	1.44062
j_fer-4_0,7_12d	fer-4	0,7%agar	12d	2.66296
j_fer-4_0,7_12d	fer-4	0,7%agar	12d	1.35331
j_fer-4_0,7_12d	fer-4	0,7%agar	12d	3.0122
j_fer-4_0,7_12d	fer-4	0,7%agar	12d	2.96855
j_fer-4_0,7_12d	fer-4	0,7%agar	12d	1.52793
j_fer-4_0,7_12d	fer-4	0,7%agar	12d	1.61524
j_fer-4_0,7_12d	fer-4	0,7%agar	12d	4.01627
j_fer-4_0,7_12d	fer-4	0,7%agar	12d	2.1391
j_fer-4_0,7_12d	fer-4	0,7%agar	12d	3.66703
j_fer-4_0,7_12d	fer-4	0,7%agar	12d	1.87717
j_fer-4_0,7_12d	fer-4	0,7%agar	12d	0.480206
j_fer-4_0,7_12d	fer-4	0,7%agar	12d	1.09138
j_fer-4_0,7_12d	fer-4	0,7%agar	12d	2.44469
j_fer-4_0,7_12d	fer-4	0,7%agar	12d	0.742137
j_fer-4_0,7_12d	fer-4	0,7%agar	12d	3.18682
j_fer-4_0,7_12d	fer-4	0,7%agar	12d	2.83758
j_fer-4_0,7_12d	fer-4	0,7%agar	12d	0.742137
j_fer-4_0,7_12d	fer-4	0,7%agar	12d	3.66703
j_fer-4_0,7_12d	fer-4	0,7%agar	12d	2.27007
j_fer-4_0,7_12d	fer-4	0,7%agar	12d	1.52793
j_fer-4_0,7_12d	fer-4	0,7%agar	12d	3.27413
j_fer-4_0,7_12d	fer-4	0,7%agar	12d	1.87717
j_fer-4_0,7_12d	fer-4	0,7%agar	12d	2.532
j_fer-4_0,7_12d	fer-4	0,7%agar	12d	1.65889
j_fer-4_0,7_12d	fer-4	0,7%agar	12d	1.70255
j_fer-4_0,7_12d	fer-4	0,7%agar	12d	2.18276
j_fer-4_0,7_12d	fer-4	0,7 agar	12d	3.71767
j_fer-4_0,7_12d	fer-4	0,7 agar	12d	3.01526
j_fer-4_0,7_12d	fer-4	0,7 agar	12d	2.85766
j_fer-4_0,7_12d	fer-4	0,7 agar	12d	1.7999
j_fer-4_0,7_12d	fer-4	0,7 agar	12d	2.64332
j_fer-4_0,7_12d	fer-4	0,7 agar	12d	2.56081
j_fer-4_0,7_12d	fer-4	0,7 agar	12d	2.64899
j_fer-4_0,7_12d	fer-4	0,7 agar	12d	3.12745
k_Col0_2,5_12d	Col0	2,5% agar	12d	5.45689
k_Col0_2,5_12d	Col0	2,5% agar	12d	4.49648
k_Col0_2,5_12d	Col0	2,5% agar	12d	5.5442
k_Col0_2,5_12d	Col0	2,5% agar	12d	7.37771
k_Col0_2,5_12d	Col0	2,5% agar	12d	6.8102
k_Col0_2,5_12d	Col0	2,5% agar	12d	6.02441
k_Col0_2,5_12d	Col0	2,5% agar	12d	3.4051
k_Col0_2,5_12d	Col0	2,5% agar	12d	3.44875
k_Col0_2,5_12d	Col0	2,5% agar	12d	6.76654
k_Col0_2,5_12d	Col0	2,5% agar	12d	4.2782
k_Col0_2,5_12d	Col0	2,5% agar	12d	6.19903
k_Col0_2,5_12d	Col0	2,5% agar	12d	5.98075
k_Col0_2,5_12d	Col0	2,5% agar	12d	6.32999
k_Col0_2,5_12d	Col0	2,5% agar	12d	4.14724
k_Col0_2,5_12d	Col0	2,5% agar	12d	6.89751
k_Col0_2,5_12d	Col0	2,5% agar	12d	4.62744
k_Col0_2,5_12d	Col0	2,5% agar	12d	5.36958
k_Col0_2,5_12d	Col0	2,5% agar	12d	4.6711
k_Col0_2,5_12d	Col0	2,5% agar	12d	4.58379
k_Col0_2,5_12d	Col0	2,5% agar	12d	7.50868
k_Col0_2,5_12d	Col0	2,5% agar	12d	7.15944
k_Col0_2,5_12d	Col-0	2,5agar	12d	3.97785
k_Col0_2,5_12d	Col-0	2,5agar	12d	1.7903
k_Col0_2,5_12d	Col-0	2,5agar	12d	2.33162
k_Col0_2,5_12d	Col-0	2,5agar	12d	3.26366
k_Col0_2,5_12d	Col-0	2,5agar	12d	3.29334
k_Col0_2,5_12d	Col-0	2,5agar	12d	1.73224
k_Col0_2,5_12d	Col-0	2,5agar	12d	1.77065
k_Col0_2,5_12d	Col-0	2,5agar	12d	1.60345
l_fer-4_2,5_12d	fer-4	2,5%agar	12d	4.32186
l_fer-4_2,5_12d	fer-4	2,5%agar	12d	3.0122
l_fer-4_2,5_12d	fer-4	2,5%agar	12d	7.98889
l_fer-4_2,5_12d	fer-4	2,5%agar	12d	2.05179
l_fer-4_2,5_12d	fer-4	2,5%agar	12d	4.49648
l_fer-4_2,5_12d	fer-4	2,5%agar	12d	1.87717
l_fer-4_2,5_12d	fer-4	2,5%agar	12d	1.61524
l_fer-4_2,5_12d	fer-4	2,5%agar	12d	5.98075
l_fer-4_2,5_12d	fer-4	2,5%agar	12d	3.31779
l_fer-4_2,5_12d	fer-4	2,5%agar	12d	2.96855
l_fer-4_2,5_12d	fer-4	2,5%agar	12d	5.28227
l_fer-4_2,5_12d	fer-4	2,5%agar	12d	3.31779
l_fer-4_2,5_12d	fer-4	2,5%agar	12d	2.61931
l_fer-4_2,5_12d	fer-4	2,5agar	12d	0.829447
l_fer-4_2,5_12d	fer-4	2,5agar	12d	0.561405
l_fer-4_2,5_12d	fer-4	2,5agar	12d	0.539141
l_fer-4_2,5_12d	fer-4	2,5agar	12d	1.08789
l_fer-4_2,5_12d	fer-4	2,5agar	12d	1.16254
l_fer-4_2,5_12d	fer-4	2,5agar	12d	1.23369
