# Supplementary material for: FERONIA and microtubules independently contribute to mechanical integrity in the Arabidopsis shoot
Source: PLoS Biol. 2021 Nov 12;19(11):e3001454. doi: 10.1371/journal.pbio.3001454 (PMC8612563; doi:10.1371/journal.pbio.3001454)
Supplement: S4 Data — Data related to Fig 4 (panels E–I) and S7 Fig (panel B). (XLSX) [file pbio.3001454.s017.xlsx]

## Sheet: A
Genotype	Time	Anisotropy	Anisotropy	Anisotropy	Anisotropy	Anisotropy	Anisotropy	Anisotropy	Anisotropy	Anisotropy	Anisotropy	Anisotropy	Anisotropy	Anisotropy	Anisotropy	Anisotropy	Anisotropy	Anisotropy	Anisotropy	Anisotropy	Anisotropy	Anisotropy	Anisotropy	Anisotropy	Anisotropy	Anisotropy	Anisotropy	Anisotropy	Anisotropy
col0	t0	0.0655	0.0844	0.0321	0.0567	0.2285	0.1724	0.2011	0.1117	0.1838	0.0704	0.096	0.0902	0.1329	NA	NA	NA	NA	NA	NA	NA	NA	NA	NA	NA	NA	NA	NA	NA
col0	t0	0.17	0.1113	0.0767	0.1148	0.2241	0.1305	0.1842	0.1658	0.106	0.0891	0.1763	0.1396	0.2283	0.1604	0.1503	0.1079	0.1351	0.0843	NA	NA	NA	NA	NA	NA	NA	NA	NA	NA
col0	t0	0.0775	0.1707	0.0493	0.0728	0.1612	0.0913	0.1279	0.1996	0.1959	0.1473	0.0243	0.1372	0.2278	0.081	0.057	0.089	0.1296	0.0885	0.052	0.1077	0.1196	0.0457	NA	NA	NA	NA	NA	NA
col0	t0	0.1234	0.1798	0.1203	0.1909	0.2127	0.0322	0.0246	0.0598	0.0737	0.1315	0.1654	0.0841	0.1999	0.1922	0.0368	0.2024	NA	NA	NA	NA	NA	NA	NA	NA	NA	NA	NA	NA
col0	t0	0.0629	0.1189	0.0849	0.1325	0.0904	0.0423	0.1045	0.0683	0.149	0.0825	NA	NA	NA	NA	NA	NA	NA	NA	NA	NA	NA	NA	NA	NA	NA	NA	NA	NA
col0	t0	0.0881	0.1422	0.2447	0.2442	0.1276	0.1102	0.1268	0.202	0.1011	0.0522	0.1844	0.0101	0.079	0.1514	0.1179	0.1629	NA	NA	NA	NA	NA	NA	NA	NA	NA	NA	NA	NA
col0	t0	0.0718	0.0979	0.1557	0.0539	0.1472	0.0449	0.1227	0.1446	0.1424	0.1073	0.1268	0.1618	0.0661	0.0706	0.0609	0.0896	0.1092	NA	NA	NA	NA	NA	NA	NA	NA	NA	NA	NA
col0	t0	0.0911	0.0416	0.1664	0.0615	0.0727	0.0165	0.1219	0.1335	0.1492	0.1771	0.0941	0.0426	0.1545	0.0414	0.1228	0.0892	NA	NA	NA	NA	NA	NA	NA	NA	NA	NA	NA	NA
col0	t0	0.1688	0.2042	0.0604	0.1472	0.0465	0.0425	0.0977	0.0781	0.2159	0.0701	0.1084	0.1243	0.0274	0.1633	0.0269	NA	NA	NA	NA	NA	NA	NA	NA	NA	NA	NA	NA	NA
col0	t0	0.0467	0.1238	0.1046	0.1649	0.0542	0.0602	0.0858	0.0173	0.0812	0.0322	0.1589	NA	NA	NA	NA	NA	NA	NA	NA	NA	NA	NA	NA	NA	NA	NA	NA	NA
col0	t0	0.0783	0.1034	0.228	0.1313	0.071	0.1499	0.1107	0.2422	0.0385	0.062	0.0251	0.1526	0.1768	0.0696	NA	NA	NA	NA	NA	NA	NA	NA	NA	NA	NA	NA	NA	NA
col0	t0	0.0726	0.0876	0.0191	0.0558	0.0711	0.1481	0.0972	0.0325	0.0448	0.1052	0.0657	0.1606	0.0371	0.133	0.0735	0.0886	NA	NA	NA	NA	NA	NA	NA	NA	NA	NA	NA	NA
col0	t0	0.0762	0.1531	0.0751	0.1518	0.1073	0.1066	0.105	0.109	0.1229	0.0771	0.08	0.0611	0.025	0.0569	0.0493	0.0754	0.0699	0.0447	0.126	0.1395	0.174	0.0318	NA	NA	NA	NA	NA	NA
col0	t0	0.132	0.1414	0.1516	0.0377	0.1883	0.0917	0.0878	0.1033	0.0312	0.0988	0.1644	0.0781	0.2256	0.213	0.1369	NA	NA	NA	NA	NA	NA	NA	NA	NA	NA	NA	NA	NA
col0	t0	0.075	0.0218	0.1287	0.0909	0.1624	0.0893	0.0275	0.1117	0.0938	0.1146	0.0621	0.0433	0.1121	0.044	0.146	0.0565	NA	NA	NA	NA	NA	NA	NA	NA	NA	NA	NA	NA
col0	t0	0.0293	0.1627	0.0389	0.1348	0.072	0.0645	0.053	0.0431	0.0747	0.0503	0.1642	NA	NA	NA	NA	NA	NA	NA	NA	NA	NA	NA	NA	NA	NA	NA	NA	NA
col0	t7h	0.2714	0.2619	0.0466	0.1783	0.2892	0.1977	0.0693	0.2626	0.2675	0.1953	0.147	NA	NA	NA	NA	NA	NA	NA	NA	NA	NA	NA	NA	NA	NA	NA	NA	NA
col0	t7h	0.3329	0.1221	0.2558	0.1352	0.2297	0.2568	0.132	0.2201	0.1583	0.213	0.1554	0.2142	0.1921	0.0823	0.0372	NA	NA	NA	NA	NA	NA	NA	NA	NA	NA	NA	NA	NA
col0	t7h	0.285	0.1557	0.0675	NA	NA	NA	NA	NA	NA	NA	NA	NA	NA	NA	NA	NA	NA	NA	NA	NA	NA	NA	NA	NA	NA	NA	NA	NA
col0	t7h	0.182	0.225	0.2738	0.1473	0.1936	0.3109	0.0512	0.0672	0.2276	0.1634	0.143	0.2438	0.1487	0.2991	0.2278	0.0884	NA	NA	NA	NA	NA	NA	NA	NA	NA	NA	NA	NA
col0	t7h	0.1807	0.2289	0.1416	0.1475	0.1207	0.0547	0.0874	0.2095	0.0618	0.1948	0.1846	0.1542	0.2799	0.2976	0.1917	NA	NA	NA	NA	NA	NA	NA	NA	NA	NA	NA	NA	NA
col0	t7h	0.17	0.2184	0.2571	0.0996	0.1478	0.1404	0.148	0.2397	0.1172	0.1638	0.1781	0.2085	0.1075	0.1208	0.286	0.2208	0.1495	0.0926	NA	NA	NA	NA	NA	NA	NA	NA	NA	NA
col0	t7h	0.1054	0.0408	0.2587	0.0431	0.2014	0.1226	0.2542	0.0059	0.165	0.1216	0.1458	0.1244	0.0592	0.0166	0.2628	0.179	0.171	NA	NA	NA	NA	NA	NA	NA	NA	NA	NA	NA
col0	t7h	0.1753	0.1396	0.1972	0.1313	0.1408	0.104	0.1903	0.0738	0.1598	0.1345	0.1656	0.1833	NA	NA	NA	NA	NA	NA	NA	NA	NA	NA	NA	NA	NA	NA	NA	NA
col0	t7h	0.2138	0.2445	0.0982	0.1952	0.17	0.1762	0.0821	0.1355	0.1952	0.2547	0.3018	0.1604	0.0584	NA	NA	NA	NA	NA	NA	NA	NA	NA	NA	NA	NA	NA	NA	NA
col0	t7h	0.2077	0.2548	0.1541	0.0826	0.1361	0.1476	0.1385	0.1077	0.16	0.037	0.0423	0.1859	0.2142	NA	NA	NA	NA	NA	NA	NA	NA	NA	NA	NA	NA	NA	NA	NA
col0	t7h	0.3283	0.0985	0.2821	0.2298	0.1919	0.2092	0.1971	0.177	0.1332	0.0995	NA	NA	NA	NA	NA	NA	NA	NA	NA	NA	NA	NA	NA	NA	NA	NA	NA	NA
col0	t7h	0.2701	0.2226	0.3062	0.2486	0.1417	0.0795	0.1129	0.0266	0.1564	0.1045	0.2907	0.2102	0.208	0.1589	0.0427	0.2939	0.2485	0.0278	0.1624	NA	NA	NA	NA	NA	NA	NA	NA	NA
col0	t7h	0.1104	0.1843	0.061	0.0534	0.3046	0.0434	0.15	0.0596	0.2446	0.064	0.1971	0.0827	0.2493	0.1127	0.1456	0.1292	0.0356	0.1698	0.1231	0.0679	NA	NA	NA	NA	NA	NA	NA	NA
col0	t7h	0.0541	0.2011	0.1305	0.1233	0.2154	0.0585	0.06	0.3149	0.1729	0.1512	0.1496	0.1247	0.1034	0.0566	NA	NA	NA	NA	NA	NA	NA	NA	NA	NA	NA	NA	NA	NA
col0	t7h	0.13	0.2506	0.2949	0.1836	0.2272	0.243	0.2735	0.1439	0.0659	0.1085	0.2846	0.1212	NA	NA	NA	NA	NA	NA	NA	NA	NA	NA	NA	NA	NA	NA	NA	NA
col0	t7h	0.111	0.0821	0.1356	0.0487	0.1164	0.05	0.0525	0.0799	0.1186	0.1169	0.1173	0.0851	NA	NA	NA	NA	NA	NA	NA	NA	NA	NA	NA	NA	NA	NA	NA	NA
fer-4	t0	0.0101	0.0641	0.0658	0.0937	0.0529	0.0763	0.1399	0.1957	0.0592	0.1991	0.0529	NA	NA	NA	NA	NA	NA	NA	NA	NA	NA	NA	NA	NA	NA	NA	NA	NA
fer-4	t0	0.0123	0.0457	0.0121	0.0036	0.117	0.0605	0.1266	0.0556	0.0909	0.0722	0.0361	0.0738	0.0309	0.0695	0.0491	NA	NA	NA	NA	NA	NA	NA	NA	NA	NA	NA	NA	NA
fer-4	t0	0.0238	0.0208	0.0726	0.0874	0.0556	0.0953	0.149	0.1212	0.1794	0.0763	0.047	0.2105	NA	NA	NA	NA	NA	NA	NA	NA	NA	NA	NA	NA	NA	NA	NA	NA
fer-4	t0	0.057	0.0594	0.0419	0.0211	0.0268	0.0363	0.172	0.1434	0.0443	0.0277	0.0921	0.0437	NA	NA	NA	NA	NA	NA	NA	NA	NA	NA	NA	NA	NA	NA	NA	NA
fer-4	t0	0.0966	0.0895	0.0695	0.0394	0.0632	0.0322	0.0987	0.0554	0.1266	0.1383	0.1316	0.125	0.1656	0.1842	NA	NA	NA	NA	NA	NA	NA	NA	NA	NA	NA	NA	NA	NA
fer-4	t0	0.0844	0.093	0.0532	0.0072	0.0428	0.1358	0.0544	0.1029	0.2042	0.0784	0.0153	0.0522	0.0342	0.0845	NA	NA	NA	NA	NA	NA	NA	NA	NA	NA	NA	NA	NA	NA
fer-4	t0	0.0583	0.1064	0.0277	0.0317	0.0643	0.0368	0.0466	0.0925	0.0498	0.16	NA	NA	NA	NA	NA	NA	NA	NA	NA	NA	NA	NA	NA	NA	NA	NA	NA	NA
fer-4	t0	0.0777	0.051	0.036	0.0093	0.0836	0.1082	0.0606	0.0751	0.0152	0.0398	0.1413	NA	NA	NA	NA	NA	NA	NA	NA	NA	NA	NA	NA	NA	NA	NA	NA	NA
fer-4	t0	0.0713	0.1253	0.0222	0.1029	0.0212	0.107	NA	NA	NA	NA	NA	NA	NA	NA	NA	NA	NA	NA	NA	NA	NA	NA	NA	NA	NA	NA	NA	NA
fer-4	t0	0.1861	0.1444	0.0967	0.0467	0.0274	0.0596	0.0519	0.1676	NA	NA	NA	NA	NA	NA	NA	NA	NA	NA	NA	NA	NA	NA	NA	NA	NA	NA	NA	NA
fer-4	t0	0.0125	0.0125	0.0068	0.064	0.1262	0.0683	0.0708	0.1611	0.0883	NA	NA	NA	NA	NA	NA	NA	NA	NA	NA	NA	NA	NA	NA	NA	NA	NA	NA	NA
fer-4	t0	0.0417	0.0621	0.0696	0.0786	0.0336	0.0671	0.1271	0.0398	0.0345	0.0392	0.0197	0.0778	0.0759	0.0276	NA	NA	NA	NA	NA	NA	NA	NA	NA	NA	NA	NA	NA	NA
fer-4	t0	0.0302	0.1029	0.0741	0.1431	0.0637	0.0649	0.0705	0.0575	0.0525	0.0605	0.0159	0.0508	NA	NA	NA	NA	NA	NA	NA	NA	NA	NA	NA	NA	NA	NA	NA	NA
fer-4	t0	0.0213	0.2147	0.0451	0.0502	0.0523	0.0781	0.0422	0.0057	0.0333	0.1547	0.0657	NA	NA	NA	NA	NA	NA	NA	NA	NA	NA	NA	NA	NA	NA	NA	NA	NA
fer-4	t0	0.0794	0.0551	0.0631	0.101	0.1351	0.0645	0.1081	0.0654	0.0762	0.0707	0.054	0.0526	0.1554	0.0811	0.144	NA	NA	NA	NA	NA	NA	NA	NA	NA	NA	NA	NA	NA
fer-4	t7h	0.3502	0.2376	0.1068	0.2105	0.0908	0.1865	0.3179	0.126	0.2404	0.3337	0.3159	0.1408	0.1774	0.2088	0.3625	0.1384	0.3105	0.0529	NA	NA	NA	NA	NA	NA	NA	NA	NA	NA
fer-4	t7h	0.1631	0.0487	0.1874	0.2216	0.1879	0.1763	0.2351	0.0192	0.2093	0.144	0.2803	0.1328	0.2299	0.2954	0.0478	0.1839	0.1825	0.1658	0.1801	0.217	0.2174	0.2049	0.1594	0.1793	0.1882	0.1856	0.2695	0.0483
fer-4	t7h	0.191	0.3664	0.2045	0.3154	0.1938	0.3681	0.2778	0.3228	0.213	0.2341	0.3743	NA	NA	NA	NA	NA	NA	NA	NA	NA	NA	NA	NA	NA	NA	NA	NA	NA
fer-4	t7h	0.1165	0.0683	0.0948	0.202	0.0442	0.1845	0.1328	0.019	0.0822	0.0101	0.0597	0.0938	0.1167	0.1437	0.0532	0.1173	0.2398	NA	NA	NA	NA	NA	NA	NA	NA	NA	NA	NA
fer-4	t7h	0.2139	0.151	0.1702	0.0903	0.3371	0.0746	0.0361	0.1689	0.0863	0.1653	0.2479	0.2451	0.0419	0.246	0.13	0.2285	0.0853	NA	NA	NA	NA	NA	NA	NA	NA	NA	NA	NA
fer-4	t7h	0.0834	0.0635	0.2363	0.0541	0.1215	0.1213	0.1387	0.019	0.217	0.1526	NA	NA	NA	NA	NA	NA	NA	NA	NA	NA	NA	NA	NA	NA	NA	NA	NA	NA
fer-4	t7h	0.2941	0.2704	0.311	0.0756	0.2734	0.209	0.1577	0.196	0.2583	NA	NA	NA	NA	NA	NA	NA	NA	NA	NA	NA	NA	NA	NA	NA	NA	NA	NA	NA
fer-4	t7h	0.2162	0.0549	0.1407	0.1547	0.021	0.2576	0.3091	0.2237	NA	NA	NA	NA	NA	NA	NA	NA	NA	NA	NA	NA	NA	NA	NA	NA	NA	NA	NA	NA
fer-4	t7h	0.2671	0.0561	0.1482	0.1982	0.0942	0.1948	0.3574	0.0792	0.2924	NA	NA	NA	NA	NA	NA	NA	NA	NA	NA	NA	NA	NA	NA	NA	NA	NA	NA	NA
fer-4	t7h	0.2505	0.2437	0.3387	0.2059	0.1016	0.1763	0.1569	0.2521	0.413	0.4212	0.222	0.1528	0.3008	0.0963	0.2071	NA	NA	NA	NA	NA	NA	NA	NA	NA	NA	NA	NA	NA
fer-4	t7h	0.2486	0.1738	0.0837	0.063	0.2105	0.327	0.3426	0.1801	NA	NA	NA	NA	NA	NA	NA	NA	NA	NA	NA	NA	NA	NA	NA	NA	NA	NA	NA	NA
fer-4	t7h	0.167	0.1481	0.091	0.0688	0.0786	0.1094	0.0416	0.0798	0.0289	0.1565	0.1651	0.1583	0.2319	0.2681	0.0187	0.17	0.1583	NA	NA	NA	NA	NA	NA	NA	NA	NA	NA	NA
fer-4	t7h	0.011	0.0439	0.1378	0.1497	0.0776	0.1543	0.1248	0.0205	0.0716	0.0673	0.0228	0.0736	0.0817	0.0833	NA	NA	NA	NA	NA	NA	NA	NA	NA	NA	NA	NA	NA	NA
fer-4	t7h	0.1107	0.1654	0.1896	0.1	0.173	0.1615	0.2589	0.1998	0.15	0.255	0.0755	NA	NA	NA	NA	NA	NA	NA	NA	NA	NA	NA	NA	NA	NA	NA	NA	NA
fer-4	t7h	0.2323	0.0836	0.1026	0.0945	0.2317	0.228	0.2235	0.2452	0.1109	0.1919	0.2376	NA	NA	NA	NA	NA	NA	NA	NA	NA	NA	NA	NA	NA	NA	NA	NA	NA

## Sheet: B
Condition	Microtubule angle with the ablation (°)
col-0_t0	53.148
col-0_t0	56.0283
col-0_t0	84.8159
col-0_t0	52.4007
col-0_t0	73.5913
col-0_t0	5.7209
col-0_t0	32.182
col-0_t0	7.6517
col-0_t0	26.9062
col-0_t0	79.1138
col-0_t0	18.3113
col-0_t0	84.9951
col-0_t0	43.8592
col-0_t0	27.6839
col-0_t0	16.2399
col-0_t0	29.6023
col-0_t0	14.3018
col-0_t0	40.1758
col-0_t0	62.5352
col-0_t0	20.2386
col-0_t0	87.7353
col-0_t0	59.9645
col-0_t0	50.225
col-0_t0	63.8144
col-0_t0	31.8984
col-0_t0	85.5453
col-0_t0	52.9072
col-0_t0	56.9923
col-0_t0	77.8664
col-0_t0	8.1192
col-0_t0	73.2178
col-0_t0	62.5318
col-0_t0	55.6223
col-0_t0	36.5181
col-0_t0	77.9682
col-0_t0	3.4948
col-0_t0	50.6652
col-0_t0	31.2159
col-0_t0	43.8866
col-0_t0	77.0164
col-0_t0	58.0347
col-0_t0	27.5457
col-0_t0	49.0792
col-0_t0	28.1428
col-0_t0	79.4588
col-0_t0	56.9579
col-0_t0	65.2162
col-0_t0	40.37
col-0_t0	73.2495
col-0_t0	42.9885
col-0_t0	52.0026
col-0_t0	22.8359
col-0_t0	88.3492
col-0_t0	15.2987
col-0_t0	20.4649
col-0_t0	13.7591
col-0_t0	37.0597
col-0_t0	59.118
col-0_t0	58.536
col-0_t0	67.1859
col-0_t0	8.0588
col-0_t0	68.1038
col-0_t0	69.594
col-0_t0	16.8321
col-0_t0	64.0819
col-0_t0	63.6741
col-0_t0	39.594
col-0_t0	7.0629
col-0_t0	9.9153
col-0_t0	52.9687
col-0_t0	77.4756
col-0_t0	86.2027
col-0_t0	16.2075
col-0_t0	58.3698
col-0_t0	43.2189
col-0_t0	69.6529
col-0_t0	59.463
col-0_t0	4.9413
col-0_t0	71.3761
col-0_t0	46.0487
col-0_t0	11.6448
col-0_t0	74.7482
col-0_t0	80.1567
col-0_t0	53.7811
col-0_t0	87.1751
col-0_t0	72.5617
col-0_t0	88.2715
col-0_t0	82.6417
col-0_t0	14.0785
col-0_t0	63.698
col-0_t0	49.2914
col-0_t0	40.2228
col-0_t0	51.684
col-0_t0	33.2312
col-0_t0	12.5308
col-0_t0	87.6627
col-0_t0	15.964
col-0_t0	3.183
col-0_t0	74.9151
col-0_t0	16.9642
col-0_t0	51.1498
col-0_t0	29.5252
col-0_t0	19.9192
col-0_t0	88.2395
col-0_t0	4.4805
col-0_t0	1.0793
col-0_t0	61.4649
col-0_t0	32.3877
col-0_t0	8.5788
col-0_t0	38.9089
col-0_t0	74.0484
col-0_t0	68.5046
col-0_t0	47.2852
col-0_t0	83.6319
col-0_t0	32.5312
col-0_t0	86.591
col-0_t0	22.6667
col-0_t0	59.7557
col-0_t0	49.6307
col-0_t0	25.853
col-0_t0	35.8797
col-0_t0	19.9817
col-0_t0	43.8535
col-0_t0	30.2624
col-0_t0	88.325
col-0_t0	36.5649
col-0_t0	89.1664
col-0_t0	70.6113
col-0_t0	37.483
col-0_t0	18.6051
col-0_t0	45.0885
col-0_t0	77.2203
col-0_t0	52.3702
col-0_t0	7.8519
col-0_t0	48.6196
col-0_t0	72.1715
col-0_t0	32.2671
col-0_t0	47.1642
col-0_t0	61.7675
col-0_t0	74.0328
col-0_t0	82.1568
col-0_t0	58.9726
col-0_t0	47.9319
col-0_t0	5.2942
col-0_t0	40.7134
col-0_t0	14.1849
col-0_t0	26.4032
col-0_t0	9.6132
col-0_t0	85.635
col-0_t0	40.4289
col-0_t0	19.1069
col-0_t0	1.3861
col-0_t0	30.8496
col-0_t0	25.7652
col-0_t0	69.9998
col-0_t0	26.453
col-0_t0	76.8006
col-0_t0	31.3629
col-0_t0	58.9732
col-0_t0	63.7852
col-0_t0	89.402
col-0_t0	72.4126
col-0_t0	33.2532
col-0_t0	7.2973
col-0_t0	29.0353
col-0_t0	3.0447
col-0_t0	42.5924
col-0_t0	84.0445
col-0_t0	53.9018
col-0_t0	33.075
col-0_t0	31.4621
col-0_t0	74.7359
col-0_t0	2.8229
col-0_t0	69.5056
col-0_t0	77.0157
col-0_t0	14.224
col-0_t0	61.3908
col-0_t0	34.7706
col-0_t0	15.2462
col-0_t0	35.4288
col-0_t0	16.3715
col-0_t0	72.9061
col-0_t0	42.9432
col-0_t0	38.8069
col-0_t0	9.7161
col-0_t0	59.5325
col-0_t0	25.7136
col-0_t0	41.1542
col-0_t0	62.1333
col-0_t0	10.3845
col-0_t0	44.1679
col-0_t0	41.4093
col-0_t0	66.6378
col-0_t0	75.1306
col-0_t0	80.1767
col-0_t0	89.457
col-0_t0	61.8428
col-0_t0	78.3757
col-0_t0	39.6444
col-0_t0	77.2991
col-0_t0	62.0317
col-0_t0	66.3993
col-0_t0	26.9286
col-0_t0	8.2322
col-0_t0	62.456
col-0_t0	79.3784
col-0_t0	43.3909
col-0_t0	31.9874
col-0_t0	18.91
col-0_t0	18.4813
col-0_t0	20.1728
col-0_t0	45.978
col-0_t0	72.7869
col-0_t0	68.274
col-0_t0	8.7254
col-0_t0	51.1378
col-0_t0	54.8707
col-0_t0	7.6669
col-0_t0	8.6085
col-0_t0	40.2679
col-0_t0	85.3543
col-0_t0	41.4116
col-0_t0	24.9976
col-0_t0	41.3362
col-0_t0	8.6189
col-0_t0	57.1695
col-0_t0	77.1864
col-0_t0	13.0328
col-0_t0	67.82
col-0_t0	52.8913
col-0_t0	53.2146
col-0_t0	28.6685
col-0_t0	19.4816
col-0_t0	37.366
col-0_t0	35.936
col-0_t0	22.0098
col-0_t0	70.7941
col-0_t0	83.5297
col-0_t0	29.4766
col-0_t0	71.2617
col-0_t0	76.3218
col-0_t0	50.8897
col-0_t0	78.1507
col-0_t0	67.7619
col-0_t0	76.7501
col-0_t0	37.0878
col-0_t0	13.1089
col-0_t0	41.9851
fer-4_t0	0.8077
fer-4_t0	64.2164
fer-4_t0	22.7938
fer-4_t0	46.743
fer-4_t0	74.6776
fer-4_t0	72.5882
fer-4_t0	16.3461
fer-4_t0	10.7414
fer-4_t0	47.7012
fer-4_t0	55.0881
fer-4_t0	31.3207
fer-4_t0	54.7579
fer-4_t0	82.4211
fer-4_t0	35.4129
fer-4_t0	14.4943
fer-4_t0	27.6789
fer-4_t0	50.6821
fer-4_t0	0.3066
fer-4_t0	50.5079
fer-4_t0	79.7209
fer-4_t0	22.4908
fer-4_t0	47.8474
fer-4_t0	60.3639
fer-4_t0	14.3397
fer-4_t0	44.2712
fer-4_t0	49.5381
fer-4_t0	86.7442
fer-4_t0	65.1965
fer-4_t0	59.8354
fer-4_t0	66.5265
fer-4_t0	32.8281
fer-4_t0	47.8026
fer-4_t0	9.963
fer-4_t0	74.2552
fer-4_t0	10.324
fer-4_t0	31.8735
fer-4_t0	38.1812
fer-4_t0	38.7922
fer-4_t0	11.4577
fer-4_t0	27.3416
fer-4_t0	64.7621
fer-4_t0	9.3424
fer-4_t0	80.2173
fer-4_t0	28.9841
fer-4_t0	35.517
fer-4_t0	2.7556
fer-4_t0	73.2935
fer-4_t0	58.4847
fer-4_t0	78.4779
fer-4_t0	2.2513
fer-4_t0	38.7328
fer-4_t0	7.7284
fer-4_t0	58.5112
fer-4_t0	50.7145
fer-4_t0	65.3447
fer-4_t0	13.763
fer-4_t0	49.5397
fer-4_t0	47.553
fer-4_t0	21.5029
fer-4_t0	65.8728
fer-4_t0	77.9135
fer-4_t0	58.0361
fer-4_t0	38.3237
fer-4_t0	38.2897
fer-4_t0	31.7568
fer-4_t0	74.6587
fer-4_t0	77.5124
fer-4_t0	80.4886
fer-4_t0	68.1314
fer-4_t0	81.7263
fer-4_t0	52.5318
fer-4_t0	80.7885
fer-4_t0	84.6693
fer-4_t0	25.3741
fer-4_t0	14.7654
fer-4_t0	38.3965
fer-4_t0	68.4429
fer-4_t0	81.6463
fer-4_t0	80.6353
fer-4_t0	20.6998
fer-4_t0	10.2689
fer-4_t0	69.7862
fer-4_t0	61.8534
fer-4_t0	51.5126
fer-4_t0	69.8369
fer-4_t0	42.2629
fer-4_t0	11.1162
fer-4_t0	12.4743
fer-4_t0	71.3306
fer-4_t0	29.1015
fer-4_t0	57.0523
fer-4_t0	48.4335
fer-4_t0	24.225
fer-4_t0	33.9124
fer-4_t0	52.6672
fer-4_t0	42.9162
fer-4_t0	88.0068
fer-4_t0	71.3433
fer-4_t0	54.9615
fer-4_t0	71.9008
fer-4_t0	15.9782
fer-4_t0	25.6158
fer-4_t0	45.2144
fer-4_t0	49.6616
fer-4_t0	8.2135
fer-4_t0	16.9992
fer-4_t0	8.5701
fer-4_t0	50.7354
fer-4_t0	33.6621
fer-4_t0	60.4536
fer-4_t0	42.3825
fer-4_t0	59.3736
fer-4_t0	22.1142
fer-4_t0	5.6982
fer-4_t0	38.295
fer-4_t0	89.1945
fer-4_t0	79.2385
fer-4_t0	79.3816
fer-4_t0	72.5926
fer-4_t0	43.8148
fer-4_t0	55.7069
fer-4_t0	88.2403
fer-4_t0	73.2279
fer-4_t0	79.5408
fer-4_t0	39.1786
fer-4_t0	83.9044
fer-4_t0	77.307
fer-4_t0	73.7163
fer-4_t0	73.3216
fer-4_t0	83.2252
fer-4_t0	38.273
fer-4_t0	21.3994
fer-4_t0	24.4019
fer-4_t0	28.8639
fer-4_t0	74.5514
fer-4_t0	22.0322
fer-4_t0	10.0753
fer-4_t0	47.7322
fer-4_t0	34.7555
fer-4_t0	76.7978
fer-4_t0	18.9668
fer-4_t0	24.068
fer-4_t0	54.1286
fer-4_t0	29.4663
fer-4_t0	11.6499
fer-4_t0	77.1851
fer-4_t0	56.9826
fer-4_t0	68.389
fer-4_t0	15.6374
fer-4_t0	26.7005
fer-4_t0	37.7234
fer-4_t0	11.9533
fer-4_t0	1.4307
fer-4_t0	47.1325
fer-4_t0	8.987
fer-4_t0	49.4394
fer-4_t0	43.1249
fer-4_t0	58.1618
fer-4_t0	56.9585
fer-4_t0	33.9373
fer-4_t0	27.9697
fer-4_t0	77.6103
fer-4_t0	37.6433
fer-4_t0	60.3236
fer-4_t0	27.433
fer-4_t0	50.3301
fer-4_t0	71.0524
fer-4_t0	25.8468
fer-4_t0	11.9003
fer-4_t0	84.5678
fer-4_t0	36.3684
fer-4_t0	26.759
fer-4_t0	18.0209
fer-4_t0	15.0935
col-0_t7h	55.5989
col-0_t7h	14.8565
col-0_t7h	79.4169
col-0_t7h	1.9848
col-0_t7h	15.1569
col-0_t7h	58.8627
col-0_t7h	81.1866
col-0_t7h	32.5239
col-0_t7h	10.713
col-0_t7h	33.6875
col-0_t7h	72.802
col-0_t7h	14.878
col-0_t7h	15.0405
col-0_t7h	7.5288
col-0_t7h	5.7586
col-0_t7h	39.4702
col-0_t7h	18.179
col-0_t7h	84.6067
col-0_t7h	26.6818
col-0_t7h	31.2944
col-0_t7h	11.7298
col-0_t7h	18.7106
col-0_t7h	7.2012
col-0_t7h	14.1728
col-0_t7h	18.6322
col-0_t7h	20.0671
col-0_t7h	3.6297
col-0_t7h	23.0739
col-0_t7h	0.5171
col-0_t7h	16.2912
col-0_t7h	29.8922
col-0_t7h	22.7673
col-0_t7h	17.2096
col-0_t7h	1.7109
col-0_t7h	32.5399
col-0_t7h	70.5127
col-0_t7h	15.3738
col-0_t7h	15.4512
col-0_t7h	16.7055
col-0_t7h	38.5605
col-0_t7h	16.682
col-0_t7h	20.8042
col-0_t7h	5.8007
col-0_t7h	9.5026
col-0_t7h	41.2599
col-0_t7h	23.006
col-0_t7h	73.7142
col-0_t7h	1.7735
col-0_t7h	40.3685
col-0_t7h	32.9432
col-0_t7h	33.2271
col-0_t7h	11.8656
col-0_t7h	75.2837
col-0_t7h	59.5499
col-0_t7h	1.8661
col-0_t7h	13.1451
col-0_t7h	22.1835
col-0_t7h	50.0276
col-0_t7h	59.0241
col-0_t7h	26.4583
col-0_t7h	39.542
col-0_t7h	18.3878
col-0_t7h	65.8303
col-0_t7h	26.4556
col-0_t7h	83.6376
col-0_t7h	26.3903
col-0_t7h	36.5652
col-0_t7h	60.4649
col-0_t7h	89.7521
col-0_t7h	43.3401
col-0_t7h	71.4606
col-0_t7h	25.2226
col-0_t7h	61.8111
col-0_t7h	11.488
col-0_t7h	5.6534
col-0_t7h	10.3429
col-0_t7h	22.8853
col-0_t7h	5.4332
col-0_t7h	6.1095
col-0_t7h	17.2107
col-0_t7h	2.8866
col-0_t7h	79.5906
col-0_t7h	47.0438
col-0_t7h	59.8687
col-0_t7h	40.8733
col-0_t7h	18.3442
col-0_t7h	21.0981
col-0_t7h	47.7846
col-0_t7h	2.5772
col-0_t7h	61.2559
col-0_t7h	88.1351
col-0_t7h	22.2708
col-0_t7h	7.3632
col-0_t7h	33.3934
col-0_t7h	7.4306
col-0_t7h	26.6475
col-0_t7h	9.1713
col-0_t7h	0.3198
col-0_t7h	20.7319
col-0_t7h	4.6939
col-0_t7h	56.0658
col-0_t7h	22.1681
col-0_t7h	13.4586
col-0_t7h	3.1292
col-0_t7h	2.0969
col-0_t7h	23.2347
col-0_t7h	18.3797
col-0_t7h	4.9769
col-0_t7h	3.0371
col-0_t7h	35.2483
col-0_t7h	65.8279
col-0_t7h	4.1866
col-0_t7h	85.2148
col-0_t7h	12.6823
col-0_t7h	5.2281
col-0_t7h	6.6671
col-0_t7h	9.6993
col-0_t7h	7.1256
col-0_t7h	55.2712
col-0_t7h	18.1112
col-0_t7h	44.0619
col-0_t7h	68.2604
col-0_t7h	19.9375
col-0_t7h	47.3873
col-0_t7h	2.6087
col-0_t7h	19.8723
col-0_t7h	26.7086
col-0_t7h	35.3087
col-0_t7h	58.4822
col-0_t7h	52.6734
col-0_t7h	50.9677
col-0_t7h	8.6828
col-0_t7h	7.3453
col-0_t7h	6.5986
col-0_t7h	3.2885
col-0_t7h	11.1623
col-0_t7h	13.8553
col-0_t7h	32.6131
col-0_t7h	21.0152
col-0_t7h	0.0139
col-0_t7h	19.8593
col-0_t7h	2.4653
col-0_t7h	4.5462
col-0_t7h	6.1351
col-0_t7h	35.8391
col-0_t7h	18.238
col-0_t7h	5.3852
col-0_t7h	69.0611
col-0_t7h	22.8407
col-0_t7h	3.3039
col-0_t7h	82.5767
col-0_t7h	40.7324
col-0_t7h	70.6348
col-0_t7h	38.3648
col-0_t7h	33.0129
col-0_t7h	15.3006
col-0_t7h	4.5595
col-0_t7h	13.2801
col-0_t7h	16.7241
col-0_t7h	7.3836
col-0_t7h	2.546
col-0_t7h	19.5813
col-0_t7h	10.1752
col-0_t7h	16.2418
col-0_t7h	62.539
col-0_t7h	78.2604
col-0_t7h	3.8004
col-0_t7h	73.2958
col-0_t7h	32.7727
col-0_t7h	6.0981
col-0_t7h	11.4661
col-0_t7h	62.4707
col-0_t7h	0.6621
col-0_t7h	11.541
col-0_t7h	14.9834
col-0_t7h	2.9037
col-0_t7h	9.6048
col-0_t7h	42.3556
col-0_t7h	7.0185
col-0_t7h	1.8948
col-0_t7h	55.3167
col-0_t7h	10.5408
col-0_t7h	39.2589
col-0_t7h	27.9652
col-0_t7h	65.1219
col-0_t7h	14.1219
col-0_t7h	36.5734
col-0_t7h	28.2948
col-0_t7h	29.1822
col-0_t7h	4.2016
col-0_t7h	16.5873
col-0_t7h	16.475
col-0_t7h	13.5406
col-0_t7h	42.4628
col-0_t7h	34.0827
col-0_t7h	31.277
col-0_t7h	25.0073
col-0_t7h	27.3007
col-0_t7h	9.0821
col-0_t7h	10.3607
col-0_t7h	18.5445
col-0_t7h	11.2534
col-0_t7h	24.9029
col-0_t7h	14.0818
col-0_t7h	51.3469
col-0_t7h	26.5229
col-0_t7h	5.3296
col-0_t7h	56.9044
col-0_t7h	77.9455
col-0_t7h	20.2236
col-0_t7h	6.6562
col-0_t7h	32.1387
col-0_t7h	24.5624
col-0_t7h	19.0986
col-0_t7h	37.3619
col-0_t7h	24.0856
col-0_t7h	39.5525
col-0_t7h	42.7047
col-0_t7h	78.174
col-0_t7h	71.8897
fer-4_t7h	5.8015
fer-4_t7h	31.1166
fer-4_t7h	66.847
fer-4_t7h	42.7382
fer-4_t7h	24.5929
fer-4_t7h	22.5363
fer-4_t7h	6.5674
fer-4_t7h	7.3005
fer-4_t7h	15.1519
fer-4_t7h	11.309
fer-4_t7h	10.4744
fer-4_t7h	41.7689
fer-4_t7h	2.7293
fer-4_t7h	38.2235
fer-4_t7h	12.0259
fer-4_t7h	64.5458
fer-4_t7h	14.5327
fer-4_t7h	6.3635
fer-4_t7h	88.224
fer-4_t7h	84.5547
fer-4_t7h	14.7814
fer-4_t7h	83.5039
fer-4_t7h	86.7371
fer-4_t7h	55.121
fer-4_t7h	37.2524
fer-4_t7h	79.9071
fer-4_t7h	4.9738
fer-4_t7h	82.8223
fer-4_t7h	53.7108
fer-4_t7h	30.0099
fer-4_t7h	11.3735
fer-4_t7h	5.0694
fer-4_t7h	23.6728
fer-4_t7h	2.7687
fer-4_t7h	9.8996
fer-4_t7h	33.478
fer-4_t7h	45.5186
fer-4_t7h	56.6865
fer-4_t7h	57.6624
fer-4_t7h	7.4586
fer-4_t7h	11.3773
fer-4_t7h	7.9147
fer-4_t7h	88.1181
fer-4_t7h	0.7759
fer-4_t7h	19.0262
fer-4_t7h	11.9802
fer-4_t7h	4.9078
fer-4_t7h	23.3987
fer-4_t7h	6.5355
fer-4_t7h	11.2217
fer-4_t7h	7.5393
fer-4_t7h	4.5423
fer-4_t7h	44.534
fer-4_t7h	65.4601
fer-4_t7h	1.1385
fer-4_t7h	53.7777
fer-4_t7h	29.2283
fer-4_t7h	2.1697
fer-4_t7h	22.3696
fer-4_t7h	7.0243
fer-4_t7h	50.9003
fer-4_t7h	53.2601
fer-4_t7h	31.1485
fer-4_t7h	66.091
fer-4_t7h	81.3799
fer-4_t7h	23.6697
fer-4_t7h	76.1762
fer-4_t7h	58.687
fer-4_t7h	21.1498
fer-4_t7h	25.7362
fer-4_t7h	50.8978
fer-4_t7h	9.6208
fer-4_t7h	5.7819
fer-4_t7h	28.8209
fer-4_t7h	81.7491
fer-4_t7h	6.5694
fer-4_t7h	1.2385
fer-4_t7h	13.1342
fer-4_t7h	18.7546
fer-4_t7h	24.3763
fer-4_t7h	70.0428
fer-4_t7h	18.4776
fer-4_t7h	6.9111
fer-4_t7h	39.8955
fer-4_t7h	10.8991
fer-4_t7h	79.3382
fer-4_t7h	5.8336
fer-4_t7h	82.1545
fer-4_t7h	37.7561
fer-4_t7h	37.2522
fer-4_t7h	60.9149
fer-4_t7h	48.5265
fer-4_t7h	13.2072
fer-4_t7h	68.9523
fer-4_t7h	67.4689
fer-4_t7h	6.4276
fer-4_t7h	46.3007
fer-4_t7h	37.5472
fer-4_t7h	10.2324
fer-4_t7h	58.7119
fer-4_t7h	6.0851
fer-4_t7h	3.9231
fer-4_t7h	5.6692
fer-4_t7h	48.3267
fer-4_t7h	2.8129
fer-4_t7h	25.0716
fer-4_t7h	1.2736
fer-4_t7h	16.9192
fer-4_t7h	76.6005
fer-4_t7h	10.9311
fer-4_t7h	31.2028
fer-4_t7h	34.0647
fer-4_t7h	8.9181
fer-4_t7h	27.2219
fer-4_t7h	3.0577
fer-4_t7h	5.7101
fer-4_t7h	33.1615
fer-4_t7h	5.3859
fer-4_t7h	29.1765
fer-4_t7h	46.2007
fer-4_t7h	27.4329
fer-4_t7h	16.9692
fer-4_t7h	10.9303
fer-4_t7h	50.0254
fer-4_t7h	52.5657
fer-4_t7h	70.142
fer-4_t7h	76.5448
fer-4_t7h	27.3834
fer-4_t7h	45.7931
fer-4_t7h	3.2777
fer-4_t7h	20.4041
fer-4_t7h	79.6974
fer-4_t7h	10.9086
fer-4_t7h	5.9712
fer-4_t7h	17.8197
fer-4_t7h	12.8964
fer-4_t7h	40.3579
fer-4_t7h	7.0802
fer-4_t7h	6.1902
fer-4_t7h	56.5715
fer-4_t7h	21.7353
fer-4_t7h	17.7109
fer-4_t7h	4.108
fer-4_t7h	19.1327
fer-4_t7h	0.6992
fer-4_t7h	2.2144
fer-4_t7h	15.8624
fer-4_t7h	10.1258
fer-4_t7h	59.2847
fer-4_t7h	24.659
fer-4_t7h	71.0072
fer-4_t7h	0.6669
fer-4_t7h	55.0995
fer-4_t7h	32.1608
fer-4_t7h	35.9421
fer-4_t7h	56.708
fer-4_t7h	74.3528
fer-4_t7h	8.5197
fer-4_t7h	71.4502
fer-4_t7h	14.3738
fer-4_t7h	30.6943
fer-4_t7h	11.1653
fer-4_t7h	5.3043
fer-4_t7h	45.1721
fer-4_t7h	30.5586
fer-4_t7h	11.2923
fer-4_t7h	8.7909
fer-4_t7h	15.5002
fer-4_t7h	58.8882
fer-4_t7h	1.1742
fer-4_t7h	56.2961
fer-4_t7h	70.6799
fer-4_t7h	56.7385
fer-4_t7h	56.5621
fer-4_t7h	9.2205
fer-4_t7h	37.3075
fer-4_t7h	18.4514
fer-4_t7h	14.8404
fer-4_t7h	56.0025
fer-4_t7h	21.4104
fer-4_t7h	3.5032
fer-4_t7h	46.3085
fer-4_t7h	18.1885
fer-4_t7h	62.48
fer-4_t7h	36.7546
fer-4_t7h	10.2868
fer-4_t7h	12.661
fer-4_t7h	4.071
fer-4_t7h	27.2656
fer-4_t7h	1.1654
fer-4_t7h	18.3657
fer-4_t7h	18.4619
fer-4_t7h	17.3132
fer-4_t7h	37.0316
fer-4_t7h	54.1698
fer-4_t7h	33.6858
fer-4_t7h	4.8149
