# Supplementary material for: FERONIA and microtubules independently contribute to mechanical integrity in the Arabidopsis shoot
Source: PLoS Biol. 2021 Nov 12;19(11):e3001454. doi: 10.1371/journal.pbio.3001454 (PMC8612563; doi:10.1371/journal.pbio.3001454)
Supplement: S5 Data — Data related to Fig 5 (panel C). (XLSX) [file pbio.3001454.s018.xlsx]

## Sheet: Feuil1
Condition	Bursting index (%)
mcit-MBD_DMSO_0,7%agar	0
mcit-MBD_DMSO_0,7%agar	0
mcit-MBD_DMSO_0,7%agar	0
mcit-MBD_DMSO_0,7%agar	0
mcit-MBD_DMSO_0,7%agar	0.0784238
mcit-MBD_DMSO_0,7%agar	0
mcit-MBD_DMSO_0,7%agar	0
mcit-MBD_DMSO_0,7%agar	0
mcit-MBD_DMSO_0,7%agar	0
mcit-MBD_DMSO_0,7%agar	0
mcit-MBD_DMSO_0,7%agar	0
mcit-MBD_DMSO_0,7%agar	0
mcit-MBD_DMSO_0,7%agar	0
fer-4_mcit-MBD_DMSO_0,7%agar	9.70475
fer-4_mcit-MBD_DMSO_0,7%agar	176.358
fer-4_mcit-MBD_DMSO_0,7%agar	25.8103
fer-4_mcit-MBD_DMSO_0,7%agar	5.40866
fer-4_mcit-MBD_DMSO_0,7%agar	19.8674
fer-4_mcit-MBD_DMSO_0,7%agar	8.01921
fer-4_mcit-MBD_DMSO_0,7%agar	8.84094
fer-4_mcit-MBD_DMSO_0,7%agar	19.6029
fer-4_mcit-MBD_DMSO_0,7%agar	4.23845
fer-4_mcit-MBD_DMSO_0,7%agar	16.3542
mcit-MBD_oryzalin_0,7%agar	0
mcit-MBD_oryzalin_0,7%agar	0
mcit-MBD_oryzalin_0,7%agar	0
mcit-MBD_oryzalin_0,7%agar	0
mcit-MBD_oryzalin_0,7%agar	0
mcit-MBD_oryzalin_0,7%agar	0.0857496
mcit-MBD_oryzalin_0,7%agar	0.0977099
mcit-MBD_oryzalin_0,7%agar	0.097181
mcit-MBD_oryzalin_0,7%agar	0
mcit-MBD_oryzalin_0,7%agar	0
mcit-MBD_oryzalin_0,7%agar	0
fer-4 mcit-MBD_oryzalin_0,7%agar	11.9254
fer-4 mcit-MBD_oryzalin_0,7%agar	193.261
fer-4 mcit-MBD_oryzalin_0,7%agar	29.2984
fer-4 mcit-MBD_oryzalin_0,7%agar	66.6388
fer-4 mcit-MBD_oryzalin_0,7%agar	34.1479
fer-4 mcit-MBD_oryzalin_0,7%agar	41.801
fer-4 mcit-MBD_oryzalin_0,7%agar	29.7595
fer-4 mcit-MBD_oryzalin_0,7%agar	43.5044
fer-4 mcit-MBD_oryzalin_0,7%agar	51.109
fer-4 mcit-MBD_oryzalin_0,7%agar	37.3645
fer-4 mcit-MBD_oryzalin_0,7%agar	44.5707
mcit-MBD_DMSO_2,5%agar	0
mcit-MBD_DMSO_2,5%agar	0
mcit-MBD_DMSO_2,5%agar	0
mcit-MBD_DMSO_2,5%agar	0.0946332
mcit-MBD_DMSO_2,5%agar	0
mcit-MBD_DMSO_2,5%agar	0
mcit-MBD_DMSO_2,5%agar	0
mcit-MBD_DMSO_2,5%agar	0
mcit-MBD_DMSO_2,5%agar	0
mcit-MBD_DMSO_2,5%agar	0
mcit-MBD_DMSO_2,5%agar	0
fer-4_mcit-MBD_DMSO_2,5%agar	10.0219
fer-4_mcit-MBD_DMSO_2,5%agar	0.718902
fer-4_mcit-MBD_DMSO_2,5%agar	2.8997
fer-4_mcit-MBD_DMSO_2,5%agar	0.164691
fer-4_mcit-MBD_DMSO_2,5%agar	3.72546
fer-4_mcit-MBD_DMSO_2,5%agar	2.97102
fer-4_mcit-MBD_DMSO_2,5%agar	2.73864
fer-4_mcit-MBD_DMSO_2,5%agar	0
fer-4_mcit-MBD_DMSO_2,5%agar	12.5134
mcit-MBD_oryzalin_2,5%agar	0
mcit-MBD_oryzalin_2,5%agar	0
mcit-MBD_oryzalin_2,5%agar	0
mcit-MBD_oryzalin_2,5%agar	0
mcit-MBD_oryzalin_2,5%agar	0
mcit-MBD_oryzalin_2,5%agar	0.648807
mcit-MBD_oryzalin_2,5%agar	0
mcit-MBD_oryzalin_2,5%agar	0
mcit-MBD_oryzalin_2,5%agar	0
mcit-MBD_oryzalin_2,5%agar	0
fer-4_mcit-MBD_oryzalin_2,5%agar	0.392853
fer-4_mcit-MBD_oryzalin_2,5%agar	9.54363
fer-4_mcit-MBD_oryzalin_2,5%agar	3.08639
fer-4_mcit-MBD_oryzalin_2,5%agar	0
fer-4_mcit-MBD_oryzalin_2,5%agar	16.4055
fer-4_mcit-MBD_oryzalin_2,5%agar	34.3998
fer-4_mcit-MBD_oryzalin_2,5%agar	2.26146
fer-4_mcit-MBD_oryzalin_2,5%agar	25.1932
fer-4_mcit-MBD_oryzalin_2,5%agar	9.3176
fer-4_mcit-MBD_oryzalin_2,5%agar	30.9251
