# Supplementary material for: FERONIA and microtubules independently contribute to mechanical integrity in the Arabidopsis shoot
Source: PLoS Biol. 2021 Nov 12;19(11):e3001454. doi: 10.1371/journal.pbio.3001454 (PMC8612563; doi:10.1371/journal.pbio.3001454)
Supplement: S6 Data — Data related to S6 Fig (panel C). (XLSX) [file pbio.3001454.s019.xlsx]

## Sheet: Feuil1
Genotype	Time	Anisotropy	Anisotropy	Anisotropy	Anisotropy	Anisotropy	Anisotropy	Anisotropy	Anisotropy	Anisotropy	Anisotropy	Anisotropy	Anisotropy	Anisotropy	Anisotropy	Anisotropy	Anisotropy	Anisotropy	Anisotropy	Anisotropy	Anisotropy	Anisotropy	Anisotropy	Anisotropy	Anisotropy	Anisotropy	Anisotropy	Anisotropy	Anisotropy	Anisotropy	Anisotropy	Anisotropy	Anisotropy	Anisotropy	Anisotropy	Anisotropy	Anisotropy	Anisotropy	Anisotropy	Anisotropy	Anisotropy	Anisotropy	Anisotropy	Anisotropy	Anisotropy	Anisotropy	Anisotropy	Anisotropy	Anisotropy
col0	t0	0.1311	0.0878	0.0804	0.1132	0.1439	0.1544	0.0266	0.0896	0.0164	0.1265	0.0807	0.0827	0.1915	0.0583	0.1801	0.1076	0.129	0.1949	0.1353	0.1092	0.1794	0.2396	0.0198	0.0562	0.0897	0.1362	0.06	0.097	0.1866	0.1367	0.0391	0.0634	0.0582	0.0101	0.0187	0.297	0.1934	0.0712	0.0403	0.138	0.0117	0.0593	0.1967	0.2083	0.0661	0.259	0.0298	0.0244
col0	t0	0.0448	0.0581	0.0884	0.1349	0.0181	0.0584	0.0483	0.0699	0.09	0.1043	0.0678	0.0865	0.0818	0.0998	0.1351	0.0799	0.1264	0.0519	0.1927	0.0914	0.274	0.1207	0.1004	0.1372	0.0639	0.1021	0.0774	0.2951	0.1219	0.0422	0.0625	0.0829	0.0606	0.1172	0.0905	0.027	0.0891	0.0248	0.1084	0.0749	0.1163	0.1506	0.1313	0.0756	0.1189	0.0597	0.1854	0.1358
col0	t0	0.2191	0.0244	0.0701	0.0882	0.085	0.1508	0.1513	0.0213	0.0298	0.1753	0.1704	0.0762	0.0487	0.132	0.1761	0.034	0.1414	0.0617	0.0111	0.1294	0.0357	0.1058	0.1895	0.0866	0.0763	0.0257	0.0425	0.0352	0.1027	0.1121	0.1476	0.0657	0.0261	0.0642	0.0951	0.1227	0.2195	0.2632	0.0478	0.2926	0.1087	0.0804	0.0534	0.1227	0.122	0.0385	0.1344	0.1422
col0	t0	0.0925	0.035	0.1835	0.0466	0.1423	0.1024	0.3032	0.1159	0.0699	0.0482	0.123	0.1716	0.0766	0.0244	0.0919	0.0289	0.0206	0.07	0.2696	0.2072	0.1557	0.1222	0.0757	0.0205	0.1147	0.05	0.1312	0.0492	0.0419	0.1124	0.0334	0.1751	0.1486	0.3405	0.0192	0.0151	0.1811	0.1358	0.05	0.0626	0.1049	0.0502	0.075	0.114	0.1476	0.0996	0.0967	0.0185
col0	t0	0.0816	0.0652	0.0591	0.1097	0.0389	0.1384	0.0617	0.0671	0.0579	0.0642	0.032	0.0501	0.2344	0.0349	0.2751	0.104	0.0758	0.1097	0.0366	0.0604	0.0226	0.0158	0.0373	0.1281	0.1514	0.1378	0.1463	0.0889	0.0464	0.2463	0.0498	0.0417	0.2558	0.0608	0.0514	0.0832	0.0311	0.0129	0.1347	0.013	0.0533	0.0418	0.0466	0.0685	0.0503	0.1304	0.0858	0.0298
col0	t0	0.1452	0.0853	0.0689	0.1781	0.1372	0.0743	0.1683	0.0411	0.0699	0.0638	0.0687	0.0746	0.012	0.0618	0.1048	0.0281	0.0452	0.0869	0.0394	0.0584	0.1027	0.0524	0.0826	0.0883	0.06	0.1558	0.0802	0.0931	0.0731	0.1546	0.0069	0.1543	0.0251	0.0775	0.0103	0.0647	0.0925	0.0591	0.0177	0.0488	0.0754	0.0313	0.044	0.1371	0.1145	0.0541	0.0403	0.1105
col0	t0	0.1104	0.1441	0.0902	0.0473	0.1894	0.0914	0.0792	0.0515	0.0313	0.0896	0.0471	0.076	0.0517	0.0623	0.0682	0.1419	0.1697	0.0135	0.0291	0.0108	0.0186	0.0299	0.0905	0.0476	0.0204	0.0062	0.0866	0.0633	0.038	0.1169	0.0334	0.034	0.0616	0.0424	0.0122	0.0239	0.0721	0.0374	0.0458	0.0532	0.0576	0.0986	0.0611	0.0412	0.093	0.1192	0.12	0.0601
col0	t0	0.0509	0.1464	0.049	0.3459	0.2257	0.096	0.1404	0.0855	0.0685	0.1087	0.1486	0.1333	0.0582	0.0648	0.0318	0.0165	0.0804	0.1264	0.1471	0.065	0.1559	0.0657	0.1146	0.0771	0.0748	0.114	0.1117	0.0443	0.1097	0.1544	0.0512	0.0788	0.0469	0.1596	0.1206	0.0632	0.1159	0.0938	0.0184	0.0652	0.1268	0.0367	0.1689	0.1259	0.0472	0.1206	0.0305	0.0476
col0	t0	0.1343	0.0622	0.0221	0.1197	0.1099	0.0891	0.1221	0.0734	0.0459	0.0399	0.0546	0.0714	0.0775	0.0618	0.0894	0.1957	0.089	0.1075	0.1289	0.086	0.0596	0.0312	0.0692	0.0967	0.0935	0.0789	0.0908	0.0808	0.0531	0.087	0.0382	0.0301	0.0546	0.1263	0.0184	0.0231	0.0537	0.1375	0.0941	0.1339	0.0456	0.0633	0.1242	0.0946	0.1009	0.1045	0.036	0.1203
col0	t0	0.1697	0.0729	0.14	0.1642	0.0904	0.1538	0.0518	0.1693	0.1945	0.1884	0.0968	0.1761	0.1035	0.0882	0.151	0.0661	0.1295	0.0577	0.1002	0.203	0.1454	0.0242	0.2148	0.1359	0.1369	0.1016	0.1326	0.0658	0.0744	0.0203	0.1487	0.3992	0.1805	0.1519	0.14	0.2037	0.184	0.043	0.0798	0.1678	0.1991	0.1242	0.0981	0.0808	0.1001	0.2086	0.0944	0.1295
col0	t0	0.1267	0.0347	0.02	0.0576	0.1374	0.0403	0.1549	0.0808	0.0802	0.1028	0.0493	0.1055	0.0422	0.249	0.0988	0.0651	0.0477	0.0824	0.0847	0.0729	0.0694	0.0808	0.103	0.1241	0.0579	0.0818	0.1251	0.0294	0.1408	0.1801	0.0459	0.1014	0.0389	0.127	0.0696	0.078	0.0874	0.0455	0.088	0.1441	0.0686	0.157	0.0889	0.0516	0.1006	0.0583	0.0074	0.0487
col0	t0	0.2663	0.1244	0.044	0.0322	0.179	0.1966	0.1813	0.0327	0.069	0.0292	0.1906	0.0637	0.2311	0.1073	0.1377	0.0411	0.142	0.0864	0.0923	0.1165	0.1355	0.0359	0.0751	0.0914	0.1163	0.0325	0.1515	0.2169	0.1862	0.096	0.0634	0.0999	0.0784	0.0419	0.0724	0.1091	0.0912	0.1512	0.1185	0.0245	0.2255	0.0506	0.0168	0.0722	0.046	0.0436	0.0269	0.0638
col0	t0	0.0479	0.0522	0.0792	0.0855	0.0386	0.0625	0.0355	0.1616	0.1147	0.0856	0.0386	0.0699	0.0122	0.0749	0.1161	0.0654	0.1875	0.059	0.0288	0.0412	0.0556	0.0749	0.0421	0.0438	0.0597	0.1106	0.1	0.0542	0.0971	0.0961	0.0524	0.0387	0.0832	0.1181	0.048	0.0298	0.1757	0.0158	0.1256	0.0483	0.0579	0.0118	0.068	0.0681	0.0289	0.0355	0.0983	0.0949
fer-4	t0	0.2767	0.2605	0.2085	0.073	0.281	0.0301	0.2142	0.0537	0.1773	0.0584	0.1651	0.1602	0.1965	0.2243	0.0515	0.1904	0.0269	0.2479	0.2474	0.2315	0.1389	0.0961	0.2236	0.1037	0.2192	0.1192	0.3165	0.2476	0.3021	0.2155	0.2007	0.1294	0.1405	0.3446	0.1793	0.2082	0.111	0.1804	0.1385	0.1706	0.033	0.1271	0.2132	0.1763	0.265	0.3425	NA	NA
fer-4	t0	0.1605	0.2978	0.1368	0.1836	0.1499	0.1122	0.0806	0.0392	0.1603	0.2493	0.2515	0.1448	0.2732	0.2061	0.1548	0.1845	0.4713	0.2277	0.194	0.0444	0.2713	0.3186	0.2872	0.1365	0.0313	0.1537	0.3039	0.2613	0.2579	0.0365	0.4022	0.3151	0.4048	0.1233	0.3109	0.3843	0.3941	0.1426	0.3798	NA	NA	NA	NA	NA	NA	NA	NA	NA
fer-4	t0	0.1128	0.2964	0.0805	0.2044	0.2133	0.0264	0.1121	0.182	0.2076	0.0778	0.2969	0.1663	0.027	0.0688	0.1067	0.0793	0.3056	0.0939	0.0714	0.0512	0.1073	0.0948	0.0492	0.0437	0.0273	0.118	0.0723	0.105	0.0598	0.2987	0.1094	0.082	0.2153	0.1793	0.142	0.1114	0.0763	0.1816	0.1648	0.227	0.0845	0.1553	0.0635	0.2091	0.1364	0.2767	0.122	0.1869
fer-4	t0	0.0122	0.0839	0.2397	0.3635	0.1317	0.0955	0.1934	0.1888	0.0963	0.104	0.1222	0.0797	0.172	0.062	0.1568	0.1995	0.2556	0.0798	0.1541	0.2667	0.2791	0.2417	0.1109	0.121	0.0854	0.0219	0.1435	0.0315	0.0722	0.0702	0.0212	0.1263	0.0791	0.328	0.1006	0.1419	0.1882	0.0535	0.0996	0.1111	0.1174	0.1072	0.0982	0.128	0.0864	0.1472	0.0226	NA
fer-4	t0	0.1848	0.322	0.2292	0.2689	0.2613	0.1557	0.3122	0.5244	0.1524	0.1225	0.367	0.2274	0.3997	0.1155	0.3995	0.1776	0.1084	0.2192	0.2188	0.1422	0.4018	0.2547	0.196	0.0326	0.2995	0.0905	0.023	0.2479	0.1124	0.217	0.1867	0.2695	0.2652	0.0479	0.2208	0.2386	0.1939	0.2992	0.1147	0.2212	0.2909	0.3466	0.1462	0.0995	0.3501	0.0888	0.1382	0.1571
fer-4	t0	0.0313	0.0994	0.4369	0.2518	0.1823	0.0907	0.2576	0.0407	0.2535	0.3352	0.3077	0.2169	0.2335	0.2704	0.1974	0.2336	0.3342	0.2197	0.1445	0.2701	0.3594	0.3264	0.3911	0.228	0.2854	0.3953	0.3942	0.2663	0.0991	0.3818	0.3407	0.3141	0.3158	0.1558	0.0352	0.2746	0.2784	0.3189	0.0674	0.4437	0.138	0.0473	0.3989	0.3394	0.3753	0.0564	0.404	0.2953
fer-4	t0	0.0557	0.1255	0.1566	0.1249	0.242	0.0372	0.152	0.1426	0.0886	0.0488	0.1597	0.0327	0.0994	0.0518	0.1403	0.0647	0.0291	0.0727	0.03	0.0857	0.1349	0.1005	0.1332	0.0279	0.0694	0.1507	0.2422	0.2038	0.0482	0.0548	0.0678	0.0991	0.0356	0.0969	0.0995	0.0697	0.1065	0.0609	0.0792	0.097	0.0142	0.146	0.139	0.1078	0.0487	0.0341	0.0796	0.0255
fer-4	t0	0.3148	0.2178	0.0788	0.3777	0.1454	0.1328	0.2066	0.3626	0.1447	0.1949	0.1282	0.1451	0.1008	0.1188	0.1862	0.1389	0.0776	0.5146	0.144	0.1459	0.2664	0.2121	0.3503	0.2918	0.3678	0.2935	0.0405	0.2875	0.1053	0.2928	0.4247	0.4277	0.1389	0.0954	0.0991	NA	NA	NA	NA	NA	NA	NA	NA	NA	NA	NA	NA	NA
fer-4	t0	0.3708	0.2377	0.1155	0.1448	0.1174	0.4843	0.2292	0.2129	0.4392	0.3431	0.1131	0.2092	0.1923	0.1723	0.1393	0.2566	0.3814	0.081	0.1104	0.1193	0.2785	0.3168	0.1907	0.0585	0.4319	0.1738	0.4666	0.2008	0.2096	0.2097	0.1651	0.2401	0.083	0.1842	0.0723	0.1655	0.5424	0.1083	0.156	NA	NA	NA	NA	NA	NA	NA	NA	NA
fer-4	t0	0.1881	0.3429	0.1872	0.0399	0.2928	0.0902	0.3604	0.1782	0.3662	0.3173	0.1239	0.1762	0.17	0.3346	0.2156	0.1705	0.3513	0.2387	0.3995	0.1612	0.1767	0.3808	0.326	0.1646	0.2011	0.1403	0.1479	0.2434	0.2193	0.2458	0.2646	0.2019	0.6334	0.1451	0.1288	0.403	0.1466	0.2528	0.127	0.3408	0.0349	0.1174	0.3221	0.1764	0.2572	0.359	0.1323	0.1305
fer-4	t0	0.098	0.2019	0.174	0.4021	0.107	0.4514	0.2752	0.1394	0.103	0.1233	0.4526	0.0194	0.1849	0.2417	0.2493	0.2578	0.3303	0.2467	0.1794	0.3569	0.23	0.1727	0.0909	0.299	0.0842	0.1824	0.1387	0.192	0.4203	0.2207	0.3982	0.4876	0.1348	0.359	0.0798	0.108	0.1991	0.3126	0.4555	0.1531	0.4087	0.1443	0.2919	NA	NA	NA	NA	NA
fer-4	t0	0.193	0.1358	0.0229	0.0672	0.2153	0.2161	0.2256	0.1743	0.0448	0.031	0.1661	0.0752	0.1609	0.0499	0.1511	0.0626	0.0307	0.0066	0.1036	0.1704	0.0027	0.1131	0.1149	0.1647	0.0409	0.1153	0.0761	0.2569	0.0745	0.0947	0.0988	0.0772	0.1186	0.1243	0.1981	0.0436	0.056	0.0409	0.0711	0.2558	0.0859	0.3374	0.143	0.1046	0.091	0.122	0.0818	0.0267
fer-4	t0	0.1401	0.0938	0.0421	0.0245	0.1437	0.1695	0.0674	0.0414	0.0607	0.0566	0.0764	0.0265	0.1099	0.1294	0.07	0.1169	0.2186	0.0886	0.0208	0.0659	0.0742	0.0221	0.06	0.0847	0.0721	0.0353	0.0742	0.0918	0.0569	0.0634	0.0749	0.0781	0.0404	0.1219	0.0615	0.1076	0.2169	0.1562	0.0656	0.0346	0.1315	0.0877	0.0672	0.0332	0.0786	0.1605	0.1906	0.0748
fer-4	t0	0.071	0.1743	0.097	0.2669	0.1086	0.0279	0.1275	0.1815	0.0192	0.1559	0.2341	0.3571	0.0596	0.1122	0.2757	0.0707	0.1073	0.0528	0.2097	0.3324	0.0969	0.1331	0.1586	0.2369	0.1227	0.1087	0.2176	0.1813	0.2465	0.2104	0.286	0.441	0.3312	0.2191	0.312	0.1667	0.049	0.2777	0.188	0.1817	0.0695	0.1076	0.2661	0.0741	0.0876	0.2769	0.1598	0.0911
[truncated: 53 more columns]
