# Supplementary material for: FERONIA and microtubules independently contribute to mechanical integrity in the Arabidopsis shoot
Source: PLoS Biol. 2021 Nov 12;19(11):e3001454. doi: 10.1371/journal.pbio.3001454 (PMC8612563; doi:10.1371/journal.pbio.3001454)
Supplement: S7 Data — Data related to S10 Fig. (XLSX) [file pbio.3001454.s020.xlsx]

## Sheet: Feuil1
Condition	Area_.microns.2.	Perimeter_.microns.	Length_.microns.	Width_.microns.	Circularity	Eccentricity	Solidity	MarginRoughness	BranchCount	AvgBranchLength_.microns.	AvgEndpointDist_.microns.	LongestPathLength_.microns.	MinCoreWidth_.microns.	MaxCoreWidth_.microns.	AvgConcavity	StdDevConcavity	ConvexHullArea_.microns.2.	ConvexHullPerimeter_.microns.	ConvexHullConvexity	ConvexHullRoundness	LobeNumber	NoneLobeArea_.microns.2.	AvgLobeLength_.microns.	AvgApicalLobeLength_.microns.	AvgBasalLobeLength_.microns.	AvgBasalLobeWidth_.microns.	AvgEquatorLobeWidth_.microns.
a-Col-0-0.8agar	1635.5328	230.80612	66.11109	38.72806	0.38581	0.23914	0.76936	5.19786	7	13.77657	3.70286	75.78348	14.08	23.04	885	193.10878	2125.824	183.51269	0.79509	0.61029	13	1265.7664	3.7809	2.11397	1.66693	12.83076	20.56904
a-Col-0-0.8agar	1756.16	252.32767	65.95657	44.03049	0.34661	0.14704	0.71896	4.32547	4	34.35233	2.16	79.70113	25.03374	25.98904	914	202.07919	2442.6496	190.33477	0.75432	0.60917	13	1280.6144	3.98635	2.41715	1.5692	13.62326	25.12588
a-Col-0-0.8agar	2038.784	274.59902	78.1312	45.83489	0.33977	0.23808	0.69857	4.44555	6	15.84038	3.57333	97.75367	13.44	19.02857	1071	214.17983	2918.5024	203.75298	0.742	0.61712	13	1463.296	4.90879	2.9722	1.93659	13.51341	23.67749
a-Col-0-0.8agar	2031.0016	270.1645	80.93934	40.66232	0.34967	0.35635	0.71541	4.56936	8	12.56479	3.88	86.50819	14.167	20.33952	1125	191.81762	2838.9376	202.613	0.74996	0.62171	12	1446.0928	4.9387	2.69557	2.24313	15.34937	30.41659
a-Col-0-0.8agar	2331.5456	288.45941	73.90966	52.80978	0.35211	0.105	0.73648	4.64316	8	12.63911	4.72	94.20151	17.40988	20.2082	1048	210.67511	3165.7984	210.85072	0.73095	0.65903	13	1618.3296	5.30952	2.89418	2.41534	14.31634	25.85516
a-Col-0-0.8agar	1717.4528	230.69079	66.11189	37.83178	0.40554	0.25668	0.79151	5.41411	7	16.54352	3.61143	68.50113	15.80683	25.91802	1196	106.56453	2169.856	180.41679	0.78207	0.66304	11	1121.9968	5.79851	3.23708	2.56144	12.49329	24.29721
a-Col-0-0.8agar	1890.7136	258.08767	79.07432	41.13743	0.3567	0.32948	0.729	4.58355	6	14.3281	3.78667	91.51838	15.83273	18.89897	1186	111.76314	2593.5872	201.42698	0.78046	0.5856	13	1417.1136	4.0568	2.22581	1.831	14.37634	24.58315
a-Col-0-0.8agar	2286.2848	273.63512	89.67577	39.16897	0.3837	0.46182	0.77444	4.57761	9	10.95685	3.44889	99.85171	15.36	23.11986	1053	214.8418	2952.192	216.72399	0.79202	0.61168	13	1701.1712	4.58939	2.45544	2.13396	14.89152	28.07817
a-Col-0-0.8agar	2072.064	292.92608	67.694	54.19765	0.30346	0.04786	0.70112	4.32235	4	33.57743	3.36	88.50974	17.74774	19.58023	1035	216.93778	2955.3664	206.87602	0.70624	0.6084	13	1449.3696	4.35347	2.5749	1.77856	15.57748	30.2535
a-Col-0-0.8agar	1425.5104	205.5677	57.1201	38.44878	0.42391	0.14166	0.78195	5.63365	6	16.6145	2.45333	63.9529	12.81599	21.05201	1160	165.49018	1823.0272	163.48223	0.79527	0.67025	10	924.9792	5.61464	2.78276	2.83189	13.02688	21.45866
a-Col-0-0.8agar	2379.0592	322.10879	68.6236	57.44151	0.28814	0.03098	0.70386	4.66894	8	20.629	3.44	90.76306	21.12	22.4	1219	55.1362	3380.0192	218.36537	0.67792	0.62697	14	1682.3296	4.79394	2.76531	2.02863	15.00955	26.99356
a-Col-0-0.8agar	2088.8576	275.06489	75.29391	41.907	0.34694	0.2777	0.72499	5.46128	8	16.25166	2.28	88.87132	16.68916	21.76	1159	153.9383	2881.2288	199.42818	0.72502	0.66	14	1593.6512	4.52802	2.17507	2.35295	12.71673	21.8011
a-Col-0-0.8agar	2221.4656	291.15586	76.48238	46.68081	0.32931	0.209	0.71884	4.20074	8	13.04715	2.72	103.76935	14.77555	21.27459	1126	183.27029	3090.3296	211.9516	0.72797	0.62141	13	1589.5552	4.52827	2.63781	1.89046	14.15925	24.83649
a-Col-0-0.8agar	2487.808	360.22485	84.62533	56.69424	0.24092	0.14473	0.62926	5.10298	9	16.52478	2.73778	101.13171	14.08	16.7504	1166	158.41086	3953.5616	237.4734	0.65924	0.55437	19	1968.5376	3.67231	2.18891	1.4834	11.49855	19.03523
a-Col-0-0.8agar	1622.2208	236.10805	62.64015	45.3758	0.36568	0.09716	0.70315	4.86418	6	15.94548	2.82667	86.97406	13.8157	17.82834	1118	197.20801	2307.072	179.25133	0.75919	0.63445	14	1200.8448	3.69086	2.21785	1.47416	11.60175	20.1713
a-Col-0-0.8agar	2552.2176	319.3935	89.04428	46.34768	0.31439	0.32909	0.72963	4.42858	7	20.73948	4.11429	101.59367	20.32945	23.11986	944	217.50862	3497.984	232.8225	0.72895	0.59167	14	1844.0192	4.89932	2.55668	2.34264	15.69775	30.06657
a-Col-0-0.8agar	2389.6064	317.0476	91.85888	44.20364	0.29874	0.38931	0.693	4.95646	8	16.70018	3.44	106.7819	16.31686	19.17865	1069	216.4024	3448.2176	230.74587	0.7278	0.56399	18	1900.032	3.47736	2.01943	1.45793	12.1658	20.1682
a-Col-0-0.8agar	1498.4192	214.52218	68.22369	36.45438	0.40917	0.30891	0.76915	4.81433	6	6.92862	4.8	82.64545	14.77555	16.79924	1183	127.60094	1948.16	174.1973	0.81202	0.62053	14	1147.1872	3.09757	1.91452	1.18306	11.56441	21.80227
a-Col-0-0.8agar	4392.1408	477.77533	150.88908	50.46777	0.24179	0.63804	0.68334	4.68809	12	15.94816	4.72	168.87912	18.83384	24.89427	1035	218.68242	6427.4432	338.44072	0.70837	0.48186	24	3464.9088	3.98361	2.22593	1.75769	13.5734	23.36342
a-Col-0-0.8agar	1778.688	227.43199	63.234	44.98502	0.43212	0.10754	0.76882	4.78945	5	20.69065	4.16	79.43603	22.48214	25.55195	1049	212.56528	2313.5232	187.11626	0.82274	0.63839	12	1273.2416	4.48021	2.39911	2.0811	12.92217	21.92432
a-Col-0-0.8agar	3583.5904	428.06714	104.64016	62.79494	0.24576	0.22133	0.62896	4.63971	10	20.27748	1.664	134.01796	16.83577	21.99404	1014	226.83695	5697.6384	291.30463	0.68051	0.53068	20	2848.1536	4.38611	2.19121	2.1949	14.92415	21.92333
a-Col-0-0.8agar	2586.7264	305.43663	106.37808	40.2345	0.34843	0.56205	0.7164	4.69978	7	10.42263	5.34857	111.9019	16.60304	21.99404	1169	147.50254	3610.7264	245.04676	0.80228	0.54133	17	1982.1568	3.64111	2.02433	1.61678	12.67936	23.07011
a-Col-0-0.8agar	2864.5376	309.07586	85.3956	52.74363	0.37682	0.20046	0.76926	4.49759	7	18.28312	2.19429	117.6619	17.70153	28.16727	1165	143.10136	3723.776	240.50226	0.77813	0.62234	13	2121.9328	5.50531	2.90647	2.59884	16.48346	28.13575
a-Col-0-0.8agar	2590.6176	299.32057	83.51024	52.38201	0.36336	0.18948	0.72069	4.96852	8	14.05283	3.96	96.05329	17.40988	23.04	995	223.86156	3594.6496	231.07981	0.77201	0.60966	15	1946.0096	4.5553	2.46504	2.09984	14.19234	24.63681
a-Col-0-0.8agar	1826.5088	249.45708	68.85624	44.80759	0.36884	0.16404	0.7437	3.99108	6	18.48626	3.09333	92.50113	19.85032	22.4	1194	126.4832	2455.9616	198.97618	0.79764	0.57973	13	1272.1152	4.59922	2.53706	2.06216	11.42192	22.88367
a-Col-0-0.8agar	4182.016	451.52753	97.14559	78.33215	0.25777	0.04494	0.6769	4.78205	12	12.11509	3.25333	144.65009	18.03392	23.47151	1138	179.43244	6178.2016	295.07273	0.6535	0.60358	21	3340.4928	4.43966	2.35042	2.08923	14.09594	24.05341
a-Col-0-0.8agar	3137.3312	355.17698	91.4649	60.10061	0.31252	0.15751	0.70782	4.43118	9	13.58692	4.23111	119.83367	18.32681	23.74909	1179	139.52419	4432.384	260.27472	0.7328	0.58198	20	2594.6112	3.1603	1.82232	1.33798	13.3028	22.95248
a-Col-0-0.8agar	4430.1312	473.90317	113.25909	65.55252	0.24788	0.24814	0.69282	4.24293	12	14.96417	3.73333	145.53796	19.02857	25.72768	1121	198.61772	6394.368	303.0376	0.63945	0.60622	20	3435.6224	4.77248	2.64044	2.13706	15.35024	25.99651
a-Col-0-0.8agar	2703.2576	296.0374	87.15763	47.67458	0.38762	0.29096	0.72634	4.4916	7	23.27382	1.69143	104.07603	23.18179	27.52	1210	101.63661	3721.728	233.62902	0.78919	0.62236	13	1996.288	5.62696	3.07752	2.54944	15.28627	27.77524
a-Col-0-0.8agar	1676.5952	195.30106	53.69713	44.03681	0.55237	0.03833	0.8657	4.69806	7	15.28301	2.24	69.87761	22.50945	29.18849	974	224.04464	1936.6912	165.91845	0.84955	0.76533	11	1321.7792	3.91534	1.95577	1.95956	13.37941	22.44051
a-Col-0-0.8agar	4616.9088	471.10243	116.72598	72.58086	0.26141	0.19566	0.65329	4.0681	9	19.46918	4.69333	148.17009	18.42711	24.32842	1129	181.74708	7067.136	318.31899	0.67569	0.57258	21	3612.4672	4.5405	2.74743	1.79307	14.92576	26.98354
a-Col-0-0.8agar	2880.9216	342.35586	94.28701	53.29557	0.30888	0.26597	0.68185	4.46637	8	14.67675	3.12	115.87835	18.65905	23.74909	1180	138.01811	4225.1264	253.6367	0.74086	0.56275	18	2176	4.09853	2.19596	1.90256	11.96925	22.36086
a-Col-0-0.8agar	2655.6416	314.75821	72.68831	58.75868	0.33684	0.04393	0.75067	4.62342	8	15.11842	3.16	102.73561	16.7504	22.62742	1172	139.67462	3537.7152	222.13162	0.70572	0.67633	13	1781.4528	5.74507	2.98296	2.76428	15.8572	29.75211
a-Col-0-0.8agar	3742.9248	413.56675	98.88437	62.28727	0.275	0.18651	0.70841	4.2553	9	16.27484	4.51556	123.88777	18.02256	24.8531	1070	216.12265	5283.5328	273.812	0.66207	0.62736	17	2727.5264	5.44531	3.01603	2.42928	15.03621	26.3206
a-Col-0-0.8agar	2617.5488	319.49779	77.70514	61.48633	0.32223	0.05286	0.69051	4.483	7	15.15909	3.29143	99.92935	17.38634	19.85032	1182	138.41243	3790.7456	233.33288	0.73031	0.60416	15	1896.8576	4.7708	2.64227	2.12853	14.12862	23.95736
a-Col-0-0.8agar	3527.68	396.39656	99.66441	61.62226	0.28212	0.1997	0.7041	4.68014	11	16.04191	3.66545	134.40619	17.92	25.03374	1171	152.88231	5010.2272	265.69221	0.67027	0.62797	17	2523.648	5.64125	3.0032	2.63805	14.91987	26.09876
a-Col-0-0.8agar	4069.2736	437.60282	104.738	71.09613	0.26703	0.13627	0.66336	4.99995	9	15.10718	4.01778	138.06264	19.63246	25.79922	1016	213.86211	6134.3744	293.38217	0.67043	0.5941	21	3202.048	4.53248	2.5895	1.94298	13.54238	22.93257
a-Col-0-0.8agar	2404.864	285.55666	75.68204	53.32178	0.37061	0.11327	0.71012	4.66451	7	17.06206	3.33714	91.01093	15.17219	27.6314	1117	187.51	3386.5728	223.47513	0.78259	0.60512	15	1835.2128	4.28748	2.52848	1.77546	13.41233	24.86086
a-Col-0-0.8agar	2115.7888	289.06724	80.84699	47.28339	0.31819	0.24035	0.69317	4.77618	5	22.60799	2.944	94.79993	17.22064	19.25326	1142	177.16941	3052.3392	218.90744	0.75729	0.55483	14	1482.4448	4.52055	2.61869	1.90186	13.72214	25.19375
a-Col-0-0.8agar	3665.8176	429.9683	97.29173	69.70932	0.24918	0.1034	0.68953	4.74998	10	16.03246	3.104	135.19596	16.20351	22.43654	991	226.66495	5316.4032	278.0726	0.64673	0.59575	20	2778.0096	4.92422	2.43442	2.4898	13.92492	22.89743
a-Col-0-0.8agar	1763.7376	223.1716	59.24357	44.06022	0.44501	0.08279	0.77488	4.70007	7	13.12492	2.51429	79.73329	17.00522	23.68	897	191.16223	2276.1472	177.24154	0.79419	0.70553	13	1413.7344	3.43628	2.00686	1.42941	12.8201	22.17935
a-Col-0-0.8agar	2856.96	361.45937	88.01644	59.37291	0.27479	0.14028	0.67684	4.72169	9	16.24748	2.95111	125.3419	14.08	25.6	1059	217.37985	4221.0304	250.01944	0.69169	0.57434	14	1984	5.96979	3.10809	2.8617	16.56063	29.04847
a-Col-0-0.8agar	2877.6448	333.12524	87.17275	55.1166	0.32586	0.18388	0.7192	5.36971	8	13.84881	2.6	118.18267	18.65905	23.98933	1008	227.24216	4001.1776	249.46062	0.74885	0.58109	18	2306.2528	3.9356	1.93747	1.99813	13.67381	21.43995
a-Col-0-0.8agar	4403.8144	496.05691	112.43603	68.86877	0.22489	0.20644	0.68497	5.37496	14	13.56234	3.49714	138.46028	17.65519	25.03374	1159	156.09612	6429.184	303.4308	0.61169	0.60106	27	3632.3328	3.61869	1.98639	1.6323	12.47759	22.28696
a-Col-0-0.8agar	2158.4896	300.1347	102.5002	35.25349	0.30111	0.62164	0.67973	4.81743	9	7.13681	4.16	109.51993	14.77555	17.92	1105	202.56357	3175.5264	237.46673	0.7912	0.48101	14	1571.1232	4.62319	2.45687	2.17834	14.60721	25.80252
a-Col-0-0.8agar	1683.7632	247.97079	75.13926	37.62915	0.3441	0.35878	0.71346	4.27033	6	15.05619	2.02667	86.26422	12.67135	18.73572	1020	234.11108	2360.0128	197.57195	0.79675	0.54205	13	1232.5888	4.00185	2.61042	1.39143	13.05876	23.90195
a-Col-0-0.8agar	4623.1552	516.71885	97.74432	86.51016	0.21759	0.01476	0.67025	4.96586	11	18.59742	2.67636	134.19209	18.56	22.72676	1038	223.2017	6897.664	317.59262	0.61463	0.57598	23	3589.12	4.89435	2.68109	2.21326	14.15141	25.78629
a-Col-0-0.8agar	5038.08	593.69526	115.72404	88.69446	0.17962	0.06755	0.60243	5.239	15	13.46885	3.60533	193.71828	16	23.91237	1215	81.24654	8362.9056	350.79753	0.59087	0.51447	26	3865.2928	5.2669	2.62288	2.64403	14.09356	22.95732
a-Col-0-0.8agar	1908.3264	295.52605	86.86735	42.64724	0.27458	0.37401	0.60719	5.1335	7	14.41198	3.06286	113.07209	11.01098	18.57103	1172	140.27117	3142.8608	227.8338	0.77094	0.46198	16	1322.7008	4.36514	2.35742	2.01123	11.47686	20.21313
a-Col-0-0.8agar	4209.0496	544.15568	97.93117	84.44174	0.17863	0.02165	0.6305	5.55371	16	10.7223	3.06	164.50893	14.72	19.76761	973	222.08107	6675.7632	308.44629	0.56683	0.55595	22	2904.3712	5.8814	3.29682	2.58458	14.41504	25.95673
a-Col-0-0.8agar	2954.9568	381.82405	101.64118	52.53895	0.2547	0.33442	0.65304	5.44786	13	13.51902	2.73231	135.9607	15.26638	23.0844	1199	99.45853	4524.9536	257.16781	0.67352	0.56147	15	2061.4144	6.40057	3.01253	3.38804	15.36086	24.909
a-Col-0-0.8agar	2895.6672	345.07895	92.6761	51.83845	0.30558	0.27392	0.67717	4.94084	11	10.51821	3.34545	122.38035	16.7504	23.68865	1137	184.24169	4276.1216	252.68535	0.73225	0.5699	17	2318.336	4.20177	2.04156	2.16021	14.34719	24.25993
a-Col-0-0.8agar	3211.3664	365.39814	92.07177	59.02494	0.30225	0.17427	0.72061	4.74972	9	17.80269	2.95111	122.10032	18.83384	23.71457	1194	124.12091	4456.448	255.42741	0.69904	0.61854	18	2496.512	4.02492	2.30645	1.71847	13.86352	24.38785
a-Col-0-0.8agar	2342.912	325.45856	84.56936	48.08025	0.27795	0.26159	0.65198	6.0436	12	10.62064	2	102.51209	14.13806	19.02857	1109	184.74577	3593.5232	228.04465	0.70069	0.56614	17	1730.3552	4.59057	2.54151	2.04906	12.32405	21.70878
a-Col-0-0.8agar	3451.4944	409.26088	87.41824	73.95441	0.25895	0.02746	0.67093	4.62166	9	16.04574	4.69333	135.99677	16.05112	21.76	1195	117.05981	5144.3712	277.66277	0.67845	0.56258	20	2707.8656	3.92399	2.27423	1.64977	13.6461	24.33026
a-Col-0-0.8agar	3167.9488	352.15111	83.92711	62.50094	0.32102	0.08209	0.70168	5.77199	12	15.83613	2.61333	113.81248	17.40988	28.8	1216	57	4514.816	247.12198	0.70175	0.65188	17	2422.0672	4.84072	2.40212	2.4386	13.80111	24.60637
a-Col-0-0.8agar	3197.1328	399.11737	111.76656	56.18109	0.25221	0.35592	0.66029	4.63861	10	13.4236	3.424	153.68383	17.28	20.84672	972	222.2791	4841.984	288.3591	0.72249	0.48317	15	2175.7952	6.63493	3.46799	3.16694	16.2476	28.39998
a-Col-0-0.8agar	5941.4528	602.48113	136.91247	86.782	0.20569	0.18213	0.65256	4.93729	16	12.51616	4.24	178.90893	20.44998	24.28629	1091	204.1519	9104.7936	379.32568	0.62961	0.51889	25	4420.1984	5.42485	2.97054	2.45431	15.63634	26.85581
a-Col-0-0.8agar	2103.1936	315.03663	88.34556	44.90531	0.2663	0.34736	0.66692	5.80187	8	11.85734	2.88	110.42503	13.45523	17.23253	1078	209.18891	3153.6128	219.82009	0.69776	0.54696	17	1485.824	4.8377	2.52433	2.31337	12.06323	20.0957
a-Col-0-0.8agar	3123.3024	369.46327	92.29601	61.55071	0.28753	0.14772	0.68448	5.72008	10	11.15897	3.648	134.9497	15.38664	23.48024	1191	119.74139	4563.0464	257.68195	0.69745	0.59109	16	2287.2064	5.81549	2.72793	3.08756	14.56521	24.1865
a-Col-0-0.8agar	1825.792	263.84215	77.7329	37.21241	0.32959	0.39327	0.71377	5.84161	8	13.22705	1.32	95.22032	15.36	19.85032	1184	120.07081	2557.952	202.97822	0.76932	0.55688	15	1358.9504	4.4597	2.1902	2.2695	11.45808	16.4673
a-Col-0-0.8agar	2776.1664	357.75582	100.28299	48.62408	0.27257	0.38354	0.62253	4.55383	6	21.63384	3.25333	114.56229	17.92	19.85032	1060	213.43852	4459.52	254.58437	0.71161	0.53826	13	1839.9232	6.93491	3.43409	3.50082	16.33161	30.09674
a-Col-0-0.8agar	2309.2224	274.22412	68.0602	54.37711	0.38589	0.04873	0.77778	5.17512	9	11.68164	4.12444	87.15209	20.48	24.72919	986	228.45787	2968.9856	209.62623	0.76443	0.66037	12	1636.6592	5.99596	3.29367	2.70228	15.66893	29.35976
a-Col-0-0.8agar	1913.4464	256.37396	69.29621	44.33169	0.36583	0.17571	0.73009	4.81996	7	17.34744	2.56	83.28935	16.03835	21.31306	965	230.45607	2620.8256	193.50152	0.75476	0.64218	13	1420.4928	4.20612	2.35151	1.86037	13.82963	25.42154
a-Col-0-0.8agar	2671.8208	336.59586	96.99058	48.08508	0.29635	0.36652	0.70407	4.57812	8	19.26116	2.84	119.38503	14.21031	25.79922	810	109.8772	3794.8416	253.53884	0.75324	0.52231	14	1917.952	5.42456	2.59864	2.82592	14.93338	24.22283
a-Col-0-0.8agar	5042.4832	557.68665	139.80297	61.18752	0.20374	0.46033	0.6668	5.18114	14	17.04408	3.68	168.72773	18.60409	23.68	974	220.10906	7562.24	340.77099	0.61104	0.54567	26	3782.656	4.77097	2.70442	2.06778	13.2834	24.71947
a-Col-0-0.8agar	3472.384	422.40914	105.9799	51.62452	0.24455	0.38001	0.68109	5.09966	10	18.35465	3.712	138.10422	16.79924	25.09094	1149	172.4123	5098.2912	281.84115	0.66722	0.54932	20	2665.3696	4.47745	2.50448	1.97296	12.64732	21.36137
a-Col-0-0.8agar	3435.4176	463.97146	116.7819	52.57361	0.20054	0.43953	0.64495	5.11915	13	11.06678	3.54462	133.06348	15.37333	19.63246	918	207.81963	5326.6432	292.50859	0.63045	0.50456	19	2401.792	5.69473	2.88039	2.81594	14.09091	22.88114
a-Col-0-0.8agar	2689.6384	324.81076	87.17134	50.62432	0.32036	0.24561	0.72872	4.79252	8	14.78136	5	100.09796	15.83273	20.33952	1172	149.5092	3690.9056	234.73956	0.7227	0.61338	15	2119.2704	4.26552	2.32082	1.9447	14.38144	27.16774
a-Col-0-0.8agar	1728.4096	230.04299	59.39878	45.55414	0.41043	0.06724	0.76636	4.93957	8	18.64861	2.72	67.96703	21.36105	29.24457	1181	137.71347	2255.36	186.24725	0.80962	0.62615	9	1097.3184	7.42969	4.44988	2.97981	13.74707	23.25765
a-Col-0-0.8agar	2481.3568	276.58334	88.44918	41.52471	0.40761	0.40806	0.79858	4.71164	6	21.00142	4.8	94.07838	20.84672	27.57204	1108	199.73232	3107.2256	218.00303	0.7882	0.65611	15	1924.608	4.13292	2.4256	1.70731	13.45442	24.8051
a-Col-0-0.8agar	5369.1392	563.91023	149.87701	62.09999	0.21218	0.49978	0.69941	4.71788	14	15.68021	3.88571	178.18186	18.95308	23.04	1151	163.53593	7676.6208	369.5609	0.65535	0.49402	24	4247.4496	4.91937	2.61969	2.29968	15.04953	25.4689
a-Col-0-0.8agar	4964.7616	549.9134	145.13036	65.73845	0.20631	0.43496	0.60937	4.99504	12	18.63031	3.36	178.27835	17.96566	24.4962	1058	216.97235	8147.3536	349.88115	0.63625	0.50964	25	3903.0784	4.86851	2.52444	2.34407	13.98417	21.83257
a-Col-0-0.8agar	3549.4912	446.30324	86.37396	84.3213	0.22393	0.00058	0.62939	5.46988	15	11.32945	3.05067	134.36851	14.72	21.12	1127	194.17003	5639.5776	286.03284	0.64089	0.54519	20	2505.6256	5.49663	2.87788	2.61874	13.14342	23.81949
a-Col-0-0.8agar	4826.4192	520.75962	137.59375	60.29082	0.22365	0.45948	0.69997	4.93802	12	18.43449	4.45333	169.7238	19.17865	25.25366	1159	170.7952	6895.2064	338.07748	0.6492	0.53064	23	3585.3312	5.20627	3.09973	2.10654	14.67451	27.90811
a-Col-0-0.8agar	1603.6864	201.88851	49.72852	46.29428	0.49443	0.0051	0.81183	4.9917	6	12.65489	5.33333	64.44151	10.31969	28.80711	870	189.34888	1975.3984	164.57371	0.81517	0.74406	9	1071.616	5.74153	2.73613	3.0054	12.90002	25.28603
a-Col-0-0.8agar	3182.4896	393.12443	82.15487	68.40567	0.25877	0.03281	0.65507	5.36584	12	14.7641	1.89333	119.88306	14.08	26.2712	1066	223.56878	4858.2656	269.83445	0.68638	0.54927	19	2453.0944	4.67842	2.39935	2.27906	13.10462	22.90176
a-Col-0-0.8agar	4654.2848	554.4012	110.20134	84.30257	0.19029	0.06847	0.59644	4.75196	14	10.86503	4.18286	147.70974	15.06381	21.65622	1037	219.21223	7803.4944	331.84988	0.59857	0.5311	22	3337.3184	5.43717	3.04462	2.39255	15.29325	26.33641
a-Col-0-0.8agar	2884.1984	344.23037	79.64227	54.13184	0.30587	0.13543	0.78958	5.63622	12	12.95456	2.24	104.5458	17.28	24.62961	976	225.48614	3652.8128	226.50341	0.658	0.70646	20	2328.064	3.57542	1.91322	1.66221	12.08409	22.12711
a-Col-0-0.8agar	1436.672	233.15983	81.16526	27.51617	0.33209	0.63017	0.73046	6.04115	8	14.71675	1.64	85.24151	12.574	17.23253	973	227.45329	1966.7968	185.28528	0.79467	0.52588	15	1055.4368	3.56887	2.09531	1.47356	10.75865	20.19316
a-Col-0-0.8agar	2429.6448	311.9786	95.26736	39.66227	0.31369	0.4964	0.71409	5.9807	12	13.70012	2.10667	111.13325	16.9449	23.96371	995	231.0303	3402.4448	237.2322	0.76041	0.54251	19	2020.4544	3.29616	1.78176	1.5144	10.77103	18.5157
a-Col-0-0.8agar	2154.0864	275.08373	85.49047	37.88195	0.35772	0.45125	0.80052	5.61027	10	12.06956	2.048	96.99445	16.68916	20.49	1127	173.83325	2690.8672	209.74544	0.76248	0.6153	16	1750.2208	3.76675	1.82758	1.93916	12.53965	18.19943
a-Col-0-0.8agar	2527.0272	313.85863	72.94108	57.25227	0.32237	0.05643	0.71443	5.53875	9	15.89994	3.16444	104.35445	19.99424	23.07553	1193	101.63661	3537.1008	223.534	0.71221	0.63552	17	2010.0096	4.04678	2.36537	1.68141	12.34831	21.20144
a-Col-0-0.8agar	3150.9504	428.05934	87.22186	76.01549	0.21609	0.01868	0.5785	4.89166	9	15.00095	3.23556	128.39831	14.48155	19.58023	1193	116.45171	5446.7584	279.71397	0.65345	0.50608	20	2448.2816	4.50034	2.38276	2.11759	13.3324	22.14019
a-Col-0-0.8agar	3782.7584	407.68914	105.18441	54.50637	0.286	0.3325	0.74882	5.16495	10	20.4341	2.528	130.13248	23.78356	26.31015	1102	204.2988	5051.5968	275.81556	0.67653	0.62486	22	3117.056	3.74608	2.09015	1.65593	12.24952	21.67553
a-Col-0-0.8agar	3748.7616	447.92598	110.04763	58.73509	0.23479	0.30979	0.69438	5.34553	13	12.54473	3.27385	133.56541	17.29185	21.27459	945	210.4709	5398.7328	281.46789	0.62838	0.59462	26	3139.2768	3.13968	1.78249	1.35719	11.46999	19.26382
a-Col-0-0.8agar	2580.5824	341.61385	87.6823	53.67761	0.27788	0.20683	0.66728	5.4324	11	8.66259	3.40364	111.11993	15.57187	20.00448	1197	103.70149	3867.3408	244.74338	0.71643	0.54138	15	1881.7024	5.64321	2.67626	2.96695	15.06006	22.60016
a-Col-0-0.8agar	2734.2848	364.03269	87.44712	62.62023	0.25928	0.10372	0.63003	4.97623	10	13.10814	3.264	123.01874	14.60827	19.84	1187	130.67517	4339.9168	249.92531	0.68655	0.55009	21	2184.9088	3.24503	1.78231	1.46272	11.22086	19.2496
a-Col-0-0.8agar	3404.1856	397.93385	104.51801	50.71458	0.27015	0.38298	0.73425	5.0371	9	18.29122	2.84444	123.58661	18.56	21.73175	1172	135.53597	4636.2624	265.73444	0.66779	0.6058	23	2736.7424	3.43466	2.03486	1.41488	11.59214	20.71475
a-Col-0-0.8agar	4535.9104	498.59807	114.0818	76.5154	0.22928	0.14399	0.63414	5.06895	13	14.61549	3.27385	150.16383	18.56	23.07553	1073	210.25936	7152.8448	315.91235	0.6336	0.57114	24	3618.5088	4.2724	2.37663	1.89577	14.536	25.07066
a-Col-0-0.8agar	4463.9232	489.77224	112.62489	75.35119	0.23385	0.1456	0.61412	5.15936	14	14.04032	2.99429	151.22422	19.09304	23.29635	1203	107.40112	7268.7616	318.16187	0.64961	0.55415	23	3517.6448	4.69095	2.51162	2.17933	13.78781	23.61589
a-Col-0-0.8agar	4361.728	523.79101	124.36628	67.98492	0.19978	0.29144	0.60653	5.38738	14	15.53808	2.05714	160.68615	16.89648	23.18179	1180	131.78771	7191.2448	314.10212	0.59967	0.55555	25	3476.48	4.46229	2.34914	2.11315	12.70581	19.56277
a-Col-0-0.8agar	4054.016	442.71501	107.29322	65.48325	0.25992	0.20904	0.68	5.70306	16	13.31156	2.78	141.7207	17.92	26.55036	961	221.38202	5961.8304	292.96952	0.66176	0.59354	23	3259.1872	4.36617	2.53296	1.83321	12.84709	21.48028
a-Col-0-0.8agar	2915.7376	348.32995	90.5421	58.42405	0.30198	0.16979	0.66943	5.01293	10	15.72571	2.944	127.74109	19.25326	22.50945	1095	210.90519	4355.584	246.92523	0.70888	0.60093	15	2081.0752	5.58831	2.98836	2.59995	15.29169	24.5765
a-Col-0-0.8agar	4904.2432	488.64753	117.46348	69.64941	0.2581	0.23016	0.7103	5.04338	14	16.50038	3.88571	148.57325	20.48	27.78662	1074	217.93577	6904.4224	317.45024	0.64965	0.61155	26	3949.7728	3.88108	2.34915	1.53193	12.59174	22.39738
a-Col-0-0.8agar	4928.3072	507.50478	131.85137	64.00462	0.24045	0.38266	0.69603	4.83321	12	19.23828	2.69333	166.52932	20.41991	27.25078	923	206.26439	7080.5504	328.81495	0.64791	0.5728	30	4104.9088	3.36229	1.89097	1.47131	11.80426	19.65511
a-Col-0-0.8agar	2536.448	295.4406	79.39762	49.31907	0.36517	0.19639	0.76531	4.90858	9	16.05985	3.16444	97.63835	20.49	28.34846	986	222.98206	3314.2784	218.0925	0.73819	0.67012	15	2002.8416	4.35159	2.42129	1.9303	12.64565	21.53514
a-Col-0-0.8agar	1964.7488	231.62025	62.90729	44.86688	0.46022	0.10605	0.79128	4.34254	5	21.97065	3.392	78.28858	18.65905	21.73175	1075	212.24985	2482.9952	182.42094	0.78759	0.74194	9	1376.1536	6.78852	3.38908	3.39943	16.90197	31.51206
a-Col-0-0.8agar	3554.816	394.77934	97.24983	62.67013	0.28663	0.17069	0.71583	4.88882	8	23.70047	2.72	129.20854	22.72676	24.8531	1159	151.41334	4965.9904	274.54087	0.69543	0.59267	21	2956.3904	3.75488	2.0151	1.73978	12.68167	21.85035
a-Col-0-0.8agar	3805.696	437.8013	92.25777	82.59421	0.24951	0.01214	0.65897	4.36514	8	22.64341	3.88	134.17325	16.9449	23.98933	1018	222.00901	5775.2576	294.95993	0.67373	0.54969	23	3075.4816	3.6358	2.15945	1.47915	12.62703	22.74354
a-Col-0-0.8agar	3000.5248	351.01308	82.57488	63.90639	0.30603	0.06291	0.69364	5.41148	10	13.72446	3.104	121.2329	16.64	24.04902	1082	196.78415	4325.7856	249.55575	0.71096	0.60544	22	2473.7792	3.25827	1.75243	1.50584	11.09974	18.84481
a-Col-0-0.8agar	2220.8512	301.90721	95.32217	38.93379	0.30618	0.50987	0.73902	5.20647	8	11.51058	3.24	115.08306	13.68164	19.36991	933	216.42551	3005.1328	230.23407	0.7626	0.52649	15	1588.4288	4.45756	2.38988	2.06768	13.75604	24.11814
a-Col-0-0.8agar	3855.1552	485.12591	111.17925	66.74996	0.20585	0.22099	0.61087	5.3522	12	12.10783	3.6	143.92302	15.68979	20.89578	1035	211.80179	6310.912	299.98226	0.61836	0.53834	25	3080.0896	3.92241	2.02816	1.89425	12.4515	21.01807
a-Col-0-0.8agar	2653.9008	372.95501	100.62046	56.84525	0.23976	0.26637	0.58622	5.57483	11	12.01461	2.41455	138.89951	12.8	18.20347	1000	225.70778	4527.104	263.73416	0.70715	0.47947	18	1946.3168	4.7981	2.46776	2.33033	13.09546	21.40189
a-Col-0-0.8agar	2317.2096	313.5825	86.2901	44.21092	0.29612	0.34123	0.69521	5.79057	9	16.75537	2.63111	107.7968	14.73391	24.32842	934	229.50817	3333.12	225.51786	0.71917	0.57255	14	1662.2592	5.35445	2.94754	2.40691	13.92201	25.10903
a-Col-0-0.8agar	1571.84	217.86415	52.15259	46.41753	0.41615	0.01345	0.76662	6.02958	7	13.10329	2.56	70.17877	17.92	23.19062	827	172.867	2050.3552	172.70843	0.79273	0.6622	11	1101.824	5.19343	2.85855	2.33488	12.91349	24.36539
a-Col-0-0.8agar	4953.8048	559.37923	103.55488	89.02537	0.19895	0.02251	0.6733	4.90745	14	12.81859	3.40571	172.15677	17.8513	24.28629	1007	216.74409	7357.5424	328.3492	0.58699	0.5774	24	3912.704	5.04118	2.64998	2.39119	14.41237	24.95747
a-Col-0-0.8agar	3466.1376	412.42092	114.35182	48.73988	0.25608	0.47958	0.7136	4.77856	10	16.27254	4.192	128.45483	17.23253	22.87049	1035	221.76113	4857.2416	277.84165	0.67368	0.56424	22	2841.4976	3.50685	2.07401	1.43284	12.69603	23.17708
a-Col-0-0.8agar	6487.4496	604.60742	131.26526	83.46773	0.22302	0.17992	0.65406	4.46755	13	22.04034	3.15077	177.31283	21.12969	33.92	1106	208.08171	9918.6688	372.93063	0.61681	0.58618	26	5076.7872	5.07845	2.56598	2.51247	15.22172	26.10921
a-Col-0-0.8agar	1985.4336	278.56767	87.21833	37.91614	0.32152	0.46527	0.69795	5.12059	9	12.12871	3.09333	98.91055	16.31686	17.93142	1068	201.17157	2844.672	215.69767	0.77431	0.53626	14	1397.9648	4.4607	2.41007	2.05063	13.13185	23.55463
a-Col-0-0.8agar	3043.5328	375.81779	110.89268	46.01663	0.27079	0.49872	0.67846	4.62572	7	21.76928	4.06857	136.45874	17.8513	23.68	1161	155.46382	4485.9392	275.14339	0.73212	0.50521	17	2313.4208	4.54693	2.66231	1.88462	14.50633	26.4912
a-Col-0-0.8agar	2745.2416	337.43663	128.27454	31.3501	0.30297	0.78725	0.7627	4.21083	7	20.96513	3.15429	138.77086	20.96427	23.68	926	207.83407	3599.36	279.02684	0.8269	0.4431	17	2217.3696	3.7785	1.7681	2.0104	14.57113	20.2571
a-Col-0-0.8agar	5205.4016	546.98078	130.28096	79.12128	0.21864	0.21262	0.62319	4.75534	13	19.03842	2.16615	179.51515	19.17865	27.6314	1132	184.41529	8352.768	359.50537	0.65725	0.50612	29	4419.6864	3.533	1.83756	1.69544	12.65154	19.49199
a-Col-0-0.8agar	4007.5264	503.1934	133.85932	54.02116	0.19889	0.51824	0.6469	4.78855	12	16.37593	3.33333	176.47596	14.59425	20.33952	1092	208.5977	6194.9952	322.20127	0.64031	0.4851	24	3155.6608	4.17196	2.23909	1.94092	13.85999	22.69187
a-Col-0-0.8agar	3030.8352	321.05621	98.72408	44.03794	0.3695	0.44634	0.78318	5.29615	10	17.10626	2.976	112.74267	21.46625	31.82673	1159	148.81532	3869.9008	249.12561	0.77596	0.61367	19	2465.5872	3.69869	1.98939	1.71434	11.50222	21.16475
a-Col-0-0.8agar	2982.7072	394.21698	93.38971	54.13968	0.24118	0.24693	0.67454	5.46968	10	21.44351	2.112	118.6219	19.2	24.588	1083	212.11789	4421.8368	258.40739	0.6555	0.56132	20	2285.8752	4.33004	2.18717	2.15425	12.25978	19.69985
a-Col-0-0.8agar	1515.4176	198.29476	51.94639	44.68301	0.48431	0.02235	0.80627	4.805	6	13.77489	3.84	55.84309	13.31754	26.67349	934	221.39106	1879.552	165.27341	0.83347	0.69717	12	1185.4848	3.36106	1.93767	1.42339	12.75307	23.18761
a-Col-0-0.8agar	1561.7024	227.74257	85.80821	30.43813	0.37837	0.60291	0.72174	4.73566	6	13.52117	4.37333	84.58819	13.44	17.5738	1138	161.44349	2163.8144	192.94117	0.84719	0.52718	12	1025.1264	4.45352	2.54263	1.91089	13.19077	22.806
a-Col-0-0.8agar	2502.5536	305.37231	105.37638	39.25108	0.33724	0.57202	0.75865	4.75333	9	8.68043	4.08889	115.48622	16.7504	20.96427	992	220.63318	3298.7136	243.7936	0.79835	0.52911	18	2085.7856	3.0789	1.52078	1.55812	12.16798	19.41724
a-Col-0-0.8agar	4166.3488	484.40827	143.88764	52.88364	0.22312	0.58063	0.66933	4.30333	11	13.80997	5.12	150.72619	14.77555	22.26243	1036	217.99771	6224.6912	327.96341	0.67704	0.48676	24	3127.3984	3.97067	2.18067	1.79373	13.25445	23.54856
a-Col-0-0.8agar	3456.2048	439.33536	130.15451	47.31856	0.22502	0.58754	0.64151	4.68696	10	16.20305	3.488	156.56383	16.31686	20.48	1152	175.19418	5387.5712	299.43664	0.68157	0.48439	20	2594.0992	4.61923	2.3232	2.29604	13.91858	23.78085
a-Col-0-0.8agar	2613.76	327.4484	80.4011	56.41815	0.30633	0.11569	0.70781	5.11603	9	14.2528	3.05778	107.7419	15.36	20.49	900	196.153	3692.7488	228.2361	0.69701	0.63053	16	1929.216	4.2525	2.20852	2.04398	13.18114	26.09154
a-Col-0-0.8agar	3896.5248	461.21849	103.51814	71.84837	0.23018	0.12234	0.64195	4.81982	11	17.3145	3.52	142.27916	18.02256	21.76941	1092	205.61858	6069.8624	292.27016	0.63369	0.57322	18	2793.1648	6.27188	3.3533	2.91858	15.08058	27.68215
a-Col-0-0.8agar	5051.1872	611.5321	163.55326	63.3687	0.16973	0.54605	0.59091	5.2332	15	13.53954	2.944	197.25322	15.36	21.12	1191	129.23235	8548.1472	376.09491	0.615	0.44875	27	3866.8288	4.95347	2.42419	2.52928	14.51677	22.4263
a-Col-0-0.8agar	1924.608	234.51747	67.9447	42.15511	0.43975	0.19723	0.79522	4.93706	7	16.5722	2.83429	76.86661	16.9449	25.14801	1016	225.59699	2420.224	184.06458	0.78487	0.71386	12	1423.6672	4.39113	2.41107	1.98006	13.83356	24.72395
a-Col-0-0.8agar	1453.2608	189.44457	60.61515	33.92795	0.50885	0.27341	0.83502	5.05967	4	18.70587	3.04	66.96545	19.09304	22.09623	1120	182.34857	1740.3904	159.69198	0.84295	0.71612	12	1141.9648	3.49725	1.99415	1.5031	11.65726	20.32705
a-Col-0-0.8agar	1908.224	269.71195	88.68479	35.54281	0.32964	0.52304	0.70818	4.648	6	7.39947	4.16	91.17954	13.8157	18.03392	1113	185.94354	2694.5536	214.89162	0.79674	0.51928	11	1248.6656	5.808	2.56376	3.24424	16.24753	27.01888
a-Col-0-0.8agar	1690.3168	223.09396	53.60604	49.06369	0.42678	0.0078	0.78084	5.16761	7	11.87954	3.88571	70.6219	18.89897	22.35424	1150	155.82683	2164.736	174.87803	0.78388	0.69456	12	1271.3984	4.5159	2.31316	2.20273	12.16971	20.39934
a-Col-0-0.8agar	2199.6544	257.88689	63.35975	49.47727	0.41563	0.05875	0.79289	5.12628	8	16.49665	3.12	80.84858	14.09454	26.38788	1181	125.23179	2774.2208	194.54395	0.75438	0.73035	14	1710.2848	4.08184	2.17642	1.90542	12.00512	22.59065
a-Col-0-0.8agar	4129.0752	418.31737	101.67434	74.34151	0.29652	0.09197	0.70399	4.8727	10	14.38814	2.848	136.2807	21.46625	25.31845	1030	215.95138	5865.2672	297.23635	0.71055	0.5873	22	3504.5376	3.57046	1.86503	1.70543	12.52398	21.29292
a-Col-0-0.8agar	3602.944	408.00753	95.79683	64.09522	0.27198	0.14557	0.68196	4.85068	8	22.08244	2.84	128.39993	16.45435	24.22719	1204	101.58248	5283.2256	275.26156	0.67465	0.59755	22	2956.4928	3.50479	1.92282	1.58197	12.43683	21.60285
a-Col-0-0.8agar	2941.952	392.96914	106.00443	51.24891	0.2394	0.38576	0.61974	4.86759	8	18.35273	3.6	135.71835	14.31084	21.73175	1061	221.17414	4747.0592	268.99771	0.68453	0.51091	18	2256.9984	4.52423	2.48773	2.0365	13.61206	21.13396
a-Col-0-0.8agar	1597.7472	230.55434	76.37087	34.29692	0.37772	0.44135	0.73554	5.11269	6	12.47437	3.04	86.44387	14.43906	18.02256	1157	148.55302	2172.2112	187.83487	0.81471	0.56907	11	988.7744	5.43539	2.93803	2.49736	13.59727	25.48848
a-Col-0-0.8agar	2453.2992	276.86176	72.97221	52.35976	0.40219	0.10257	0.77431	4.32302	5	24.81582	3.264	102.52151	24.45437	28.65742	1122	193.67757	3168.3584	209.08175	0.75518	0.70523	17	1968.0256	3.16889	1.98649	1.18376	10.90421	20.56997
a-Col-0-0.8agar	4550.144	472.17062	135.62253	59.13079	0.25647	0.46314	0.66895	4.66799	12	14.95927	4.02667	148.51835	17.8513	28.16	1131	183.82328	6801.92	333.19448	0.70567	0.51504	19	3465.8304	5.56015	2.72674	2.83342	16.1243	25.6642
a-Col-0-0.8agar	3052.544	332.75034	83.62041	56.75646	0.34645	0.13632	0.75405	5.04329	10	16.68116	2.656	100.36858	20.96427	26.11482	1214	74.39758	4048.1792	242.42409	0.72855	0.65271	14	2204.5696	6.03777	3.33109	2.70668	15.72621	28.48044
a-Col-0-0.8agar	3509.6576	390.6044	97.39855	60.08162	0.28907	0.20136	0.68851	4.80619	11	11.71593	4.13091	125.60309	17.4686	24.04902	1228	45.88028	5097.472	269.19114	0.68917	0.60863	15	2607.0016	5.7861	3.10029	2.68581	17.50445	29.11086
a-Col-0-0.8agar	3188.6336	334.06802	91.9719	60.86379	0.35904	0.15279	0.72334	3.98092	6	17.67581	5.54667	108.58267	19.29576	26.24	1075	207.8052	4408.2176	253.92667	0.7601	0.62144	12	2144.256	6.45725	3.66664	2.7906	17.6057	32.06849
a-Col-0-0.8agar	4510.3104	476.36668	114.41641	66.1229	0.24977	0.24927	0.70242	5.37055	12	14.5192	4.08	152.50422	17.23253	26.97887	1062	212.06131	6421.0944	306.04025	0.64245	0.60514	26	3669.1968	3.62928	1.94154	1.68775	13.02645	22.97405
a-Col-0-0.8agar	4356.096	470.11417	113.65715	71.28864	0.24769	0.18951	0.64992	4.75432	11	14.86466	3.22909	139.4807	18.21472	23.07553	997	225.15328	6702.4896	313.46914	0.66679	0.55708	22	3561.472	4.20896	2.14216	2.0668	13.42845	21.10725
a-Col-0-0.8agar	1743.7696	233.25631	70.04838	40.99175	0.40275	0.23992	0.74217	4.72853	5	15.88987	3.456	81.35603	14.0363	22.43654	1221	48.22862	2349.568	188.67403	0.80887	0.61557	10	1117.5936	6.20591	3.41872	2.78719	15.37831	29.01028
a-Col-0-0.8agar	1530.1632	221.14179	70.93679	35.34862	0.39319	0.3626	0.7285	5.46239	10	11.04744	3.008	78.26584	14.72	18.47151	1031	220.63771	2100.4288	176.42118	0.79777	0.6178	10	982.9376	6.10939	3.16341	2.94597	14.65462	25.98364
a-Col-0-0.8agar	2373.0176	263.19434	84.2203	45.24052	0.43048	0.30485	0.75923	4.28449	8	12.27842	4.64	96.39603	21.18777	26.10698	970	216.07638	3125.5552	217.48168	0.82632	0.63047	13	1852.5184	4.30091	2.12208	2.17883	15.3858	24.58064
a-Col-0-0.8agar	5392.5888	588.70391	141.49988	73.60924	0.19553	0.32952	0.64784	5.45366	15	14.86676	2.34667	200.08383	18.46042	24.22719	1048	229.77598	8323.9936	356.21944	0.60509	0.53404	34	4594.7904	3.29848	1.79118	1.5073	12.10752	19.12273
a-Col-0-0.8agar	4965.1712	520.23494	109.73988	75.34092	0.23054	0.1291	0.69134	4.89872	15	13.88202	2.752	147.65874	18.10193	24.96	1114	189.77355	7181.9264	318.16939	0.61159	0.61635	20	3781.9392	5.90452	2.81219	3.09233	15.33927	25.79767
a-Col-0-0.8agar	2656.5632	320.28528	80.72763	49.73948	0.32543	0.2022	0.73551	4.78627	11	13.78951	1.92	95.99838	17.29185	23.04	1036	223.28009	3611.8528	227.34268	0.70981	0.6459	14	1918.1568	5.51236	2.92169	2.59067	14.83274	26.56356
a-Col-0-0.8agar	1513.0624	219.63438	54.06606	48.75673	0.39415	0.01061	0.73116	5.16383	8	11.76313	3.2	66.06977	15.68979	20.08621	1010	220.95701	2069.4016	177.40944	0.80775	0.60411	12	1125.888	4.19705	2.23731	1.95974	12.92242	20.39359
a-Col-0-0.8agar	2540.032	339.8735	117.67749	40.30955	0.27632	0.62406	0.67522	4.40664	5	16.91121	5.44	126.97796	15.36	19.17865	1167	151.68718	3761.7664	263.25035	0.77455	0.46059	16	1861.8368	4.42837	2.46089	1.96748	15.16215	26.15582
a-Col-0-0.8agar	3827.2	431.40359	98.78894	71.12176	0.25842	0.10065	0.70239	5.0543	14	12.19725	2.81143	129.37325	18.32681	22.72676	1197	118.90332	5448.8064	279.66901	0.64828	0.6149	21	3004.7232	4.37403	2.22171	2.15232	13.92106	23.32662
a-Col-0-0.8agar	2161.4592	302.00921	96.16651	35.16587	0.29779	0.58386	0.71599	5.42498	9	12.09716	3.52	115.18896	14.08	19.75725	1082	217.58906	3018.8544	226.9541	0.75148	0.52733	13	1343.6928	6.40662	3.46263	2.94399	14.77085	28.02657
a-Col-0-0.8agar	4744.4992	526.42313	118.14605	70.13877	0.21514	0.22926	0.67272	4.98064	15	13.46556	4.07467	163.61325	19.53835	26.05201	1199	108.01852	7052.6976	325.01982	0.61741	0.56439	26	3865.088	3.96181	2.27357	1.68824	13.57475	23.90647
a-Col-0-0.8agar	2368.9216	293.78018	91.62125	38.29714	0.34492	0.49356	0.78325	4.73562	9	9.93141	4.58667	103.34896	13.19394	22.04054	1178	129.472	3024.4864	219.12745	0.74589	0.61996	12	1533.952	6.40034	3.47152	2.92882	16.20556	30.52869
a-Col-0-0.8agar	2278.5024	273.0406	80.29859	41.1475	0.38407	0.34112	0.7797	5.09171	8	15.5944	3.88	88.04387	21.18777	23.47151	1114	175.0914	2922.2912	206.03632	0.7546	0.67448	12	1573.5808	6.01182	3.37617	2.63565	14.67774	27.58906
a-Col-0-0.8agar	2962.432	349.25389	98.41256	46.68376	0.30519	0.40021	0.71121	5.00775	9	16.05646	3.09333	114.20622	18.47151	25.35886	1059	217.42355	4165.3248	251.4994	0.7201	0.58855	20	2396.3648	3.64573	1.90757	1.73951	11.41265	20.48347
a-Col-0-0.8agar	1791.5904	257.77157	90.50356	32.12105	0.33883	0.60257	0.7155	4.86884	6	14.07502	1.70667	107.91993	14.31084	18.83384	1044	220.54478	2503.9872	208.33088	0.8082	0.51873	13	1354.4448	4.29041	1.90777	2.38264	14.1281	21.65713
a-Col-0-0.8agar	6761.984	744.38377	170.02502	75.3548	0.15335	0.45111	0.59611	4.80618	15	19.61552	2.98667	201.82028	19.93269	24.32	1088	211.62939	11343.5648	419.96639	0.56418	0.48179	33	5648.7936	4.22502	2.20622	2.02362	13.75524	23.79897
a-Col-0-0.8agar	3815.936	448.58711	120.82533	60.314	0.2383	0.36126	0.64257	4.89545	10	19.08022	3.36	156.53167	15.10454	24.37047	1195	123.85879	5938.5856	302.24029	0.67376	0.52494	19	2849.792	5.23987	2.89637	2.3435	14.82741	26.19076
a-Col-0-0.8agar	1456.3328	215.14886	64.42316	33.36499	0.39536	0.33294	0.76578	6.00094	8	13.12764	2.56	71.71055	13.19394	19.21066	1023	232.77672	1901.7728	167.96507	0.78069	0.64868	12	1054.5152	4.70345	2.25555	2.44789	11.96137	22.17319
a-Col-0-0.8agar	3109.5808	390.7142	81.33892	65.19081	0.25597	0.04742	0.67398	5.49229	10	14.01246	3.264	116.91209	16.68916	21.46625	1092	204.63871	4613.7344	253.45499	0.6487	0.60829	18	2208.6656	5.30593	2.54278	2.76314	12.76424	23.13443
a-Col-0-0.8agar	4659.3024	522.66078	125.04749	69.50052	0.21433	0.27878	0.64385	5.14007	16	11.52087	3.64	166.14109	17.23253	22.87049	1218	77.87169	7236.608	319.27113	0.61086	0.5744	23	3627.4176	4.91397	2.58319	2.33079	15.39573	25.1718
a-Col-0-0.8agar	3608.9856	400.14559	109.9687	53.55904	0.28324	0.38013	0.70406	4.76724	12	13.51359	4.4	129.98661	18.89897	25.16429	1179	145.2756	5125.9392	286.66164	0.71639	0.55189	15	2700.4928	6.02998	3.09763	2.93235	17.38241	29.13813
a-Col-0-0.8agar	5469.9008	536.41136	120.46608	77.95946	0.23889	0.16781	0.71718	4.7901	12	17.04986	4.18667	170.53012	19.36991	28.16727	1015	224.29668	7626.9568	333.86925	0.62241	0.61665	21	4185.088	5.73991	3.15705	2.58286	17.19727	33.54628
a-Col-0-0.8agar	5013.504	575.01765	142.7955	63.45185	0.19054	0.44919	0.62867	4.83458	13	15.88982	2.80615	172.35364	16.68916	24.15099	1020	225.36637	7974.8096	352.61256	0.61322	0.50671	26	3996.9792	4.53972	2.25641	2.28331	13.26094	21.70391
a-Col-0-0.8agar	1660.8256	251.62334	76.58368	33.01435	0.32963	0.47138	0.73148	5.68047	9	10.28949	3.02222	88.82584	13.44	18.20347	899	199.90498	2270.5152	190.48281	0.75702	0.5752	13	1126.7072	4.89498	2.91791	1.97707	12.25517	23.0279
a-Col-0-0.8agar	1656.9344	264.87589	83.16916	38.16457	0.29678	0.42525	0.61937	4.91009	8	7.61117	3.28	93.63916	11.59089	15.80683	895	196.19378	2675.2	209.3696	0.79044	0.47499	14	1116.7744	4.29908	2.56987	1.72921	12.43762	25.00609
a-Col-0-0.8agar	1681.7152	235.11199	74.53092	37.86001	0.38231	0.34783	0.72649	4.78464	5	20.42289	2.176	86.37564	14.94095	17.19684	890	183.56198	2314.8544	185.81083	0.79031	0.6121	14	1319.1168	3.30249	1.92392	1.37857	11.79997	21.84555
a-Col-0-0.8agar	3783.2704	436.82637	134.7289	44.47179	0.24915	0.64561	0.68746	5.03715	12	11.80202	3.54667	148.61483	16.60304	21.36105	1094	203.85044	5503.2832	306.10526	0.70075	0.50738	20	2895.7696	4.76352	2.56369	2.19983	15.63817	28.25638
a-Col-0-0.8agar	3540.0704	431.5722	96.73315	66.95877	0.23884	0.124	0.66388	5.17645	13	13.95553	2.33846	134.9968	16.9086	21.76	1096	204.90242	5332.3776	271.108	0.62819	0.60525	21	2741.0432	4.65387	2.29265	2.36121	13.49749	20.09687
a-Col-0-0.8agar	2007.9616	298.30566	90.90027	38.02063	0.28356	0.49309	0.66907	5.5962	11	10.79037	2.82182	104.38109	13.45523	19.84	926	213.10326	3001.1392	224.22383	0.75166	0.50188	13	1372.4672	6.06817	3.46973	2.59845	12.56918	23.10238
a-Col-0-0.8agar	3937.4848	440.35579	122.89612	50.9573	0.25517	0.49928	0.67607	5.15053	10	17.71504	2.176	140.85557	18.56	24.4962	1033	221.75437	5824.1024	300.19157	0.6817	0.54908	24	3227.136	3.65288	1.99571	1.65717	12.11477	20.03923
a-Col-0-0.8agar	3932.7744	440.83498	100.14152	67.88569	0.25431	0.13711	0.68558	5.02385	12	12.58058	2.96	123.78738	19.71574	23.68	1225	47.06379	5736.448	287.41297	0.65197	0.59827	20	2997.5552	4.68394	2.60951	2.07444	14.65907	27.03838
a-Col-0-0.8agar	4245.0944	454.94714	144.0932	49.87748	0.25774	0.6178	0.69641	5.25332	12	16.63646	2.24	164.47677	17.70153	26.12266	1107	193.0777	6095.6672	326.83862	0.71841	0.49938	23	3353.088	3.98721	2.11047	1.87918	13.56089	24.542
a-Col-0-0.8agar	1401.856	223.29473	67.13814	32.87376	0.35331	0.37605	0.7108	6.33925	8	10.6997	2.8	77.96858	13.1317	17.70153	1025	225.07554	1972.224	170.33634	0.76283	0.60715	10	782.848	6.65032	3.7637	2.88662	12.46764	24.02685
a-Col-0-0.8agar	3024.1792	372.96053	96.2801	55.99074	0.27321	0.24459	0.71583	4.51556	9	18.64844	2.56	115.31209	17.23253	20.49	1226	42.8719	4224.7168	261.31775	0.70066	0.55652	15	2087.6288	5.7817	3.3311	2.45307	16.03284	27.65832
a-Col-0-0.8agar	4312.6784	523.86085	92.75715	84.15897	0.19748	0.0094	0.63095	4.54727	12	16.94999	3.30667	130.69483	17.00522	22.0684	1193	122.82508	6835.2	304.08872	0.58048	0.58608	23	3269.9392	4.72494	2.63744	2.0875	14.21536	24.27916
a-Col-0-0.8agar	4239.2576	474.75498	125.38525	59.53928	0.23635	0.39944	0.67482	4.96031	13	14.16397	3.42154	151.43441	17.78233	24.92716	1216	77.16217	6282.0352	303.75573	0.63982	0.57737	26	3525.7344	3.42062	1.97249	1.452	12.51861	21.68262
a-Col-0-0.8agar	2854.4	318.70802	72.84463	61.24149	0.35313	0.02951	0.7627	4.63541	9	14.12844	3.94667	99.13406	17.93142	27.78662	1104	203.90929	3742.5152	227.82454	0.71484	0.69107	16	2205.5936	4.13683	2.4474	1.68943	13.29584	26.32592
a-Col-0-0.8agar	3565.056	434.5503	106.47907	58.01793	0.23724	0.29393	0.66205	5.33293	12	17.61554	2.18667	126.6807	15.37333	24.62129	1162	162.15116	5384.9088	277.4088	0.63838	0.58215	22	2827.3664	3.9901	2.06955	1.94009	12.14164	20.68398
a-Col-0-0.8agar	4075.2128	437.79579	125.80176	52.42407	0.26719	0.49573	0.67557	4.80129	11	16.16412	2.24	157.49167	16	26.10698	1089	206.94202	6032.2816	311.00253	0.71038	0.52946	23	3394.048	3.60536	1.90592	1.69944	12.87695	21.54936
a-Col-0-0.8agar	4261.888	539.86313	104.3359	78.1937	0.18376	0.07878	0.58801	5.24233	12	19.23038	2.56	165.13399	16.45435	24.32	1154	167.64546	7247.9744	319.80791	0.59239	0.52364	24	3277.312	4.96725	2.63353	2.33372	13.69778	22.33062
a-Col-0-0.8agar	4936.704	555.3063	131.00396	77.53555	0.20118	0.23151	0.60435	4.61133	12	14.05607	4	168.34893	16.60304	24.96	1056	221.22387	8168.6528	347.89029	0.62648	0.51258	30	3959.0912	3.46373	1.87427	1.58946	12.31191	20.73295
a-Col-0-0.8agar	2732.544	349.90721	88.17636	51.4958	0.28046	0.24142	0.70767	5.32731	11	12.60142	2.26909	106.16854	15.41324	23.04889	1121	184.4939	3861.2992	240.45615	0.6872	0.59389	19	2244.5056	3.59198	1.96932	1.62266	12.33288	20.79861
a-Col-0-0.8agar	2051.7888	258.40376	81.9393	35.65281	0.38614	0.46462	0.79138	5.01252	5	23.95731	2.112	95.36229	22.4	25.79922	1011	240.54937	2592.6656	202.07822	0.78203	0.6314	14	1536.8192	4.24146	2.4087	1.83276	12.84385	24.54695
a-Col-0-0.8agar	4807.4752	523.35178	116.63296	72.84487	0.22057	0.19251	0.67933	4.99344	12	12.47973	4.48	165.44619	18.03392	25.47972	921	198.82404	7076.7616	329.08266	0.6288	0.55785	22	3716.096	5.28347	3.09564	2.18783	15.48334	27.96198
a-Col-0-0.8agar	3651.584	465.93143	114.21542	58.7281	0.21137	0.33848	0.64635	5.48317	13	16.1884	2.56	159.34345	15.37333	22.10549	1000	230.09129	5649.5104	305.26461	0.65517	0.49242	22	2714.4192	4.87198	2.35341	2.51857	13.8504	21.26856
a-Col-0-0.8agar	3212.1856	427.4005	86.9505	74.00621	0.22097	0.02554	0.61714	4.56102	8	23.45714	2.8	133.04854	13.97781	20.49	1039	223.02915	5204.992	273.89558	0.64084	0.53807	22	2549.76	3.44573	2.06042	1.39563	12.89696	22.16843
a-Col-0-0.8agar	1864.0896	278.54883	92.73054	31.03348	0.30191	0.6377	0.73317	6.73696	12	10.07784	2.42667	104.60622	14.98202	17.40988	993	226.58111	2542.4896	212.00843	0.76112	0.52116	16	1350.7584	4.35782	2.27081	2.08701	11.83867	20.47907
a-Col-0-0.8agar	1609.1136	248.02179	75.83252	35.78412	0.32871	0.40419	0.68271	6.05666	7	11.46542	3.15429	95.09719	13.97781	18.32681	993	226.27196	2356.9408	189.45024	0.76385	0.56339	17	1293.824	3.02865	1.63234	1.39631	10.42815	17.81862
a-Col-0-0.8agar	1783.7056	258.02334	80.91622	38.83009	0.33668	0.39142	0.70921	5.59279	6	17.91345	3.09333	86.70896	13.17841	20.33952	1098	203.821	2515.0464	206.17403	0.79905	0.52731	14	1304.6784	3.95798	2.25929	1.69869	12.58763	23.645
a-Col-0-0.8agar	2973.9008	410.73385	84.60484	66.59161	0.22152	0.0552	0.6211	5.19889	11	16.31421	2.09455	123.27993	15.36	19.85032	1210	92.44999	4788.1216	258.17501	0.62857	0.56067	25	2399.5392	3.15647	1.79111	1.36537	10.64529	19.06771
a-Col-0-0.8agar	2326.6304	335.0774	71.79807	58.38274	0.2604	0.04159	0.66589	5.64554	9	14.585	2.88	93.45171	13.44	18.02256	1052	222.00676	3493.9904	218.96305	0.65347	0.60981	16	1689.6	4.48473	2.40009	2.08464	13.38458	23.30473
a-Col-0-0.8agar	3105.4848	397.11972	98.17563	53.76805	0.24746	0.29001	0.69419	5.19162	11	11.96726	4.04364	114.81406	16	19.71574	1159	160.65491	4473.5488	251.56242	0.63347	0.61666	19	2363.5968	4.46605	2.46315	2.0029	13.24184	23.5457
a-Col-0-0.8agar	1785.2416	250.09708	64.56068	43.17217	0.35867	0.14593	0.73658	5.83426	8	15.98067	2.76	77.75838	11.6789	22.09623	1148	162.55153	2423.7056	190.33103	0.76103	0.61928	12	1215.1808	5.37493	3.25713	2.1178	12.56385	21.73457
a-Col-0-0.8agar	2962.3296	415.22166	81.93922	65.91054	0.21592	0.04593	0.66198	5.61132	11	15.13974	3.2	131.38032	15.68979	20.04539	1183	132.28001	4474.9824	249.57096	0.60105	0.59766	25	2441.728	3.12223	1.76809	1.35414	10.57456	19.0703
a-Col-0-0.8agar	2583.4496	361.70563	77.39275	58.16622	0.24814	0.07732	0.64248	4.9695	9	12.40705	2.41778	100.08854	13.19394	19.88125	1205	93.37559	4021.0432	239.52991	0.66222	0.56584	19	1987.1744	3.74211	2.19908	1.55266	11.14259	17.97394
a-Col-0-0.8agar	2628.8128	342.63979	85.62031	51.60524	0.28138	0.21814	0.70144	5.24069	12	11.36875	2.72	101.77171	16.61537	20.2082	1006	221.50846	3747.7376	228.48287	0.66683	0.63279	17	2060.4928	4.49413	2.32923	2.1649	12.56765	21.26108
a-Col-0-0.8agar	2986.0864	405.32992	96.49626	56.80279	0.2284	0.23553	0.63261	5.04427	12	12.2481	2.66667	123.37642	15.36	19.02857	1206	105.74025	4720.2304	263.92047	0.65113	0.53872	19	2236.2112	4.64906	2.5019	2.14971	12.19844	21.24178
a-Col-0-0.8agar	1822.6176	243.63276	57.2811	48.1119	0.38586	0.02982	0.78805	5.9812	9	14.57933	2.38222	71.14819	14.08	25.40727	1177	116.09048	2312.8064	184.07044	0.75552	0.67599	14	1297.3056	4.52889	2.46579	2.0631	11.19272	20.20472
a-Col-0-0.8agar	2232.0128	264.68844	77.45885	45.13122	0.40035	0.24317	0.76907	4.87982	7	16.77074	2.92571	86.70896	14.73391	24.9025	1185	123.27611	2902.2208	209.25746	0.79058	0.64054	13	1568.5632	4.82984	2.64557	2.18427	13.163	25.01123
a-Col-0-0.8agar	1655.5008	217.83199	62.59112	38.80155	0.43843	0.19782	0.80847	6.15978	9	9.82727	3.05778	70.56309	16.79924	21.76	1097	196.19123	2047.6928	174.49012	0.80103	0.68328	11	1134.8992	5.34974	2.81211	2.53763	12.90911	22.90901
a-Col-0-0.8agar	3834.9824	495.26943	122.58969	61.11518	0.19647	0.36225	0.62271	5.44755	14	13.22772	2.51429	156.88773	15.36	20.08621	1068	211.31493	6158.5408	310.52748	0.62699	0.49977	26	3151.872	3.53353	1.84627	1.68726	12.0866	18.46002
a-Col-0-0.8agar	3282.5344	371.39659	103.56974	51.86183	0.29905	0.35886	0.71533	5.54687	12	14.44064	2.72	132.77012	18.10193	25.6	1104	193.00518	4588.8512	266.90558	0.71865	0.57903	18	2479.7184	5.16902	2.54413	2.6249	13.28388	20.97875
a-Col-0-0.8agar	1602.048	229.49396	60.19232	43.41719	0.38225	0.09957	0.75873	5.27086	7	13.62049	3.06286	72.65722	16.7504	19.49638	1185	119.94165	2111.488	175.35815	0.76411	0.65469	13	1152.9216	4.39467	2.55109	1.84358	11.86298	21.73907
a-Col-0-0.8agar	2277.888	269.18176	82.44588	41.48911	0.39505	0.35506	0.78009	5.14024	8	13.54254	3.48	97.27838	18.65905	21.5139	963	226.74876	2920.0384	213.39065	0.79274	0.62862	13	1668.5056	5.22381	2.88206	2.34175	14.06863	24.79627
a-Col-0-0.8agar	4095.1808	475.65456	132.14179	47.97908	0.22746	0.58836	0.6645	5.74302	14	15.85943	2.58286	157.50109	19.25326	25.31845	1109	192.18221	6162.8416	318.4634	0.66953	0.50742	22	3243.3152	4.96406	2.71329	2.25077	13.06991	23.46058
a-Col-0-0.8agar	2073.6	297.15431	83.39348	40.8817	0.2951	0.37514	0.69811	5.51942	10	11.37066	2.816	100.41406	15.26638	19.63246	950	208.1634	2970.3168	216.09654	0.72722	0.55801	15	1524.1216	4.63336	2.46673	2.16663	13.42248	21.16806
a-Col-0-0.8agar	2319.36	290.55354	73.9173	48.66854	0.34524	0.15616	0.75264	5.40518	8	15.82518	2.68	92.03916	18.20347	23.98933	1013	224.89108	3081.6256	209.66238	0.7216	0.66304	14	1696.9728	5.09457	2.84418	2.25039	13.94575	26.29923
a-Col-0-0.8agar	2545.7664	310.91821	78.97031	48.18582	0.33093	0.20921	0.74629	5.48236	10	13.13615	3.872	100.74348	19.49638	23.04	1007	225.28205	3411.2512	219.63693	0.70641	0.66316	15	1904.5376	4.98869	2.56665	2.42204	13.4908	24.70035
a-Col-0-0.8agar	2860.032	374.78405	111.29202	45.46875	0.25587	0.50968	0.59991	4.99193	9	17.07075	2.45333	125.43677	16.9086	21.45671	1048	216.52483	4767.4368	270.82033	0.7226	0.49003	18	2131.456	4.69767	2.50106	2.19662	13.03631	22.53066
a-Col-0-0.8agar	2248.6016	292.03983	73.59977	53.12558	0.33131	0.09917	0.7098	5.40556	9	15.29149	2.38222	94.02348	17.40988	21.46625	967	217.96101	3167.9488	214.95126	0.73603	0.61156	14	1715.0976	5.0287	2.66124	2.36747	13.55722	21.69032
a-Col-0-0.8agar	3947.4176	492.55414	136.63451	48.75344	0.20446	0.59927	0.64372	5.25489	12	18.70476	2.29333	149.65248	17.28	22.89734	1192	119.0882	6132.224	314.24927	0.638	0.50231	20	2981.9904	5.77263	2.70839	3.06424	14.79894	22.54683
a-Col-0-0.8agar	1867.0592	264.39118	73.36483	45.18119	0.33564	0.20255	0.67246	4.75118	5	28.67857	2.304	89.2368	22.72676	24.9928	933	202.29434	2776.4736	207.95903	0.78656	0.54252	12	1288.9088	5.74392	3.15805	2.58587	13.82853	23.91647
a-Col-0-0.8agar	4346.2656	508.36117	117.69413	69.1446	0.21134	0.237	0.64427	4.83569	15	10.39733	3.75467	164.47287	16.7504	21.18777	1065	211.26287	6746.0096	308.51744	0.60689	0.57381	24	3450.1632	4.04673	2.26268	1.78404	13.84602	24.52232
a-Col-0-0.8agar	2978.9184	367.32366	105.31434	47.83365	0.27744	0.43292	0.69246	4.91999	10	13.12007	4.256	114.91835	16.64	22.40914	1180	133.74603	4301.9264	258.39606	0.70346	0.56066	15	2070.7328	6.19094	3.59022	2.60071	14.99241	26.77353
a-Col-0-0.8agar	2632.6016	323.8225	71.78692	58.98841	0.31549	0.03759	0.73587	5.20815	10	12.22595	3.744	92.68858	16.83577	22.72676	1176	132.16656	3577.5488	225.21494	0.69549	0.65223	13	1796.7104	5.96033	3.08257	2.87775	15.81025	27.44283
a-Col-0-0.8agar	2497.8432	326.02644	91.55042	42.86108	0.2953	0.41017	0.71635	5.49554	11	13.8971	3.02545	104.87522	14.77555	21.12	1036	226.56787	3486.9248	230.2366	0.70619	0.59214	18	1880.1664	4.25737	2.39959	1.85777	11.8602	21.16964
a-Col-0-0.8agar	2116.1984	296.96686	83.49661	42.87088	0.30154	0.33959	0.71735	5.1749	9	11.88949	3.23556	106.90113	16	18.60409	1167	151.63113	2950.0416	219.10092	0.7378	0.55396	13	1332.736	6.00635	3.57181	2.43454	14.54982	27.62777
a-Col-0-0.8agar	1463.3984	183.25086	46.00849	44.98224	0.54762	0.00051	0.83402	4.66646	5	21.56281	2.304	61.47997	27.00163	29.25157	1132	179.93332	1754.624	154.50384	0.84313	0.77036	9	993.9968	5.43453	2.88854	2.54599	13.47858	23.03636
a-Col-0-0.8agar	3696.8448	443.30401	125.20209	56.73604	0.23639	0.43464	0.65734	4.83343	11	17.4658	3.34545	171.23835	18.47151	22.68166	1121	190.31027	5623.9104	308.06281	0.69492	0.48951	21	2803.4048	4.75587	2.31158	2.44429	13.8428	22.0177
a-Col-0-0.8agar	3484.16	419.06717	128.14048	47.81053	0.24931	0.57093	0.68539	4.9405	12	11.936	3.12	147.3199	16.60304	21.12969	1185	126.81877	5083.4432	292.63266	0.6983	0.51128	17	2514.7392	5.76851	2.89331	2.8752	16.48254	27.76799
a-Col-0-0.8agar	2027.6224	269.11744	69.72306	46.13817	0.35181	0.15282	0.74577	5.44299	11	11.59785	3.31636	97.74977	15.38664	22.32674	1159	167.26924	2718.8224	197.22914	0.73287	0.65502	11	1316.1472	6.94898	3.80074	3.14824	14.79694	26.21707
a-Col-0-0.8agar	3354.3168	404.20521	81.07924	68.17947	0.25799	0.02944	0.71497	5.34234	13	13.85736	2.73231	102.27916	17.23253	24.39567	1211	86.17424	4691.5584	253.47028	0.62708	0.65608	20	2571.5712	4.59621	2.67942	1.91754	12.59705	20.34252
a-Col-0-0.8agar	2132.0704	275.2257	85.64857	37.68904	0.3537	0.45637	0.77531	4.59354	6	20.7209	2.77333	96.35835	23.04	24.70433	1200	104.54664	2749.952	211.96811	0.77016	0.59631	14	1582.1824	4.64625	2.50894	2.13731	12.8582	23.18396
a-Col-0-0.8agar	2811.4944	358.13072	80.15884	57.3732	0.27546	0.10401	0.7015	5.13568	11	13.37896	2.58909	118.11445	17.19684	23.75771	1147	167.0449	4007.8336	238.59975	0.66624	0.62059	18	2220.3392	4.21238	2.2762	1.93619	13.0998	22.71482
a-Col-0-0.8agar	2371.072	344.02408	85.3242	49.3251	0.25175	0.24904	0.68758	4.87509	9	17.40966	3.27111	112.03445	14.08	17.5738	1183	126.13088	3448.4224	242.26666	0.70421	0.50765	17	1727.8976	4.44551	2.41829	2.02722	12.40936	20.42627
a-Col-0-0.8agar	3882.2912	473.55262	103.62067	63.46648	0.21755	0.20647	0.68977	5.06779	11	21.86544	2.73455	129.73483	17.173	25.47972	1077	220.51304	5628.416	282.62558	0.59682	0.61077	23	3131.6992	3.87752	2.15896	1.71856	12.53046	20.95582
a-Col-0-0.8agar	2305.8432	317.02095	66.92295	57.73459	0.28831	0.0215	0.69314	5.56733	9	16.66953	1.92	110.247	16	22.40914	1197	103.58089	3326.6688	220.12166	0.69434	0.59802	15	1731.584	4.86043	2.23452	2.62591	13.48394	21.46279
a-Col-0-0.8agar	2293.8624	317.25389	71.76787	54.87447	0.28639	0.06871	0.69137	4.79412	9	14.75729	3.52	92.30035	17.8513	20.09641	1224	41.73727	3317.8624	218.86085	0.68986	0.60178	15	1717.3504	4.36236	2.26782	2.09454	12.82256	24.01021
a-Col-0-0.8agar	2077.4912	312.61079	76.06343	50.02172	0.26714	0.15696	0.626	4.72279	8	15.18185	2.88	103.32622	14.31084	18.11324	979	232.35318	3318.6816	221.47497	0.70847	0.53223	14	1497.1904	5.04352	2.56854	2.47716	11.98259	22.42623
a-Col-0-0.8agar	1503.4368	225.81476	75.65237	28.67733	0.3705	0.56059	0.74859	4.56198	7	13.24123	3.24571	82.65487	11.6789	19.17865	1079	212.66876	2008.3712	184.46233	0.81687	0.55524	12	1007.7184	4.50691	2.33118	2.21039	12.84303	22.86542
a-Col-0-0.8agar	2842.3168	376.3613	91.25676	50.85095	0.25216	0.27681	0.7103	5.19009	11	15.02922	3.37455	108.51445	16.64	19.84	994	223.37413	4001.5872	245.35922	0.65192	0.5933	17	2065.408	4.64613	2.55773	2.0884	14.25957	23.52933
a-Col-0-0.8agar	2133.9136	302.99195	73.11127	51.26232	0.2921	0.11616	0.70248	4.96487	8	16.46705	3.36	98.37093	16.20351	20.84672	1043	220.44954	3037.696	218.69082	0.72177	0.56069	15	1537.1264	4.50418	2.55745	1.94672	12.54112	22.82218
a-Col-0-0.8agar	1943.9616	289.24137	99.00862	36.06484	0.292	0.58632	0.6893	5.35712	6	16.11084	3.09333	115.02816	14.73391	17.40988	941	217.75675	2820.1984	224.65828	0.77672	0.48401	15	1361.8176	4.79235	2.39786	2.39448	12.82377	21.14074
a-Col-0-0.8agar	4486.656	518.05536	119.07664	65.18703	0.21008	0.29034	0.67221	5.09756	12	17.15999	2.74667	141.42345	17.28	21.5139	1066	229.1877	6674.5344	315.27203	0.60857	0.56723	28	3765.3504	3.34204	1.75735	1.58468	12.25487	18.68496
a-Col-0-0.8agar	5976.8832	625.14071	147.0709	68.18078	0.19219	0.41758	0.69979	5.21194	16	16.27381	3.6	170.74812	15.80683	28.0507	933	198.23471	8540.9792	365.5034	0.58467	0.56221	33	4735.1808	3.81691	2.2426	1.57431	12.45007	22.4225
a-Col-0-0.8agar	3178.7008	335.87821	105.5908	46.27314	0.35408	0.4594	0.72396	4.93647	11	15.99613	3.05455	131.02816	21.12	31.41872	986	220.9638	4390.7072	269.10238	0.80119	0.5516	15	2423.808	5.45427	3.1638	2.29046	14.57666	23.85953
a-Col-0-0.8agar	1844.1216	216.02731	63.2265	40.90297	0.49657	0.16804	0.83549	5.38513	7	20.12088	3.42857	73.27838	23.11986	30.64658	1055	217.37755	2207.232	181.66163	0.84092	0.70222	16	1570.9184	2.78056	1.54475	1.23581	10.21408	16.27808
a-Col-0-0.8agar	6948.0448	720.10145	154.09019	82.88885	0.16838	0.30377	0.64509	5.13562	16	12.98823	3.9	185.42816	17.74774	24.32	1002	224.31228	10770.6368	400.91238	0.55674	0.54322	35	5569.9456	4.15393	2.31901	1.83493	13.69478	23.25533
a-Col-0-0.8agar	3702.272	438.17849	114.11069	58.94056	0.24231	0.335	0.66037	4.99137	11	11.85796	4.10182	148.16619	16.64	22.35424	1126	190.52821	5606.4	292.49521	0.66753	0.5438	20	2802.9952	4.7442	2.41451	2.3297	14.22436	25.1759
a-Col-0-0.8agar	3089.92	324.18408	95.62689	52.39968	0.36947	0.28961	0.76163	4.66427	9	14.36452	3.52	124.72854	21.12	26.86476	1184	128.09372	4056.9856	246.72288	0.76106	0.63788	17	2461.184	3.90361	2.208	1.69561	13.8019	24.78461
a-Col-0-0.8agar	6880.3584	701.16655	149.03057	91.83491	0.17586	0.20211	0.60489	5.22643	17	16.53249	3.10588	190.37241	18.32681	26.2478	1211	87.02299	11374.592	417.45849	0.59538	0.49613	30	5475.1232	5.1922	2.41325	2.77895	15.23651	22.94461
a-Col-0-0.8agar	2926.08	374.9715	126.33641	45.86928	0.26152	0.58839	0.58576	4.41302	7	15.62273	2.65143	144.75599	15.36	20.83689	1191	116.46459	4995.3792	294.17473	0.78453	0.4249	22	2332.8768	3.03725	1.61313	1.42413	11.63663	19.71692
a-Col-0-0.8agar	2234.0608	270.97311	79.8142	43.12179	0.38234	0.30042	0.72658	5.21386	8	12.7042	2.92	103.22974	17.28	22.69971	1181	139.92141	3074.7648	207.70319	0.76651	0.65076	12	1644.3392	5.54109	2.78693	2.75416	14.48559	25.07065
a-Col-0-0.8agar	5391.2576	574.5651	124.38467	80.02185	0.20522	0.17184	0.63604	5.16024	15	15.51926	2.304	177.04383	17.38634	28.34123	1018	230.18688	8476.2624	345.90533	0.60203	0.56622	30	4540.7232	3.51968	1.98657	1.53311	12.42998	21.41535
a-Col-0-0.8agar	1824.1536	255.68847	76.70089	38.18869	0.35063	0.36325	0.72719	5.62591	9	11.07572	2.77333	82.15132	10.88	21.1103	1168	142.64291	2508.4928	195.32088	0.7639	0.60086	14	1289.0112	4.42124	2.41418	2.00707	11.40245	21.05353
a-Col-0-0.8agar	2091.1104	269.38253	74.90498	44.736	0.36212	0.22484	0.72093	5.16224	7	14.48391	2.60571	94.97406	13.19394	22.48214	1105	184.92972	2900.5824	210.792	0.7825	0.5914	16	1711.4112	3.28071	1.70877	1.57194	12.46272	19.7061
a-Col-0-0.8agar	1765.7856	220.95434	61.7032	44.09381	0.45451	0.10492	0.80527	5.0483	6	17.01815	2.45333	76.41016	21.18777	25.6719	1035	214.39683	2192.7936	186.55302	0.84431	0.63759	14	1410.7648	3.37711	1.89129	1.4881	11.1523	18.73192
a-Col-0-0.8agar	2746.2656	309.99979	86.99392	46.64123	0.35911	0.30632	0.74817	5.53935	8	21.87635	1.64	110.09561	21.76941	32.14049	1056	212.3935	3670.6304	236.45736	0.76277	0.61723	17	2201.6	4.33791	2.35104	1.98687	12.14136	21.44567
a-Col-0-0.8agar	2691.8912	271.52767	71.63296	53.67211	0.45882	0.07891	0.8164	5.37877	9	14.93131	3.59111	83.80622	19.58023	32.84017	945	215.36713	3297.28	215.61125	0.79407	0.72765	13	2106.5728	5.18567	2.70192	2.48376	14.54341	23.82422
a-Col-0-0.8agar	2167.0912	272.05786	67.20619	48.2169	0.36793	0.10263	0.74175	5.34057	9	13.95911	1.88444	88.75209	17.8513	24.69604	952	239.98125	2921.5744	199.61652	0.73373	0.68343	18	1857.7408	2.96693	1.6502	1.31674	10.32978	17.26516
a-Col-0-0.8agar	1992.3968	292.58334	68.53652	54.22672	0.29247	0.0529	0.66597	5.40494	8	15.08528	3.32	109.27758	14.72	19.87094	1087	212.23807	2991.7184	203.95582	0.69709	0.60188	16	1476.1984	3.99624	2.19188	1.80435	11.91159	20.65825
a-Col-0-0.8agar	2502.8608	345.09779	86.70081	50.61635	0.2641	0.24169	0.65678	5.39767	10	12.8436	2.976	110.9419	16.15287	20.04539	1147	173.63467	3810.816	233.70965	0.67723	0.57583	18	1958.4	3.79714	1.95976	1.83738	12.40436	21.74266
a-Col-0-0.8agar	1756.7744	232.61631	59.7567	44.32331	0.40799	0.08421	0.78795	5.21771	6	19.88743	2.02667	74.55838	19.09304	23.61071	1129	176.79649	2229.5552	175.12815	0.75286	0.7198	14	1355.9808	3.3356	2.04552	1.29008	12.14492	21.49842
a-Col-0-0.8agar	1841.4592	257.51979	86.20215	33.76308	0.34894	0.53874	0.73206	5.32278	9	10.81272	2.63111	100.24545	14.62228	19.84	936	226.08184	2515.456	206.86315	0.80329	0.54076	13	1313.3824	5.00344	2.50484	2.49861	13.7865	22.04584
a-Col-0-0.8agar	2355.3024	327.63586	90.10435	44.09015	0.27572	0.37655	0.70258	5.47009	8	18.22802	3.52	109.58425	16	22.64551	1068	210.90993	3352.3712	234.19373	0.7148	0.53964	16	1630.208	4.69862	2.57329	2.12533	12.57621	24.42549
a-Col-0-0.8agar	2965.7088	380.05382	96.1741	55.49272	0.25802	0.25045	0.69277	5.01657	10	13.43324	3.52	111.74109	15.41324	19.46484	1123	199.24608	4280.9344	252.89207	0.66541	0.58273	18	2066.6368	4.90725	2.79067	2.11658	13.19531	24.00353
a-Col-0-0.8agar	2900.3776	376.40679	89.05684	56.20823	0.25725	0.18512	0.69618	4.96729	10	12.85819	3.36	114.26113	16.64	19.71574	1218	72.79423	4166.144	246.66487	0.65531	0.59903	19	2239.488	3.88619	2.39796	1.48823	12.63184	24.63504
a-Col-0-0.8agar	1417.4208	226.62338	69.82195	33.40198	0.34682	0.3938	0.71428	5.70251	7	12.60828	2.10286	83.85171	12.574	18.56	1116	176.80215	1984.4096	178.25711	0.78658	0.56055	13	1043.5584	3.80359	2.2674	1.53619	11.98608	20.49568
a-Col-0-0.8agar	2053.9392	281.38724	84.3276	39.87714	0.32598	0.40259	0.75937	5.39379	7	12.86363	2.74286	99.97483	12.81599	20.49	1220	54.43345	2704.7936	209.83306	0.74571	0.58621	15	1544.8064	4.23397	2.34928	1.88469	12.76276	22.18809
a-Col-0-0.8agar	2380.9024	332.50408	88.23208	47.10383	0.27062	0.30959	0.68007	4.84867	8	13.5345	3.4	105.41093	15.36	18.33798	1176	138.10865	3500.9536	231.87223	0.69735	0.55649	15	1731.2768	4.55342	2.47479	2.07863	13.6462	24.65307
a-Col-0-0.8agar	1502.4128	203.86731	58.42305	40.33713	0.45426	0.12558	0.78704	4.98382	5	11.99419	3.392	69.68074	14.62228	22.35424	1187	109.45319	1908.9408	166.57932	0.8171	0.68039	12	1104.384	3.92211	2.21818	1.70393	11.12188	20.45278
a-Col-0-0.8agar	2313.6256	321.6884	82.03407	50.87113	0.28095	0.19759	0.65791	5.2933	10	10.46744	3.296	107.40306	14.88602	17.60873	1180	131.37351	3516.6208	225.69153	0.70158	0.57078	17	1700.2496	4.07187	2.35234	1.71953	13.09731	23.14937
a-Col-0-0.8agar	2830.848	365.55343	107.31035	47.00985	0.26621	0.45966	0.66978	5.00499	8	14.77499	4.08	122.51128	15.68979	21.05201	1210	86.91375	4226.56	252.91979	0.69188	0.55611	17	2191.7696	4.34405	2.48537	1.85868	14.02232	26.22741
a-Col-0-0.8agar	2462.6176	313.05782	76.03841	54.18899	0.31576	0.10652	0.70564	4.84117	10	13.73395	3.168	99.62267	16	21.18777	1162	162.53923	3489.8944	219.52979	0.70124	0.64213	16	1886.1056	4.29643	2.42544	1.8732	12.60483	21.58312
a-Col-0-0.8agar	3147.4688	431.02317	114.04937	53.93294	0.2129	0.40257	0.59909	5.09953	12	13.04842	3.17333	150.42341	14.38221	18.47151	1193	122.31925	5253.7344	280.85437	0.6516	0.50143	20	2391.4496	4.47336	2.44623	2.02713	13.85892	23.38365
a-Col-0-0.8agar	2337.8944	310.71744	82.15212	45.8942	0.3043	0.27488	0.69439	5.01083	9	15.86143	2.63111	93.46113	17.28	20.5698	1079	210.98341	3366.8096	219.66477	0.70696	0.60886	16	1738.752	4.31799	2.47114	1.84685	12.5312	21.95928
a-Col-0-0.8agar	2255.0528	309.48292	69.45641	55.02269	0.29586	0.05236	0.6856	5.20894	10	10.34799	2.528	98.29329	14.77555	19.49638	1116	190.19201	3289.1904	211.97322	0.68493	0.63067	17	1696.9728	3.84215	2.10243	1.73972	11.53306	20.86504
a-Col-0-0.8agar	2695.2704	378.54088	79.06598	68.0907	0.23637	0.022	0.66251	5.30116	11	12.79507	3.2	100.34974	15.47953	18.56	1117	197.28152	4068.2496	247.53974	0.65393	0.55274	17	1882.9312	5.30518	2.89263	2.41256	12.48712	22.24865
a-Col-0-0.8agar	2627.584	300.46412	65.21046	61.0333	0.36575	0.00437	0.75713	5.44104	8	20.64557	2.68	84.51445	18.65905	31.14374	1070	215.52726	3470.4384	219.68982	0.73117	0.68414	18	2133.9136	3.67284	2.05495	1.61789	10.94939	18.91265
a-Col-0-0.8agar	1822.6176	279.20215	79.48774	42.68512	0.29381	0.30509	0.6956	5.07919	7	15.89433	1.96571	108.6509	14.77555	19.36991	965	209.95952	2620.2112	210.00896	0.75218	0.51931	16	1422.848	3.43305	1.91861	1.51444	11.33572	18.51421
a-Col-0-0.8agar	2514.3296	356.28837	84.6361	47.41683	0.2489	0.27271	0.6702	5.59369	10	18.89582	1.376	117.57874	16.7504	21.91007	951	221.86032	3751.6288	233.20909	0.65455	0.58095	18	2002.3296	4.36037	2.17223	2.18814	11.96538	21.10603
a-Col-0-0.8agar	3298.2016	379.58795	112.31379	52.06512	0.28765	0.41762	0.68525	5.30033	9	15.15955	4.51556	120.25796	16.60304	25.21308	1021	223.45022	4813.1072	269.90255	0.71104	0.56895	22	2691.4816	3.43348	1.87335	1.56013	12.52027	21.17258
a-Col-0-0.8agar	2263.4496	329.3684	99.30401	42.28224	0.26219	0.48033	0.64133	4.66157	7	17.22083	2.74286	106.57171	13.19394	16.9449	923	204.02206	3529.3184	235.72199	0.71568	0.51189	15	1551.872	5.03653	2.94541	2.09112	13.4185	20.91855
a-Col-0-0.8agar	1805.5168	254.37079	75.61752	37.97863	0.35065	0.35656	0.72863	6.2444	8	13.60029	2.2	85.38738	13.74138	19.36991	1031	218.04128	2477.9776	197.34554	0.77582	0.58258	15	1397.9648	3.69608	1.91182	1.78426	11.6597	19.3241
a-Col-0-0.8agar	1852.928	277.11354	72.39413	49.29412	0.30322	0.13429	0.64782	5.60685	10	8.42078	2.464	97.57954	12.16	17.8513	1087	213.79663	2860.2368	205.97895	0.7433	0.54881	14	1331.2	4.61681	2.60367	2.01313	12.79079	20.37471
a-Col-0-0.8agar	1776.8448	257.4665	71.19428	41.00271	0.33684	0.25185	0.74198	5.39964	9	12.87581	2.31111	97.05877	13.45523	21.76	977	229.27058	2394.7264	194.60303	0.75584	0.5896	13	1221.5296	4.88401	2.27181	2.6122	12.6419	20.88044
a-Col-0-0.8agar	2331.4432	312.27586	83.21073	44.31886	0.30044	0.3114	0.72665	5.33875	10	11.33411	3.904	103.01564	14.43906	20.65922	1076	211.77582	3208.4992	213.36412	0.68326	0.64356	14	1570.304	5.55644	3.12472	2.43172	13.65441	24.8734
a-Col-0-0.8agar	2329.7024	303.92921	71.41441	53.8878	0.31693	0.07528	0.70397	5.04306	8	16.63156	1.92	98.68151	16	23.18179	1113	192.27324	3309.3632	215.50579	0.70907	0.63037	17	1816.9856	3.83271	2.23194	1.60077	11.76472	20.96764
a-Col-0-0.8agar	1500.16	219.31828	60.38597	40.87474	0.39192	0.13806	0.74978	5.49299	9	10.06291	2.84444	66.32545	12.8	18.82296	1173	133.74229	2000.7936	172.73544	0.7876	0.63181	11	1015.808	5.12	2.56725	2.55275	13.73851	22.13511
a-Col-0-0.8agar	2000.7936	290.83195	81.36379	46.41689	0.29725	0.259	0.67611	5.07809	7	11.56089	3.74857	104.0078	13.36359	17.40988	1150	167.4903	2959.2576	213.96684	0.73571	0.54919	16	1459.4048	3.82382	2.08387	1.73995	12.70533	21.89918
a-Col-0-0.8agar	1465.4464	234.47751	65.00447	39.29292	0.33495	0.21604	0.71594	5.16549	7	11.95204	3.01714	78.3529	15.68979	16.9449	1188	114.00877	2046.8736	180.49397	0.76977	0.56527	12	1018.2656	4.87879	2.5387	2.34009	11.74135	18.89243
a-Col-0-0.8agar	2767.1552	368.32524	82.65343	59.78834	0.25632	0.09796	0.68276	5.26066	10	15.0185	2.08	110.54816	14.59425	20.84672	1094	206.00243	4052.8896	238.47878	0.64747	0.61143	17	2052.9152	4.90876	2.40123	2.50753	13.53449	22.93121
a-Col-0-0.8agar	1893.9904	239.74728	70.42488	40.73552	0.41408	0.24861	0.76131	5.42649	6	17.52653	2.61333	76.25487	19.46484	22.89734	1194	109.55364	2487.808	187.54054	0.78224	0.6767	13	1445.376	4.3944	2.09104	2.30336	12.60599	20.59575
a-Col-0-0.8agar	1836.544	258.43041	82.14893	33.43325	0.34556	0.51237	0.75832	5.2726	9	10.76792	3.02222	86.78661	13.19394	18.56	1216	47.93746	2421.8624	195.40119	0.75611	0.60444	13	1265.9712	5.01787	2.79674	2.22113	12.51858	23.20301
a-Col-0-0.8agar	1921.3312	284.72921	59.80998	51.30043	0.29782	0.02319	0.73885	6.21902	10	14.53677	2.688	91.36309	16.05112	20.83689	1211	56.34714	2600.448	192.2906	0.67535	0.65297	14	1367.8592	5.34266	3.36621	1.97645	11.96394	23.36441
a-Col-0-0.8agar	2031.2064	277.67589	65.92964	47.91704	0.33105	0.0953	0.74983	5.40623	9	13.04496	3.2	87.64622	14.73391	22.4	1044	223.35174	2708.8896	196.67605	0.70829	0.65987	13	1314.304	5.67546	3.28381	2.42772	11.27895	21.21497
a-Col-0-0.8agar	1972.9408	296.90253	76.52749	48.48926	0.28125	0.18239	0.68359	5.20826	9	11.70666	2.91556	98.36151	13.97781	16.45435	1218	53.6097	2886.144	205.64637	0.69264	0.58625	17	1492.0704	3.7219	2.09215	1.62976	11.58455	20.82862
a-Col-0-0.8agar	1870.1312	270.63589	62.62449	49.10356	0.32086	0.0569	0.70519	6.07018	7	19.53007	1.96571	87.3129	15.68979	21.76941	1213	70.25667	2651.9552	192.62509	0.71175	0.63337	13	1351.7824	5.58907	2.62256	2.96651	12.49094	19.24187
a-Col-0-0.8agar	3226.3168	487.48514	144.72919	47.95072	0.17061	0.64349	0.54675	5.71634	13	13.19317	2.78154	167.83596	12.62277	16.79924	1166	134.44702	5900.9024	319.32218	0.65504	0.39761	26	2367.1808	4.10306	2.19446	1.9086	12.61347	20.55172
a-Col-0-0.8agar	1835.3152	283.64999	55.55345	54.57891	0.28665	0.00031	0.69669	5.71393	12	9.103	2.85333	82.62271	14.38221	19.84	1214	54.77226	2634.3424	191.22558	0.67416	0.63071	15	1361.1008	4.3658	2.32672	2.04581	11.58942	17.45278
a-Col-0-0.8agar	2513.6128	357.87895	90.22137	50.79546	0.24662	0.26897	0.6648	5.01355	9	15.7335	2.34667	122.81406	13.68164	20.03517	1203	100.19481	3781.0176	235.19672	0.6572	0.57101	17	1922.4576	4.31513	2.32662	1.98851	12.39229	20.73487
a-Col-0-0.8agar	2190.7456	325.82566	75.30549	52.7566	0.25932	0.11667	0.65132	5.29572	8	13.51862	2.84	109.09564	13.50081	17.82834	1009	229.49728	3363.5328	217.14807	0.66645	0.58383	17	1665.8432	3.88943	2.1145	1.79028	11.95712	18.15695
a-Col-0-0.8agar	1780.3264	281.01786	63.02568	50.39588	0.2833	0.04839	0.69667	5.04547	8	15.51107	2.16	86.82819	14.21031	16.79924	1197	101.67596	2555.4944	196.74628	0.70012	0.57796	12	1204.0192	5.52643	2.96745	2.55898	13.45952	23.31934
a-Col-0-0.8agar	3034.112	389.61385	90.25449	56.53831	0.25117	0.1904	0.71728	5.33325	12	12.00306	3.44	98.49796	15.21263	20.63938	1221	51.68172	4230.0416	246.98803	0.63393	0.62501	20	2401.3824	3.95007	2.36024	1.58983	12.88138	23.00843
a-Col-0-0.8agar	2036.5312	294.99586	73.34802	43.52701	0.29408	0.22955	0.72997	6.46075	11	13.19735	2.18182	89.5568	12.8	21.65622	1151	172.4094	2789.888	197.38428	0.66911	0.65686	14	1431.9616	5.51957	2.7636	2.75597	12.57854	20.57973
a-Col-0-0.8agar	1493.2992	215.18102	61.63189	37.27704	0.40527	0.21559	0.77204	5.74017	7	13.68649	2.51429	73.68545	16.61537	20.08621	1084	212.22158	1934.2336	169.39843	0.78724	0.65394	12	1017.856	4.38555	2.50604	1.89879	11.49843	19.88959
a-Col-0-0.8agar	1797.9392	264.48215	82.49491	32.35976	0.32299	0.53772	0.75292	6.0369	9	15.15136	2.24	94.53093	17.00522	19.53835	1159	156.77053	2387.968	201.68638	0.76257	0.55543	16	1387.8272	3.8796	2.14839	1.7312	10.70479	17.16468
a-Col-0-0.8agar	1566.208	212.10967	50.97541	42.79654	0.43746	0.02997	0.80879	6.58427	8	14.59891	2.92	67.17954	12.86384	27.6314	1184	112.60995	1936.4864	161.38091	0.76084	0.75571	11	1110.7328	5.2343	2.91604	2.31826	12.20908	23.30676
a-Col-0-0.8agar	1701.888	262.45234	80.67057	32.39934	0.31048	0.52158	0.71456	5.75621	7	16.82643	2.88	89.74035	15.38664	19.34876	1217	62.62587	2381.7216	199.84228	0.76144	0.53551	12	1103.7696	5.71144	2.72578	2.98566	13.75251	21.50215
a-Col-0-0.8agar	2063.36	285.13076	77.32268	44.69096	0.31893	0.24918	0.68879	5.15607	8	12.69401	4.04	100.34584	16.64	19.36991	1199	112.23636	2995.6096	209.77519	0.73572	0.58922	15	1516.032	4.06971	2.2636	1.80611	12.65808	22.98432
a-Col-0-0.8agar	1672.6016	243.34883	62.10952	41.84234	0.35493	0.14112	0.74465	5.90432	8	14.63911	3.28	81.29722	14.21031	19.36991	1012	226.21892	2246.144	180.25498	0.74073	0.64689	11	1181.9008	5.73315	3.13146	2.60168	13.33595	22.75678
a-Col-0-0.8agar	2405.376	332.54956	79.15117	51.77638	0.27333	0.16052	0.6756	5.14416	7	21.80985	2.60571	101.96858	15.36	21.79761	1190	131.59027	3560.3456	227.38497	0.68376	0.58461	18	1875.1488	3.82928	2.20528	1.62544	12.18932	20.47411
a-Col-0-0.8agar	1401.5488	214.91592	58.43458	36.9552	0.38131	0.18371	0.75038	5.53135	7	11.95719	2.24	69.20545	12.75191	21.87265	1067	207.54758	1867.776	164.86262	0.7671	0.648	13	1059.2256	3.44753	2.02864	1.41889	11.76229	21.91603
a-Col-0-0.8agar	1872.7936	269.69863	82.24735	33.63723	0.32355	0.50896	0.71993	5.9742	10	12.28124	2.528	87.09329	15.80683	19.09304	1086	206.34922	2601.3696	201.71779	0.74794	0.57838	14	1368.3712	4.98912	2.50398	2.48514	12.13239	17.92516
a-Col-0-0.8agar	2014.72	294.23273	74.16564	43.31576	0.29244	0.24138	0.72927	5.93554	11	10.16776	3.11273	89.33719	14.73391	19.17865	1072	211.31493	2762.6496	199.21791	0.67708	0.63792	15	1353.216	5.33789	2.67832	2.65957	11.40969	21.28293
a-Col-0-0.8agar	1704.96	246.81944	68.84777	40.54273	0.35169	0.23525	0.72796	4.9837	9	8.57777	2.88	86.38506	12.81599	19.53835	994	223.60009	2342.0928	187.09841	0.75804	0.61205	13	1299.968	3.99333	2.10054	1.89279	13.45774	23.92433
a-Col-0-0.8agar	2054.9632	284.67821	62.82071	52.87907	0.31864	0.0291	0.74224	5.25119	10	9.96682	2.656	81.64939	15.06381	18.42711	1029	220.20445	2768.5888	194.81962	0.68435	0.68038	13	1379.0208	5.30343	2.79613	2.5073	13.88822	25.62539
a-Col-0-0.8agar	3324.5184	398.37308	103.4092	59.65116	0.26324	0.25066	0.66745	5.08101	9	18.54831	3.62667	135.23916	18.60409	23.68	995	224.68422	4980.9408	269.34382	0.67611	0.57587	22	2667.7248	3.74241	1.92398	1.81844	13.5036	20.94956
a-Col-0-0.8agar	1942.7328	265.26412	80.41947	37.07928	0.34695	0.42167	0.76651	5.14507	8	12.26205	3.52	86.88309	15.47953	19.02857	1090	200.10497	2534.5024	198.23648	0.74732	0.62123	10	1125.2736	7.48739	4.21468	3.2727	16.91912	30.48599
a-Col-0-0.8agar	1684.2752	270.08686	85.34027	34.59102	0.29015	0.51521	0.66446	5.79155	10	8.70101	2.752	97.48858	11.74884	16	1105	201.87125	2534.8096	200.9151	0.74389	0.52432	15	1251.1232	4.27805	2.09735	2.18071	12.06959	17.76057
a-Col-0-0.8agar	1757.3888	261.22334	71.87268	38.02537	0.32363	0.31653	0.72708	5.05319	8	13.43342	3.24	86.75445	16.01279	20.92516	1126	188.62131	2417.0496	192.0391	0.73515	0.59882	14	1324.1344	3.72905	2.27388	1.45516	12.44918	23.59141
a-Col-0-0.8agar	2732.3392	381.90721	78.17386	68.89153	0.23541	0.01581	0.64419	4.93529	10	10.72195	3.328	114.20622	15.21263	18.63708	1190	126	4241.5104	247.20063	0.64728	0.56188	20	2131.0464	3.74814	2.06294	1.6852	13.09103	22.54961
a-Col-0-0.8agar	1450.496	223.32689	64.6791	37.93407	0.36546	0.23826	0.69902	5.5091	6	13.02823	1.86667	79.55526	12.31065	17.40988	1172	148.93287	2075.0336	174.02551	0.77924	0.60187	12	1065.6768	4.53977	2.16292	2.37685	12.36152	19.64452
a-Col-0-0.8agar	1593.4464	242.55354	71.14997	39.05745	0.34035	0.28824	0.67692	5.27677	7	11.88929	2.78857	93.3968	14.38221	18.10193	1044	235.17228	2353.9712	185.17698	0.76345	0.58395	11	1015.5008	6.0348	3.55045	2.48436	13.73216	24.85631
a-Col-0-0.8agar	1661.1328	275.88682	68.37679	46.5516	0.27425	0.13438	0.66242	5.7112	8	12.39294	2.84	96.07603	11.17712	14.84469	1174	146.03082	2507.6736	192.50191	0.69776	0.56331	13	1073.152	5.54337	2.76561	2.77775	13.24518	22.34727
a-Col-0-0.8agar	2048.8192	271.4445	64.52744	47.9787	0.34942	0.08292	0.7655	5.41083	8	15.54989	3.44	87.898	17.23253	20.76798	1218	49.91994	2676.4288	192.23178	0.70818	0.69673	15	1492.3776	4.0889	2.2159	1.873	12.05594	21.90042
a-Col-0-0.8agar	1710.1824	226.82415	64.11274	38.4869	0.41771	0.22109	0.79517	5.51966	6	18.36822	3.30667	81.72151	17.28	23.29635	1216	57.72348	2150.7072	175.56637	0.77402	0.69722	12	1230.4384	5.01048	2.61238	2.39811	11.92917	23.14869
a-Col-0-0.8agar	1977.856	251.51905	70.25002	42.68427	0.39288	0.21227	0.79728	4.81878	7	13.16794	4.75429	89.37877	14.77555	20.04539	1196	89.52653	2480.7424	192.54571	0.76553	0.6704	14	1543.168	3.62824	2.23677	1.39147	12.82392	24.12215
a-Col-0-0.8agar	2213.2736	284.18018	61.58404	57.19593	0.3444	0.00544	0.7414	5.30659	8	12.8495	4.36	78.48545	16.79924	22.89734	1137	177.84263	2985.2672	202.35211	0.71206	0.67925	14	1598.6688	4.87	2.5409	2.32909	13.16861	22.23593
a-Col-0-0.8agar	2483.8144	325.71586	71.24901	56.00887	0.29421	0.05576	0.72653	5.34641	8	17.2642	2.56	101.22819	16.05112	22.68166	1215	59.35487	3418.7264	220.12992	0.67583	0.64413	19	1927.0656	3.68647	2.18645	1.55357	11.10126	19.74861
a-Col-0-0.8agar	2441.5232	285.77628	83.26523	44.47615	0.37568	0.30918	0.7703	5.09582	8	18.46636	3.08	93.29642	22.47302	26.74251	1182	130.87781	3169.5872	220.40598	0.77125	0.63157	13	1771.2128	5.31628	2.89332	2.42295	14.29686	25.90481
a-Col-0-0.8agar	2083.328	264.62963	74.59118	43.58205	0.37384	0.24108	0.76589	4.84695	7	18.59147	2.88	96.37719	15.68979	22.4	1214	59.89992	2720.1536	204.53448	0.77291	0.6258	13	1567.3344	4.54965	2.65733	1.89232	13.22503	23.91357
a-Col-0-0.8agar	2534.6048	324.32605	87.41841	46.50007	0.3028	0.31238	0.72982	5.15643	8	17.22018	2.96	106.36151	14.13806	23.18179	1212	68.48357	3472.896	226.21737	0.6975	0.6224	17	1896.96	4.51339	2.21091	2.30249	12.6812	19.75883
a-Col-0-0.8agar	2032.64	271.22489	65.92061	55.96362	0.34723	0.02634	0.7186	5.10867	7	12.49546	3.84	87.23916	12.8	21.5139	867	164.54787	2828.5952	206.47209	0.76126	0.59917	16	1573.1712	3.25816	1.80595	1.45221	12.75252	21.28543
a-Col-0-0.8agar	1419.5712	207.97241	58.78678	36.91443	0.41244	0.18871	0.75273	5.19133	8	14.01332	1.16	77.927	15.4663	23.04	991	229.30329	1885.9008	171.15428	0.82297	0.60896	15	1171.3536	2.86611	1.58325	1.28286	10.04042	16.7082
a-Col-0-0.8agar	2461.5936	327.64366	93.31685	50.12502	0.28815	0.30488	0.67347	4.24542	8	13.34891	3.68	118.42503	14.0363	19.46484	1202	112.27644	3655.0656	246.5604	0.75253	0.50884	20	2017.8944	2.74181	1.58412	1.16111	11.07606	19.13936
a-Col-0-0.8agar	2887.4752	389.6915	82.2598	63.1249	0.23894	0.06695	0.68418	5.20939	8	17.88979	2.6	121.23128	17.60873	21.12	1008	225.09109	4220.3136	252.14058	0.64703	0.57075	20	2230.784	3.85255	2.25956	1.59299	12.65392	22.63572
a-Col-0-0.8agar	2914.2016	347.72211	73.43313	68.11841	0.30288	0.00562	0.72424	5.02514	11	12.28933	4.88727	92.90819	16	21.79761	1116	184.65102	4023.808	233.13715	0.67047	0.67376	18	2323.7632	3.75105	1.99893	1.75213	13.51719	23.49375
a-Col-0-0.8agar	1711.104	228.96376	68.56793	36.51522	0.41016	0.3115	0.8034	4.93765	6	15.15306	4.32	84.24545	16.61537	23.48024	1206	80.64738	2129.8176	182.66175	0.79778	0.64445	13	1281.536	4.08333	2.3984	1.68493	11.82117	21.40219
a-Col-0-0.8agar	2613.6576	331.8774	75.11925	59.41678	0.2982	0.05304	0.70088	4.41791	8	13.81734	3.96	107.38974	16.68916	20.08621	1223	49.44694	3729.1008	231.01428	0.69608	0.61543	17	1937.92	4.16033	2.38367	1.78179	13.33308	25.11985
a-Col-0-0.8agar	2051.3792	288.92528	89.66806	43.8353	0.30881	0.37727	0.65144	5.12407	7	12.50711	2.69714	110.74503	14.59425	19.2	1065	222.03603	3149.0048	220.95871	0.76476	0.528	15	1484.1856	4.7892	2.279	2.5102	13.17893	19.29214
a-Col-0-0.8agar	2837.9136	357.82566	79.75545	63.46862	0.27853	0.05041	0.68182	4.50164	8	17.04861	2.76	119.11993	18.02256	20.96427	1139	180.14716	4162.2528	238.55548	0.66668	0.62666	15	1966.08	5.64419	3.13459	2.5096	15.18377	27.32082
a-Col-0-0.8agar	2702.0288	330.31898	73.00916	65.32347	0.3112	0.01227	0.732	5.17588	8	11.07744	3.04	123.82896	16.01279	21.84454	997	231.94396	3691.3152	231.17666	0.69986	0.63535	18	2147.84	3.85086	1.95928	1.89158	12.66915	19.89822
a-Col-0-0.8agar	3118.8992	405.7503	98.89806	57.51458	0.23806	0.24457	0.62034	5.46149	11	13.63493	2.44364	125.00306	16.68916	19.25326	1095	213.57434	5027.7376	267.6993	0.65976	0.54691	20	2396.672	4.57316	2.48097	2.09219	12.30008	21.90085
a-Col-0-0.8agar	1542.2464	227.41867	58.02973	44.68814	0.37472	0.06526	0.73544	5.29152	8	11.20881	2.76	75.8478	14.73391	19.24262	1200	110.9955	2097.0496	177.39852	0.78005	0.61583	12	1089.3312	4.74913	2.50564	2.24349	12.33982	22.11395
a-Col-0-0.8agar	3492.9664	469.05378	111.09578	65.668	0.19951	0.23247	0.59026	5.3297	12	14.89064	3.54667	138.38816	15.57187	20.76798	1128	187.09356	5917.696	300.43739	0.64052	0.48629	22	2552.5248	4.67107	2.57428	2.09679	13.11479	23.6878
a-Col-0-0.8agar	3086.4384	370.79427	88.53978	57.04839	0.2821	0.17079	0.68493	5.88442	11	16.77866	1.62909	114.02267	17.48032	24.45437	1063	210.2451	4506.2144	251.25809	0.67762	0.61437	18	2351.3088	5.25871	2.68763	2.57108	13.12748	22.16312
a-Col-0-0.8agar	5085.696	553.34081	121.67708	73.04908	0.20873	0.22102	0.65205	5.07938	13	16.83118	2.75692	154.53012	19.36991	23.89524	1128	183.16932	7799.5008	341.3772	0.61694	0.54839	26	4036.3008	4.5889	2.40332	2.18558	13.49158	21.74443
a-Col-0-0.8agar	1972.224	244.44689	84.1517	33.36031	0.41476	0.53053	0.77272	5.51968	8	11.14136	3.32	93.49719	19.09304	22.47302	1161	148.32397	2552.32	199.82677	0.81746	0.62067	13	1433.4976	4.79579	2.64718	2.14861	13.37955	24.41174
a-Col-0-0.8agar	2238.3616	293.67037	76.54839	50.66751	0.32615	0.15265	0.7042	5.06506	9	12.03215	4.05333	99.59051	13.57645	20.84672	1165	156.09612	3178.5984	209.14963	0.71219	0.64302	14	1572.864	4.81822	2.65289	2.16533	12.8763	25.90071
a-Col-0-0.8agar	2299.2896	323.2335	89.44297	43.28558	0.27655	0.38499	0.68411	5.47642	8	15.15156	2.52	109.68464	14.167	19.88125	997	230.24769	3360.9728	229.09284	0.70875	0.55053	18	1754.0096	4.06761	2.07106	1.99655	11.62746	19.44684
a-Col-0-0.8agar	3342.848	418.36285	101.02281	65.20361	0.24	0.16962	0.63465	4.97719	11	16.27293	3.14182	127.48932	15.49276	21.50438	1038	224.16958	5267.2512	280.83914	0.67128	0.53261	16	2313.5232	6.70868	3.61377	3.09491	15.97905	28.46837
a-Col-0-0.8agar	2300.6208	296.07508	80.02288	44.59954	0.3298	0.27667	0.72441	5.53208	11	12.34494	3.22909	96.24464	18.65905	22.21639	1181	119.64531	3175.8336	214.84667	0.72565	0.62632	14	1626.3168	5.32104	3.05169	2.26935	13.5697	25.18781
a-Col-0-0.8agar	3740.4672	424.80833	115.30136	59.72806	0.26047	0.33277	0.64447	5.03322	11	14.513	3.52	141.55599	16.9086	24.10006	1185	134.57712	5803.9296	291.43189	0.68603	0.55343	21	2935.6032	4.28888	2.3839	1.90498	13.6087	24.33618
a-Col-0-0.8agar	2818.9696	354.45153	100.41795	43.89872	0.28196	0.46119	0.72763	5.07473	11	15.12562	2.76364	103.5897	17.79384	23.04	1206	89.28606	3874.2016	246.20954	0.69462	0.58437	16	2075.136	5.2374	2.72662	2.51078	13.92564	23.44531
a-Col-0-0.8agar	3889.152	440.56988	112.82131	61.67171	0.25179	0.29147	0.67759	4.88194	11	11.98844	3.28727	150.58422	16.01279	22.94201	1156	167.40669	5739.7248	290.578	0.65955	0.57881	22	3053.568	4.15003	2.15033	1.99969	14.3129	22.18929
a-Col-0-0.8agar	3442.7904	384.79111	109.5406	49.50338	0.29219	0.43667	0.69597	4.8582	9	18.99118	3.05778	141.17167	17.4686	25.79922	1199	108.55874	4946.7392	282.15115	0.73326	0.54345	22	2870.5792	3.64295	2.07967	1.56328	11.15476	18.69073
a-Col-0-0.8agar	4628.48	544.4851	138.82414	63.01792	0.19619	0.43334	0.61965	5.32359	16	14.54955	2.92	167.32299	17.28	23.07553	1109	197.52215	7469.4656	338.05584	0.62087	0.50895	26	3625.1648	4.52549	2.39496	2.13065	13.06254	21.2847
a-Col-0-0.8agar	2764.8	326.55663	79.8817	58.83491	0.3258	0.08798	0.74196	5.02468	9	14.98116	3.73333	110.93248	18.10193	26.61969	1188	121.19818	3726.336	239.53749	0.73353	0.60552	14	1962.2912	5.89186	3.22021	2.67165	14.94541	28.20201
a-Col-0-0.8agar	3172.1472	378.8115	104.02093	52.00006	0.27779	0.36015	0.66265	5.07238	12	13.64489	2.16	125.43287	18.73572	23.89524	1102	200.79094	4787.0976	273.16629	0.72111	0.53421	19	2546.4832	4.30878	2.29757	2.01121	12.23486	18.66821
a-Col-0-0.8agar	3762.5856	428.95891	109.56977	58.24132	0.25696	0.31293	0.68952	5.34453	13	14.05429	2.85538	128.13483	17.92	23.11986	1147	176.17889	5456.7936	284.20991	0.66256	0.58535	19	2794.496	5.37089	2.90218	2.46871	14.16666	24.72713
a-Col-0-0.8agar	3224.576	404.12756	104.58475	54.91509	0.24811	0.32235	0.66193	5.33673	9	19.20957	2.31111	131.73638	17.23253	23.75771	1030	213.32135	4871.4752	284.68452	0.70444	0.49998	20	2489.9584	4.54805	2.55606	1.99198	12.32394	23.1865
a-Col-0-0.8agar	2261.2992	302.95979	76.30888	48.94117	0.3096	0.17397	0.70933	5.11208	8	13.71558	3.32	106.51128	13.36359	21.76	1177	131.4382	3187.9168	219.17293	0.72344	0.59155	18	1809.5104	3.59302	2.05964	1.53338	11.36569	19.38022
a-Col-0-0.8agar	2269.2864	289.00844	88.00674	41.26599	0.34141	0.409	0.72645	4.49682	7	18.21601	3.65714	96.37719	18.65905	20.60959	1022	219.43108	3123.8144	224.32223	0.77618	0.5667	16	1733.5296	3.8129	2.30659	1.50632	12.31819	22.35824
a-Col-0-0.8agar	1657.856	242.55905	74.57181	37.79053	0.3541	0.34967	0.75128	5.31603	7	9.96739	3.24571	76.94977	14.31084	18.32681	961	211.57741	2206.72	190.81898	0.78669	0.57215	14	1137.0496	4.12748	2.54787	1.57961	11.61298	20.69545
a-Col-0-0.8agar	1677.1072	249.3606	71.58845	37.63154	0.33893	0.32149	0.73061	5.81361	7	15.30139	2.28571	83.54503	15.58502	20.5698	934	218.94291	2295.5008	189.81951	0.76122	0.58491	13	1182.208	4.75916	2.72511	2.03405	11.31932	20.57509
a-Col-0-0.8agar	1790.464	235.17079	83.27863	34.12885	0.40683	0.50752	0.74518	4.37973	7	12.29612	2.74286	91.17954	16	20.65922	884	181.356	2402.7136	197.76238	0.84093	0.57529	14	1441.9968	3.16066	1.96424	1.19859	12.89142	22.02248
a-Col-0-0.8agar	3522.7648	404.34166	96.24352	63.24884	0.27077	0.15742	0.70872	4.74344	10	13.35771	4.544	122.56619	16.61537	22.35424	1018	216.17354	4970.5984	264.06876	0.65308	0.63483	19	2715.9552	4.41481	2.60143	1.81338	13.3632	24.22152
a-Col-0-0.8agar	2980.4544	345.37621	91.84724	52.95627	0.31398	0.25102	0.7247	5.65217	9	18.00277	1.70667	125.70738	20.32945	24.32	1051	227.53901	4112.6912	245.1671	0.70986	0.62311	21	2499.8912	3.44703	1.63451	1.81252	11.77797	17.15136
a-Col-0-0.8agar	2024.0384	300.21234	100.72659	36.24165	0.28221	0.59407	0.68083	4.89994	8	10.69803	3.08	117.05406	13.44	17.28	1095	203.63202	2972.8768	230.34989	0.76729	0.47935	17	1519.0016	3.47779	2.0822	1.39559	11.99995	22.87389
a-Col-0-0.8agar	2665.0624	315.9284	67.12913	65.28327	0.33554	0.00078	0.72725	4.66154	6	25.64429	1.38667	96.75599	16.68916	27.52744	1134	170.21163	3664.5888	228.88259	0.72448	0.63928	16	2087.424	3.70201	1.95215	1.74985	13.47924	23.38529
a-Col-0-0.8agar	3448.7296	440.56988	121.59182	52.92325	0.22327	0.46438	0.59245	4.79426	13	12.8573	2.92923	149.56932	15.80683	21.46625	1210	82.43179	5821.1328	296.71263	0.67347	0.49226	18	2543.4112	5.38968	2.80048	2.5892	15.04067	23.12745
a-Col-0-0.8agar	2974.1056	384.21543	92.90234	58.3976	0.25317	0.18798	0.65124	5.24367	12	8.81424	4.02667	126.90032	15.06381	19.87094	991	221.6822	4566.8352	253.71217	0.66034	0.58061	22	2377.5232	3.51548	1.93424	1.58124	11.7356	20.48848
a-Col-0-0.8agar	2412.2368	314.2225	85.24134	47.69037	0.30701	0.27375	0.7061	5.26385	10	11.10462	3.68	105.14032	14.73391	22.02195	1115	174.80275	3416.2688	225.52635	0.71773	0.59598	16	1787.8016	4.49645	2.48894	2.00751	13.29019	24.44238
a-Col-0-0.8agar	4368.5888	505.14004	121.60182	66.38555	0.21514	0.29245	0.62875	4.51785	11	18.8725	3.72364	151.67677	18.99625	22.48214	1184	136.74794	6948.0448	323.25417	0.63993	0.52537	19	3058.8928	5.93015	3.35511	2.57504	16.21345	28.79924
a-Col-0-0.8agar	1435.648	220.6626	58.4544	48.29831	0.37051	0.03556	0.69067	4.37734	6	15.15398	2.77333	73.53958	16.45435	17.93142	1167	142.46052	2078.6176	179.90946	0.81531	0.55738	10	893.3376	4.97021	2.99126	1.97895	14.40895	29.18847
a-Col-0-0.8agar	2333.0816	279.45392	79.79382	45.51521	0.37542	0.2591	0.76714	4.94872	8	14.30136	4.04	89.47916	17.70153	22.91522	1161	146.61173	3041.28	213.97158	0.76568	0.64037	15	1695.0272	4.27647	2.41836	1.85811	13.0713	22.879
a-Col-0-0.8agar	3437.2608	454.35814	102.48212	62.30688	0.20923	0.21182	0.62715	4.71907	11	13.54402	3.57818	137.49638	14.72	20.49	1212	84.50444	5480.7552	278.95223	0.61395	0.55509	20	2599.936	4.65966	2.60104	2.05862	14.26927	24.24201
a-Col-0-0.8agar	2152.96	276.70095	70.22017	47.37878	0.35337	0.14013	0.70679	5.96502	10	15.62744	1.472	88.34113	18.89897	23.68	1155	159.5431	3046.0928	209.67877	0.75778	0.61537	14	1555.7632	5.27824	2.54707	2.73117	11.97187	19.09302
a-Col-0-0.8agar	3324.2112	379.74876	95.79755	60.22478	0.28967	0.18789	0.68205	4.93122	11	14.59236	2.85091	129.41322	15.80683	24.9682	1038	223.4972	4873.8304	265.78971	0.69991	0.59132	20	2691.3792	3.66041	2.07268	1.58773	12.46836	22.51136
a-Col-0-0.8agar	1850.88	244.71199	62.66467	49.66167	0.3884	0.05219	0.75128	4.75906	8	12.11911	3.12	85.48387	16.03835	21.12969	1075	202.67955	2463.6416	189.48784	0.77433	0.64778	13	1379.1232	4.39664	2.27674	2.1199	12.92823	22.93165
a-Col-0-0.8agar	3434.5984	435.80594	98.52475	64.0032	0.22725	0.16522	0.64206	4.92636	11	12.31978	3.86909	141.93642	16.20351	20.3697	1182	131.51806	5349.376	279.62659	0.64163	0.55199	23	2715.7504	3.55401	1.98338	1.57063	12.2724	21.76186
a-Col-0-0.8agar	2414.8992	290.94176	71.07916	51.01394	0.35851	0.10243	0.76638	5.04492	10	10.77136	3.904	91.33093	15.17219	25.7595	1146	159.90622	3151.0528	210.4261	0.72326	0.68535	15	1787.6992	4.60443	2.92142	1.68301	13.18281	25.14687
a-Col-0-0.8agar	3296.3584	368.31972	111.43255	44.7429	0.30535	0.52175	0.7389	4.85597	9	14.51537	4.01778	132.7607	19.43325	25.03374	1120	193.97423	4461.1584	271.98302	0.73844	0.55996	17	2471.0144	4.66902	2.39657	2.27245	14.61136	26.43906
a-Col-0-0.8agar	3153.1008	380.90011	105.9214	49.40521	0.2731	0.41297	0.67584	5.13635	10	15.72932	3.264	140.52225	16.64	24.96	1157	160.1312	4665.4464	274.78138	0.7214	0.52477	21	2486.0672	3.74431	2.04615	1.69816	12.0424	21.22102
a-Col-0-0.8agar	2611.9168	317.38253	70.53576	63.21558	0.32584	0.01191	0.70813	4.81112	9	8.90997	3.62667	115.16622	16.7504	21.5139	991	209.84995	3688.448	224.75197	0.70814	0.64977	17	2022.2976	3.93191	2.02444	1.90747	13.40341	23.33655
a-Col-0-0.8agar	3603.456	388.43814	99.73906	59.97014	0.30011	0.2199	0.71599	5.16704	12	14.02012	4.24	136.59128	19.58023	26.38788	1096	199.5545	5032.8576	269.38917	0.69352	0.62398	18	2686.6688	5.18137	2.54912	2.63225	14.51427	24.70609
a-Col-0-0.8agar	1442.816	207.62967	65.19169	34.2287	0.42057	0.32239	0.7594	4.40625	6	15.05424	4.10667	66.76468	17.22064	19.25326	1134	177.16094	1899.9296	171.46989	0.82584	0.61666	11	1052.2624	3.94344	2.17511	1.76834	12.13768	23.09123
a-Col-0-0.8agar	4186.4192	456.09849	130.03626	59.13221	0.25289	0.43204	0.66231	5.05899	14	13.08111	2.74286	163.30267	17.5738	23.96371	1101	202.64008	6320.9472	314.17724	0.68884	0.53297	24	3403.0592	3.91351	2.10045	1.81434	13.3224	23.00924
a-Col-0-0.8agar	2291.3024	327.69466	96.2216	43.36924	0.26814	0.43864	0.629	4.8929	9	14.03947	2.95111	110.90032	14.31084	21.12969	958	217.84857	3642.7776	242.32467	0.73948	0.49034	15	1603.7888	5.43502	2.83884	2.59618	13.85546	22.75675
a-Col-0-0.8agar	2635.8784	346.37227	100.84926	46.6688	0.27609	0.41893	0.634	5.27803	11	13.22145	2.64727	125.01248	14.77555	21.65622	981	226.68921	4157.5424	254.89157	0.73589	0.50983	15	1826.5088	5.43333	2.84859	2.58474	14.01401	23.59265
a-Col-0-0.8agar	3250.3808	394.57304	77.05885	73.80371	0.26235	0.00186	0.68581	4.39709	8	18.36812	3.92	107.20229	18.21472	21.73175	1089	199.88497	4739.4816	258.5318	0.65522	0.61111	17	2355.8144	5.12745	2.76563	2.36182	13.99602	26.35829
a-Col-0-0.8agar	2664.0384	324.8884	81.66247	54.18149	0.31716	0.15108	0.73407	4.74311	8	13.98656	4	102.04622	16	20.65922	1107	195.71663	3629.1584	227.05374	0.69887	0.64937	16	2067.2512	4.07381	2.16932	1.90449	13.70096	24.71444
a-Col-0-0.8agar	2189.7216	280.7206	81.36922	44.32188	0.34918	0.29417	0.73634	5.09415	6	20.43528	2.98667	90.20622	13.74138	22.69971	1027	225.11775	2973.7984	209.87194	0.74762	0.62473	15	1713.2544	3.83376	2.2193	1.61446	13.36331	25.50967
a-Col-0-0.8agar	2278.5024	311.99744	74.88417	54.87407	0.29414	0.09076	0.65298	4.70925	8	16.76812	3	94.77719	15.58502	21.12	1180	137.26252	3489.3824	223.68467	0.71694	0.57225	14	1611.5712	5.02113	2.869	2.15212	14.40133	24.96816
a-Col-0-0.8agar	2930.2784	340.03659	78.5598	60.66793	0.31847	0.06393	0.75056	5.41142	10	13.25583	3.168	92.74738	17.4686	26.24	1106	207.53072	3904.1024	238.02362	0.69999	0.64995	17	2344.5504	4.17265	2.25715	1.9155	13.49666	22.03342
a-Col-0-0.8agar	3427.1232	432.48282	96.94539	66.53732	0.23025	0.12929	0.62125	4.74314	11	11.96277	3.78182	121.71209	14.08	19.84	1215	85.24084	5516.4928	275.83153	0.63779	0.56605	17	2389.2992	5.55554	2.82024	2.73531	14.77267	28.89712
a-Col-0-0.8agar	2271.9488	297.82647	88.47914	43.53877	0.32187	0.37225	0.67977	5.24722	9	10.72688	3.87556	116.65642	14.98202	20.99356	1019	219.19854	3342.2336	220.0104	0.73872	0.58982	16	1699.9424	4.15611	2.48338	1.67273	12.41529	23.27812
a-Col-0-0.8agar	3379.3024	419.53304	92.86407	69.71727	0.24127	0.07789	0.66837	4.53178	9	14.93193	3.87556	142.15051	15.38664	19.85032	1201	108.17116	5056	270.93569	0.6458	0.5785	20	2631.5776	4.06493	2.14845	1.9176	13.68476	22.3859
a-Col-0-0.8agar	3434.0864	428.1503	104.0477	59.59144	0.23541	0.25604	0.65532	5.14905	12	15.83849	3.33333	137.96777	14.38221	22.35424	1144	171.35052	5240.32	281.04368	0.65641	0.54635	17	2472.3456	5.83972	3.3926	2.45	15.58557	28.64337
a-Col-0-0.8agar	2629.3248	339.74485	92.94901	48.44168	0.28625	0.32811	0.69279	5.33727	11	13.59963	3.17091	111.47209	17.04131	22.69971	1113	194.02577	3795.2512	242.79284	0.71463	0.56051	14	1787.4944	6.21294	3.3299	2.88304	14.70853	26.70632
a-Col-0-0.8agar	1586.3808	216.02731	72.43828	31.30726	0.42717	0.46952	0.79158	4.75434	8	13.95558	2.4	80.17642	16.79924	22.10549	852	176.32357	2004.0704	179.69219	0.8318	0.61739	11	1146.1632	4.47246	2.23467	2.23779	13.28227	22.30406
a-Col-0-0.8agar	4955.8528	555.17765	116.0556	79.25882	0.20205	0.13241	0.64591	5.0079	13	15.79673	3.10154	177.25793	17.32734	22.72676	1200	112.48555	7672.6272	331.64474	0.59737	0.56622	27	3919.0528	4.26774	2.34897	1.91877	13.49552	24.61514
a-Col-0-0.8agar	2943.7952	343.37076	106.38748	43.83366	0.31376	0.50375	0.72688	5.04086	9	15.32095	3.52	115.55835	17.40988	25.55195	1153	150.43603	4049.92	252.9221	0.73659	0.57829	17	2173.6448	4.96721	2.55051	2.41669	13.80169	23.2701
a-Col-0-0.8agar	3047.3216	381.24285	110.17566	46.77983	0.26347	0.48235	0.70554	5.34741	10	11.91011	3.424	135.82816	16.64	21.20709	1123	187.57932	4319.1296	262.53984	0.68864	0.55557	18	2214.912	4.85739	2.40175	2.47003	13.93965	25.21021
a-Col-0-0.8agar	2510.0288	322.17311	77.50404	52.07728	0.30389	0.1428	0.72825	5.26714	9	14.34535	2.73778	113.26896	15.58502	22.04054	1121	181.67829	3446.6816	219.69802	0.68193	0.65349	19	2089.8816	3.15189	1.82592	1.32694	11.81212	18.49106
a-Col-0-0.8agar	2123.9808	253.59434	75.06925	43.52318	0.41503	0.24686	0.74092	5.21849	9	12.66352	2.63111	88.35997	21.15875	25.47972	1008	217.91971	2866.688	202.46025	0.79836	0.65115	13	1575.1168	5.00617	2.2818	2.72437	12.49643	20.36867
a-Col-0-0.8agar	2609.4592	340.90173	102.2677	44.11262	0.28216	0.47095	0.64663	5.70925	12	11.75169	2.8	121.57012	16.64	20.5698	1025	228.57384	4035.4816	248.71549	0.72958	0.5301	19	2119.168	3.84714	1.7455	2.10164	11.97356	16.9846
a-Col-0-0.8agar	3490.0992	478.57614	101.04669	68.98486	0.19149	0.13263	0.61468	4.93989	12	13.37979	3.14667	155.1019	13.19394	19.2	949	217.35225	5677.8752	280.02625	0.58512	0.55931	18	2248.9088	6.67504	3.56989	3.10515	15.35957	28.40257
a-Col-0-0.8agar	2335.232	315.29392	83.45676	48.0048	0.29519	0.25279	0.68791	5.31476	9	15.43119	1.95556	104.00229	14.21031	20.48	1043	224.98444	3394.6624	225.85582	0.71633	0.57528	19	1902.1824	3.23826	1.62885	1.60941	11.44734	19.05241
a-Col-0-0.8agar	1500.3648	227.03044	65.475	37.32483	0.3658	0.25956	0.74349	4.81732	5	19.64735	1.984	82.37483	12.95901	17.92	1122	189.10843	2017.9968	173.41945	0.76386	0.62692	15	1142.9888	2.87885	1.83289	1.04736	10.04274	18.15856
a-Col-0-0.8agar	1568.5632	203.23283	63.33942	34.63198	0.47723	0.29127	0.82621	6.36736	7	12.28693	2.51429	73.34661	20.32945	22.97769	1036	214.79991	1898.496	165.98498	0.81672	0.71544	15	1282.2528	3.18829	1.55878	1.6295	10.24811	15.43894
a-Col-0-0.8agar	2009.9072	298.68608	62.75757	55.11809	0.28311	0.01666	0.70706	5.0941	9	11.28609	2.98667	90.43916	15.06381	17.40988	1070	216.19898	2842.624	197.34733	0.66072	0.64852	14	1438.72	5.04258	2.58201	2.46056	13.073	21.51815
a-Col-0-0.8agar	2087.3216	285.4657	78.64291	40.7915	0.32188	0.33177	0.76236	5.19789	10	11.06336	2.816	96.67835	12.81599	20.32945	1185	112.38327	2737.9712	206.58949	0.72369	0.61459	16	1575.3216	4.01622	2.32947	1.68675	12.1093	22.52397
a-Col-0-0.8agar	2175.6928	302.39192	73.9648	48.63658	0.299	0.15703	0.73458	5.70484	10	13.14352	2.944	94.08229	16.35447	22.4	1189	117.15375	2961.8176	212.12254	0.70148	0.60762	14	1528.9344	4.88075	2.67294	2.20782	13.76404	25.77491
a-Col-0-0.8agar	2230.0672	332.1935	85.73855	49.11662	0.25395	0.25586	0.61274	5.27005	9	15.26814	2.98667	111.60464	13.44	18.32681	1220	50.95096	3639.5008	225.74386	0.67956	0.54992	15	1487.4624	5.17898	2.62334	2.55565	14.08136	24.96898
a-Col-0-0.8agar	2745.4464	352.64134	76.98542	58.83196	0.27743	0.06897	0.68785	5.01664	8	20.52743	2.64	104.807	19.25326	22.35424	1206	88.61151	3991.3472	231.83681	0.65743	0.64189	17	1979.6992	5.07042	3.09409	1.97633	13.19408	23.7082
a-Col-0-0.8agar	2203.5456	303.28921	77.2214	43.51718	0.30104	0.26826	0.7481	5.91454	12	13.25168	2.37333	98.24229	16.20351	20.89578	1019	221.27359	2945.536	206.51195	0.68091	0.64929	19	1750.7328	3.22059	1.86682	1.35377	11.08896	19.70161
a-Col-0-0.8agar	2345.5744	328.83821	76.65224	51.28311	0.27258	0.14561	0.68538	4.91864	9	14.24016	2.91556	102.87367	15.26638	20.63938	1101	212.43117	3422.3104	220.89992	0.67176	0.60404	16	1734.8608	4.46751	2.43123	2.03628	13.30916	25.71479
a-Col-0-0.8agar	3675.0336	470.41143	132.03377	51.8817	0.2087	0.53655	0.58694	4.84577	11	18.23179	2.32727	175.72777	16.6523	20.08621	1181	146.16087	6261.3504	308.47224	0.65575	0.48533	22	2832.1792	4.64983	2.25116	2.39866	13.93006	21.43579
a-Col-0-0.8agar	1830.0928	240.6657	68.82384	41.86877	0.39706	0.21138	0.76035	5.53104	7	16.44178	3.15429	80.72545	18.21472	21.1103	1223	48.85693	2406.912	187.56186	0.77935	0.65372	11	1250.7136	6.00462	2.69849	3.30614	14.52143	22.54542
a-Col-0-0.8agar	2859.2128	376.3613	120.05332	39.04473	0.25366	0.65398	0.64903	5.37994	9	16.64661	2.70222	136.41715	16.61537	20.33952	1195	117.8219	4405.3504	274.52278	0.72941	0.47676	20	2237.1328	4.21762	2.3218	1.89582	11.88676	19.54501
a-Col-0-0.8agar	2195.968	291.65389	76.7198	43.80858	0.32441	0.25829	0.75111	5.73162	10	14.48963	2.688	93.70348	16.01279	23.68	1165	151.61464	2923.6224	208.62734	0.71533	0.63401	15	1631.5392	4.84573	2.52505	2.32068	12.74472	22.76158
a-Col-0-0.8agar	2283.3152	293.01705	80.56495	44.13981	0.33419	0.28972	0.74673	4.83489	7	19.54957	1.82857	96.88464	18.56	21.50438	1052	224.36354	3057.7664	210.26251	0.71758	0.64901	15	1764.1472	3.86203	2.30298	1.55905	14.17058	26.19392
a-Col-0-0.8agar	2556.6208	351.05856	109.33553	39.05744	0.26069	0.59855	0.65316	6.02353	12	16.30162	2.08	120.39051	14.38221	21.12	1216	60.51446	3914.24	254.52662	0.72503	0.49592	17	1921.4336	5.1736	2.43677	2.73682	13.15428	20.95814
a-Col-0-0.8agar	1519.104	219.88063	64.95252	36.38914	0.39484	0.27271	0.77101	5.25484	7	8.16235	3.97714	64.62506	14.31084	18.32681	1021	229.61054	1970.2784	168.93543	0.76831	0.66889	11	1028.5056	4.66804	2.68636	1.98168	13.64694	25.27775
a-Col-0-0.8agar	2681.344	322.56134	78.2075	55.76435	0.32385	0.10621	0.75147	5.29113	10	15.4523	3.52	96.71051	19.17865	24.32	1154	163.2544	3568.128	223.20981	0.69199	0.67629	16	2020.352	4.49433	2.4912	2.00313	13.62399	22.69589
a-Col-0-0.8agar	1578.1888	244.99041	70.21929	38.58494	0.33042	0.28748	0.74393	5.49585	8	13.60881	3.4	75.72858	13.44	19.85032	1131	179.76652	2121.4208	187.59243	0.76571	0.56356	12	1023.2832	5.568	3.15671	2.41129	11.59084	21.67415
a-Col-0-0.8agar	2115.4816	256.47825	82.32258	39.40595	0.40413	0.39334	0.76697	5.04508	9	11.45358	2.45333	94.21093	17.5738	22.35424	1093	206.34195	2758.2464	203.50772	0.79347	0.64189	14	1536.6144	4.39073	2.47314	1.91759	12.58792	22.70046
a-Col-0-0.8agar	2673.4592	341.3676	72.89369	60.58325	0.2883	0.03345	0.67604	5.32152	10	14.7585	2.176	93.63526	15.06381	23.98933	1221	58.65151	3954.5856	232.33818	0.68061	0.62236	15	1847.6032	5.80429	2.95507	2.84922	12.87368	22.43896
a-Col-0-0.8agar	2695.8848	355.33779	74.95333	61.12524	0.2683	0.04047	0.7102	5.00036	8	17.40175	3.2	107.19287	13.78602	17.8513	1145	177.74701	3795.968	226.93059	0.63863	0.65785	21	2152.8576	3.15683	1.93267	1.22416	11.18925	21.01152
a-Col-0-0.8agar	2328.3712	303.84605	78.41375	52.11061	0.31692	0.15001	0.69237	5.20715	7	16.13478	2.92571	112.57796	16.9449	20.76798	1176	141.7392	3362.9184	218.78323	0.72005	0.61127	14	1677.824	5.29816	2.84905	2.4491	14.04798	24.05517
a-Col-0-0.8agar	1985.8432	251.37157	73.21084	43.46579	0.39493	0.22921	0.74787	5.45015	9	11.19058	4.19556	82.66819	16.89648	22.43654	1223	46.90416	2655.3344	195.40125	0.77734	0.65358	12	1429.6064	5.10573	2.98376	2.12197	14.31398	25.93188
a-Col-0-0.8agar	2412.544	342.80289	94.35609	45.09178	0.25799	0.39459	0.63561	4.71352	11	9.39521	2.61818	126.05012	14.09454	19.09304	1055	225.55044	3795.6608	244.68465	0.71378	0.50637	18	1926.8608	3.4838	1.90323	1.58057	12.22998	20.06958
a-Col-0-0.8agar	2107.5968	265.83979	92.54236	36.97977	0.37476	0.52507	0.70617	5.51265	6	15.57214	3.78667	99.57719	16.61537	21.1103	939	216.06943	2984.5504	215.70781	0.81142	0.5692	16	1630.4128	3.53477	2.03713	1.49764	12.54474	21.95252
a-Col-0-0.8agar	2025.1648	253.2006	77.42133	36.19837	0.39695	0.41117	0.7858	6.07143	9	16.4379	1.84889	86.11997	20.00448	23.04	1162	150.86749	2577.2032	196.91495	0.7777	0.65632	13	1494.1184	5.10461	2.45751	2.6471	13.73931	23.55163
a-Col-0-0.8agar	2966.528	372.10092	91.75401	55.09696	0.26924	0.22086	0.66787	6.08656	10	16.31591	2.048	110.97796	18.56	21.18777	1139	183.75255	4441.8048	248.5528	0.66797	0.60342	21	2394.0096	3.77531	1.90473	1.87058	12.37761	19.63231
a-Col-0-0.8agar	2456.576	333.43354	92.64241	44.23557	0.27767	0.39523	0.70054	5.77611	12	11.95273	2.4	114.49406	15.49276	20.60959	972	237.9916	3506.688	231.94703	0.69563	0.5738	17	1881.7024	4.57523	2.58242	1.99281	12.33543	22.0607
b-fer-4-0.8agar	3092.3776	255.1716	76.21861	56.01997	0.59681	0.08912	0.87928	3.48392	5	30.71338	2.688	89.21796	38.66575	40.29968	906	188.25249	3516.928	224.44728	0.87959	0.77139	14	2640.384	3.53852	1.8198	1.71872	13.90563	22.64073
b-fer-4-0.8agar	4150.8864	401.73065	96.1363	70.80491	0.32321	0.088	0.73035	4.29154	8	21.81312	4.16	131.83677	24.05753	32.63372	991	214.46911	5683.4048	289.69223	0.72111	0.62155	15	3247.616	5.7421	2.94245	2.79965	17.3476	27.93781
b-fer-4-0.8agar	1403.1872	186.25789	68.86017	28.41174	0.50827	0.50276	0.82064	4.46445	4	16.11606	3.28	67.22113	7.68	15.89727	1040	213.87146	1709.8752	166.72506	0.89513	0.63434	12	1183.232	2.87658	1.51012	1.36646	12.24887	17.8156
b-fer-4-0.8agar	3770.1632	326.71192	104.91349	58.72127	0.44385	0.27343	0.77046	3.36944	7	12.0708	5.53143	133.81167	24.45437	33.92	1157	171.05262	4893.3888	272.69763	0.83467	0.6371	17	3234.9184	3.19393	1.97077	1.22315	14.90795	26.57958
b-fer-4-0.8agar	5643.264	422.43027	166.15883	51.3805	0.3974	0.68137	0.79784	3.25243	6	18.86116	4.05333	174.70735	26.74251	34.23252	1206	111.66468	7073.1776	360.27249	0.85286	0.54636	22	5049.5488	2.59704	1.51446	1.08258	15.20318	28.26036
b-fer-4-0.8agar	2721.4848	240.32847	69.2528	54.32902	0.59211	0.05667	0.8411	3.41609	6	19.16351	5.65333	77.50109	15.57187	39.43148	1146	152.90847	3235.6352	212.18899	0.88291	0.75957	15	2404.9664	2.64743	1.41347	1.23724	12.99502	20.25488
b-fer-4-0.8agar	5787.4432	390.34482	162.87833	49.95126	0.47731	0.6857	0.85981	2.35389	5	20.5286	4.16	168.05005	31.59423	41.45698	1051	206.8526	6731.0592	359.69322	0.92148	0.56212	28	5431.7056	1.42878	0.78133	0.64744	11.64683	21.32834
b-fer-4-0.8agar	2708.3776	282.52528	94.64646	44.26685	0.42639	0.41091	0.77812	4.15383	6	16.22443	5.76	92.63367	21.76	23.47151	942	196.77398	3480.6784	231.40919	0.81907	0.63556	11	1827.4304	5.7208	3.29487	2.42593	16.78498	33.03617
b-fer-4-0.8agar	3914.0352	321.95902	108.90057	53.77637	0.4745	0.36956	0.82297	3.18396	4	26.54449	5.52	113.40151	27.34081	36.79304	1131	173.92815	4755.968	276.37828	0.85843	0.64391	15	3298.9184	3.90435	2.12361	1.78074	17.16777	28.70689
b-fer-4-0.8agar	6081.024	402.51262	122.52332	76.18085	0.47166	0.1957	0.77882	2.95286	6	20.99828	7.89333	127.59522	30.73333	39.58181	1152	160.2966	7808	336.39899	0.83575	0.67527	17	5259.8784	4.03853	2.02747	2.01315	18.36086	31.92322
b-fer-4-0.8agar	5315.9936	304.80215	112.70425	61.51566	0.71905	0.29261	0.95908	2.12388	3	34.95971	11.41333	98.02657	31.36	31.36	1222	59.68249	5542.8096	285.52317	0.93675	0.81943	23	4981.1456	1.40075	0.82037	0.59286	11.79085	21.65398
b-fer-4-0.8agar	4514.0992	395.94953	130.16151	69.96148	0.36183	0.30438	0.64523	3.15695	7	21.91023	7.63429	158.3058	23.29635	31.77521	1022	203.75966	6996.0704	328.36485	0.82931	0.5261	19	3677.184	3.5383	2.18465	1.35453	15.12983	24.70715
b-fer-4-0.8agar	4561.3056	390.82173	164.1521	40.41572	0.37527	0.78445	0.7891	3.31251	6	12.83384	3.41333	163.55835	25.1887	28.86393	853	131.7156	5780.3776	347.07785	0.88807	0.47582	27	4196.2496	1.86779	0.94548	0.92325	11.54792	16.02442
b-fer-4-0.8agar	1667.7888	161.42654	48.72826	45.17528	0.80427	0.00571	0.9834	1.9252	3	20.23581	6.50667	49.32939	38.92968	38.92968	868	168.52003	1695.9488	153.21371	0.94912	0.8928	11	1440.256	2.18419	1.23248	0.95494	12.62565	25.97075
b-fer-4-0.8agar	2069.7088	182.56538	67.90153	39.19376	0.78034	0.25018	0.99679	1.47247	0	NA	10.24	49.44861	27.78662	35.84	802	51.69139	2076.3648	173.9642	0.95289	0.85941	10	1763.0208	2.38625	1.52057	0.86568	16.11453	37.27729
b-fer-4-0.8agar	3654.8608	459.39498	112.41378	59.22493	0.21762	0.31976	0.63503	4.50252	11	17.37097	2.21091	142.90032	15.57187	22.26243	1024	224.19411	5755.392	298.16818	0.64905	0.5166	20	2770.2272	4.83587	2.17092	2.67492	13.9788	21.32725
b-fer-4-0.8agar	5870.3872	606.3611	107.25114	99.94526	0.20064	0.00496	0.66726	4.15666	13	15.88922	4.33231	147.49954	19.71574	23.29635	1058	219.03653	8797.7984	343.54955	0.56658	0.62503	24	4767.3344	4.60068	2.44026	2.16711	15.42678	24.575
b-fer-4-0.8agar	2651.3408	339.80918	82.6473	53.17176	0.28854	0.17183	0.70885	5.2093	8	16.67558	3.84	102.0878	17.92	21.12	1028	222.53314	3740.3648	231.26195	0.68056	0.62297	16	1988.096	4.7349	3.00397	1.73093	12.80272	24.27547
b-fer-4-0.8agar	2944.1024	385.56756	103.5385	46.7366	0.24886	0.43754	0.70446	4.90913	9	17.29437	3.30667	123.63209	14.77555	21.91007	1028	221.21935	4179.2512	263.04728	0.68223	0.53468	18	2277.888	4.56044	2.58699	1.97346	14.26627	23.53451
b-fer-4-0.8agar	2651.3408	301.39586	93.00846	46.45493	0.36678	0.36081	0.77202	4.49337	7	22.50317	2.83429	114.27835	20.72849	26.31015	1194	122.44999	3434.2912	239.00745	0.793	0.58325	17	2118.656	3.62597	2.18024	1.44574	12.64855	22.99449
b-fer-4-0.8agar	4184.1664	483.81146	108.95501	69.93258	0.22463	0.17344	0.68198	4.4849	11	15.18295	2.67636	147.78738	17.00522	24.04902	1207	93.8243	6135.296	304.81773	0.63003	0.5659	19	3029.1968	5.26376	2.84864	2.41512	16.48562	26.88085
b-fer-4-0.8agar	4665.9584	516.20197	112.18988	79.46203	0.22004	0.11013	0.61879	4.02796	8	22.75558	4.48	140.0619	20.44998	23.26116	1170	159.6778	7540.4288	324.87235	0.62935	0.55555	21	3604.992	4.43981	2.81562	1.62419	16.9273	30.52196
b-fer-4-0.8agar	2268.4672	293.48292	99.40564	41.5489	0.33096	0.49359	0.68532	4.39401	7	13.14307	3.56571	103.29796	16	21.1103	1173	137.47727	3310.08	240.3881	0.81909	0.49331	15	1720.5248	4.17097	2.26357	1.9074	13.06298	21.18988
b-fer-4-0.8agar	3564.544	403.95343	109.89107	55.24402	0.27451	0.35584	0.71531	4.17888	9	13.76173	5.01333	138.25561	18.10193	24.72091	1044	218.56807	4983.1936	281.00397	0.69563	0.56727	16	2642.432	5.87188	3.16037	2.71152	16.38405	27.2861
b-fer-4-0.8agar	4777.984	489.66472	121.82269	70.87833	0.25041	0.24423	0.67151	4.02212	9	23.39989	4.90667	144.2336	21.76	26.24	1082	206.15286	7115.264	326.38918	0.66656	0.56362	20	3596.288	4.86041	2.74022	2.12019	15.46744	28.04262
b-fer-4-0.8agar	3491.0208	403.09382	122.65193	50.61968	0.26999	0.50257	0.6919	4.0986	8	20.48293	4.04	145.10425	18.83384	23.89524	1227	48.64155	5045.5552	307.97594	0.76403	0.46252	15	2550.272	6.06702	3.05421	3.01281	17.96538	27.29757
b-fer-4-0.8agar	2500.608	298.05389	87.96013	47.16418	0.35373	0.30624	0.71088	4.89066	10	11.28109	4.864	98.68151	16	23.11986	1149	152.13152	3517.6448	228.35003	0.76614	0.60263	11	1544.9088	7.3379	4.18563	3.15227	16.19395	32.76935
b-fer-4-0.8agar	2535.2192	280.35902	88.51885	41.16816	0.40532	0.41517	0.762	4.54592	7	17.52301	2.19429	103.50425	20.44998	27.49022	1171	135.76082	3327.0784	225.68173	0.80497	0.62551	15	2060.1856	4.00104	2.23668	1.76436	13.78356	22.04233
b-fer-4-0.8agar	2270.208	270.43512	64.37933	58.64024	0.39008	0.00867	0.75733	4.85724	9	11.44095	3.30667	92.87603	16.7504	23.74909	1195	108.13418	2997.6576	207.16739	0.76605	0.66471	14	1819.0336	4.15487	2.31179	1.84308	13.13798	22.40461
b-fer-4-0.8agar	4651.7248	458.40672	108.71105	72.81482	0.27818	0.14486	0.69343	4.07266	9	19.32443	4.01778	153.70267	22.0684	26.86476	1122	193.03627	6708.3264	308.71216	0.67345	0.61336	20	3669.7088	4.7261	2.66087	2.06685	15.2355	26.97245
b-fer-4-0.8agar	3142.4512	351.15505	108.87781	46.32772	0.32024	0.48081	0.71642	4.46764	11	11.14722	3.98545	127.50816	15.36	24.05753	1160	162.182	4386.304	268.03756	0.7633	0.54965	14	2333.184	5.59185	3.00786	2.58398	17.43821	28.8984
b-fer-4-0.8agar	3123.5072	366.59269	87.60794	61.81588	0.29207	0.11238	0.67768	4.20631	9	19.07807	3.02222	105.95445	19.25326	23.35781	1225	54.20332	4609.1264	254.02629	0.69294	0.60827	14	2123.3664	6.5151	3.88374	2.63136	15.39833	24.69829
b-fer-4-0.8agar	3953.664	396.69382	112.63393	55.79177	0.31572	0.36719	0.74895	4.11911	9	18.83022	2.45333	128.87912	18.65905	28.62167	1114	195.91069	5278.9248	287.51311	0.72477	0.60103	17	3212.5952	4.403	2.51198	1.89102	16.63344	27.96883
b-fer-4-0.8agar	1411.2768	197.71357	67.6616	31.33312	0.45368	0.4184	0.79651	4.67214	6	13.35895	4.37333	60.77174	19.17865	20.92516	930	202.95812	1771.8272	168.24081	0.85093	0.62656	8	812.7488	6.76474	3.87861	2.88613	15.66045	29.95529
b-fer-4-0.8agar	3914.6496	434.93853	92.4029	75.29636	0.26004	0.04077	0.69171	4.2789	10	15.95575	4.928	124.62816	19.24262	23.68	1112	191.39749	5659.3408	280.52794	0.64498	0.6251	22	3196.6208	3.52342	2.06062	1.4628	13.50328	23.41205
b-fer-4-0.8agar	3099.4432	345.78879	86.04494	62.5058	0.32574	0.09558	0.7027	4.16911	10	13.75324	4.032	99.56387	17.96566	26.2712	983	220.45861	4410.7776	258.03449	0.74622	0.58498	16	2393.8048	4.535	2.69424	1.84075	13.94867	22.62303
b-fer-4-0.8agar	3386.88	349.88837	98.11741	53.30235	0.34766	0.29622	0.73977	4.16004	8	22.149	4.16	113.73874	25.35886	32.28672	1066	216.20361	4578.304	263.56046	0.75327	0.6127	15	2558.7712	5.52976	3.12271	2.40704	15.60766	28.34461
b-fer-4-0.8agar	2649.3952	295.49941	71.93839	53.93644	0.38128	0.07857	0.77362	4.88054	6	25.08286	3.68	94.01016	25.16429	27.34081	1009	225.08665	3424.6656	215.71869	0.73001	0.71545	15	2127.6672	3.96981	2.2615	1.70831	13.95814	24.6075
b-fer-4-0.8agar	3063.0912	313.01234	91.73907	54.51973	0.39287	0.22848	0.75391	4.64745	8	16.36861	4.36	105.94893	21.1103	26.31015	808	111.97768	4062.9248	239.95367	0.76659	0.66852	14	2411.9296	5.01113	2.84954	2.16158	15.28121	27.69416
b-fer-4-0.8agar	4040.0896	469.82243	135.35045	57.52047	0.23	0.4817	0.6385	3.98677	9	16.10021	3.62667	172.9199	12.16	24.37047	1029	222.13509	6327.5008	341.87552	0.72767	0.43438	22	3140.3008	3.88154	2.05854	1.82301	14.71806	23.90546
b-fer-4-0.8agar	4069.5808	389.3754	104.11829	65.15072	0.3373	0.19119	0.74526	3.92727	8	19.75018	3.28	137.55128	19.84	35.58768	1159	160.14993	5460.5824	283.23824	0.72742	0.63746	16	3245.9776	5.10698	2.3588	2.74819	17.44356	26.45883
b-fer-4-0.8agar	2928.7424	316.38647	94.54591	49.992	0.36767	0.31698	0.72192	4.5795	6	19.39828	4.37333	102.247	19.09304	23.53251	1026	217.50172	4056.8832	245.41345	0.77568	0.61107	15	2309.9392	4.61454	2.40569	2.20886	14.64806	25.1641
b-fer-4-0.8agar	4094.976	433.63417	102.11818	69.80939	0.27366	0.13178	0.68394	4.35241	11	15.56234	3.72364	135.08225	19.87094	25.14801	1159	164.11277	5987.328	291.56645	0.67238	0.60532	20	3224.8832	4.04003	2.3856	1.65443	14.91847	28.89249
b-fer-4-0.8agar	4467.0976	432.8954	100.92272	72.84973	0.29955	0.09915	0.70595	4.5618	10	18.37245	4.224	128.58348	22.69971	27.00921	1120	186.56902	6327.808	296.66036	0.68529	0.63785	18	3489.5872	5.19869	2.97519	2.2235	15.80613	29.27204
b-fer-4-0.8agar	1791.2832	246.25708	68.07136	41.5955	0.37119	0.20816	0.72273	4.35432	7	17.97634	2.37714	81.94113	16.45435	21.50438	1176	130.41089	2478.4896	190.14717	0.77215	0.62258	11	1220.4032	5.60755	2.96572	2.64182	13.63424	23.81879
b-fer-4-0.8agar	2074.4192	264.20373	76.78527	44.28109	0.37345	0.25086	0.73516	3.91686	5	28.67668	3.072	97.06267	23.98933	25.0991	1111	195.7907	2821.7344	214.21328	0.81079	0.56809	9	1304.4736	7.75431	3.87183	3.88248	17.95388	24.90661
b-fer-4-0.8agar	3390.464	383.57543	92.40611	61.74731	0.28958	0.14641	0.68608	3.88921	7	24.74888	4.06857	120.74106	17.92	28.18908	1212	87.51	4941.824	258.58425	0.67414	0.63718	15	2332.4672	6.33306	3.868	2.46656	15.30863	29.27247
b-fer-4-0.8agar	4349.7472	436.1542	97.44918	71.93827	0.28734	0.08675	0.69439	4.46903	9	22.63658	3.02222	130.16302	23.71457	32.28672	1208	88.88194	6264.1152	294.73485	0.67576	0.62923	20	3470.0288	4.41439	2.53698	1.87741	15.35582	27.35185
b-fer-4-0.8agar	1810.5344	250.2657	70.80461	45.66504	0.36326	0.17014	0.73071	3.96834	7	9.43125	3.2	86.37954	13.8157	18.82296	1196	123.55161	2477.7728	196.65285	0.78578	0.58832	10	1123.84	6.20073	2.94036	3.26036	14.45962	24.49087
b-fer-4-0.8agar	2165.8624	257.22805	88.86536	37.82906	0.41134	0.48049	0.76025	4.33016	5	16.56924	4.096	89.03603	16.61537	23.29635	937	208.8181	2848.8704	215.72317	0.83865	0.58485	13	1560.9856	4.2664	2.62308	1.64332	13.40015	24.91907
b-fer-4-0.8agar	3330.7648	348.87898	96.56446	56.72662	0.34388	0.23706	0.72018	3.76134	6	22.29501	2.45333	115.97483	19.84	27.00921	1011	220.22034	4624.896	263.13382	0.75423	0.60451	14	2499.7888	5.17364	2.59174	2.5819	17.09401	29.24122
b-fer-4-0.8agar	3530.5472	346.68057	104.1756	55.17759	0.36914	0.31567	0.73759	4.76012	8	21.65998	2.4	130.81796	24.09156	29.25157	1110	188.44097	4786.5856	269.02051	0.77599	0.61303	17	2763.1616	4.91982	2.43553	2.49388	14.27966	24.39721
b-fer-4-0.8agar	1717.0432	226.93396	89.87894	27.43988	0.41898	0.68804	0.78623	4.35995	6	10.82326	2.4	89.99051	17.29185	20.89578	1176	131.28214	2183.8848	197.71339	0.87124	0.55197	13	1369.7024	3.63524	1.6621	1.97314	13.19051	18.44988
b-fer-4-0.8agar	2141.5936	254.46728	90.04823	33.51475	0.41561	0.57254	0.79691	4.72825	8	11.64029	4.96	86.21093	18.42711	23.68	1161	146.38989	2687.3856	211.57571	0.83145	0.60119	13	1517.056	4.58625	2.64213	1.94412	13.08748	24.73831
b-fer-4-0.8agar	3169.4848	397.6954	104.0247	58.84268	0.25182	0.26541	0.63407	4.22133	8	18.81998	2.8	142.74503	15.36	23.61071	1208	97.09789	4998.656	284.17125	0.71454	0.49322	20	2624.512	3.36864	2.01699	1.35644	13.36959	19.89918
b-fer-4-0.8agar	1486.336	182.43673	60.96313	33.89863	0.56118	0.27842	0.85087	3.90598	4	19.62802	4	64.3278	22.4	23.68	1160	156.30099	1746.8416	161.33227	0.88432	0.7176	8	1002.8032	5.35075	2.89258	2.45817	17.04529	32.15327
b-fer-4-0.8agar	1610.0352	214.63751	62.23794	44.46907	0.43917	0.10501	0.75176	4.35207	8	7.63744	3.2	76.20387	15.26638	20.48	1039	206.60348	2141.696	182.67611	0.85109	0.60629	9	1029.3248	5.80571	3.67759	2.12813	15.80347	28.8337
b-fer-4-0.8agar	3953.0496	449.46556	131.08476	52.69691	0.24589	0.52092	0.68251	4.56393	10	17.23143	3.328	150.09399	18.47151	24.37047	1101	194.78706	5791.9488	313.65156	0.69783	0.50495	18	2768.2816	5.81158	3.3839	2.42769	15.90541	29.64189
b-fer-4-0.8agar	3414.3232	361.49934	81.93366	65.74251	0.32832	0.04695	0.74256	4.99413	9	18.98317	2.70222	120.50974	23.04	30.08	1124	189.8078	4598.0672	250.31078	0.69242	0.68479	15	2575.6672	5.84401	3.14648	2.69754	15.52136	26.88484
b-fer-4-0.8agar	4034.6624	433.68517	102.2922	61.86135	0.26957	0.21569	0.72185	4.79742	9	24.43205	3.30667	119.82816	23.04	30.20908	1105	206.08493	5589.2992	281.00291	0.64794	0.64209	17	2964.0704	5.63579	3.37523	2.26056	15.10276	28.78278
b-fer-4-0.8agar	2486.8864	317.69311	77.79911	58.16899	0.30964	0.08	0.68844	4.50892	10	13.67183	2.976	100.967	17.78233	19.75725	1119	191.75766	3612.3648	231.09335	0.72741	0.58518	13	1671.5776	5.77861	3.26078	2.51784	15.54499	28.15988
b-fer-4-0.8agar	1514.3936	200.02731	60.64357	38.80753	0.47563	0.17551	0.78282	3.96788	6	14.28613	3.41333	68.38742	15.47953	21.65622	970	219.10043	1934.5408	165.97571	0.82977	0.69081	8	820.8384	6.84644	4.19477	2.65166	15.01018	30.96334
b-fer-4-0.8agar	2042.7776	234.92454	62.18346	46.61812	0.46513	0.07862	0.81001	4.69437	6	20.27371	4.16	75.00151	21.84454	30.62652	1078	207.362	2521.9072	185.82119	0.79098	0.74343	11	1441.5872	5.6031	2.91046	2.69615	13.4494	24.9886
b-fer-4-0.8agar	3194.4704	364.42092	92.998	61.01944	0.30227	0.15848	0.6862	3.67994	7	18.73724	4.70857	107.28935	16.79924	21.12	1015	219.68159	4655.3088	258.84787	0.7103	0.59913	19	2558.3616	3.28086	1.96748	1.32164	12.54138	23.20138
b-fer-4-0.8agar	1961.8816	252.2367	71.55069	42.37378	0.3875	0.23106	0.7508	5.19642	6	18.9009	2.82667	84.13564	20.00448	22.84361	958	209.43495	2613.0432	195.5068	0.77509	0.645	13	1424.6912	4.31962	2.74493	1.57757	12.85901	26.66718
b-fer-4-0.8agar	1637.4784	243.87121	70.08117	44.47176	0.34599	0.18134	0.70797	4.39076	5	16.95591	4.928	85.24151	16.05112	18.69194	1094	196.59095	2312.9088	197.4272	0.80956	0.52792	9	957.952	7.08716	4.12028	2.96688	15.61623	30.36563
b-fer-4-0.8agar	2880.4096	338.65231	78.47301	67.6303	0.31561	0.02179	0.67745	3.94525	6	29.30978	2.82667	109.42506	21.12969	26.05201	1185	136.69674	4251.8528	250.85787	0.74075	0.57519	17	2338.5088	3.66171	2.21026	1.45145	13.44085	24.75073
b-fer-4-0.8agar	3399.7824	388.71656	94.49998	63.55091	0.28274	0.14226	0.67814	4.56	10	15.1425	3.136	129.11367	17.92	23.47151	1186	138.03623	5013.4016	263.27461	0.67729	0.61637	17	2707.8656	4.55204	2.38331	2.16873	14.98735	24.27506
b-fer-4-0.8agar	1520.5376	194.84299	55.88455	44.33859	0.50331	0.0517	0.79778	3.94712	6	10.96745	3.41333	64.0078	15.68979	21.76	1108	188.98942	1905.9712	171.11674	0.87823	0.65256	11	1099.776	3.61229	2.17264	1.44506	12.24178	20.42047
b-fer-4-0.8agar	2743.3984	360.15501	105.69814	48.62089	0.26578	0.42343	0.62981	5.04047	9	14.66134	3.12889	120.5968	14.72	18.99625	1027	218.27735	4355.8912	258.97521	0.71907	0.51402	17	1906.7904	5.07415	2.88244	2.19171	14.85971	25.56236
b-fer-4-0.8agar	3258.6752	355.84134	101.74811	53.38211	0.3234	0.32298	0.73627	3.70183	8	17.88362	4.2	114.22896	22.32674	25.47972	1071	208.55934	4425.9328	266.1831	0.74804	0.57795	15	2557.8496	4.73216	2.5365	2.19566	16.08323	26.64967
b-fer-4-0.8agar	3106.5088	384.35969	107.9744	48.69733	0.26425	0.43817	0.66289	5.65087	11	15.70124	2.85091	122.24229	18.83384	21.84454	1221	49.32545	4686.336	268.97684	0.69981	0.53958	15	2133.504	6.98479	3.5835	3.40129	16.04301	26.58857
b-fer-4-0.8agar	1858.2528	275.65941	93.12333	35.93024	0.3073	0.54885	0.69182	4.72719	7	10.64011	2.88	111.08777	14.59425	17.92	1177	135.85654	2686.0544	215.55268	0.78195	0.50258	12	1252.864	5.47017	2.88049	2.58968	14.15049	23.65628
b-fer-4-0.8agar	1886.0032	232.39118	79.87019	33.08534	0.43885	0.49996	0.82919	5.17043	7	12.81276	2.78857	84.1129	18.63708	23.91237	1223	55.47973	2274.5088	193.4567	0.83246	0.63326	13	1495.2448	3.90801	1.96747	1.94054	13.32427	21.57882
b-fer-4-0.8agar	2807.1936	314.18253	113.01921	36.65571	0.35737	0.65552	0.77695	4.33402	7	22.12446	2.56	119.40777	18.95308	24.37047	1084	210.99289	3613.0816	258.62958	0.82318	0.52738	14	2095.8208	4.88768	2.34244	2.54524	16.55289	25.05845
b-fer-4-0.8agar	1716.4288	239.10176	78.5155	36.0787	0.37729	0.42422	0.74468	4.80462	8	15.24812	2.56	96.09877	13.8157	21.45671	1222	51.41984	2304.9216	193.69566	0.8101	0.5749	11	1211.0848	5.10249	2.80249	2.30001	14.7811	24.20483
b-fer-4-0.8agar	2728.7552	349.07976	90.45444	52.11263	0.2814	0.2516	0.69913	5.08621	10	13.43003	3.136	111.76935	16.79924	22.84361	1062	220.86195	3903.0784	240.44343	0.68879	0.59313	14	1938.0224	5.75525	3.23417	2.52108	15.45898	25.13047
b-fer-4-0.8agar	3478.528	377.40837	88.43181	65.20175	0.30689	0.08741	0.70956	4.31696	8	16.68077	3.6	110.9929	20.2082	23.96371	1158	169.50811	4902.4	264.06948	0.69969	0.62686	18	2810.5728	4.0632	2.23775	1.83408	13.6876	22.34399
b-fer-4-0.8agar	2359.1936	285.40137	82.44535	45.27634	0.36397	0.28793	0.77413	4.10203	6	21.75724	2.88	105.33329	15.36	20.72849	1158	148.30374	3047.5264	222.24232	0.7787	0.60023	12	1599.488	5.7224	3.10475	2.6365	15.51726	25.98367
b-fer-4-0.8agar	3670.1184	394.59188	87.02422	66.65205	0.29621	0.06789	0.73148	4.26836	7	31.06743	3.79429	119.53642	26.61969	28.4062	1116	195.61186	5017.3952	265.08795	0.6718	0.65631	16	2745.4464	5.57212	3.08647	2.48564	16.22739	31.40126
b-fer-4-0.8agar	3418.7264	411.57463	94.99106	65.89785	0.25362	0.12264	0.65671	4.31934	7	21.97242	4.38857	119.29406	17.8513	22.47302	1166	159.97187	5205.8112	271.42799	0.65949	0.58313	15	2419.6096	6.05696	3.76419	2.29277	16.46881	29.76361
b-fer-4-0.8agar	2340.1472	316.96995	78.7136	51.96306	0.2927	0.15441	0.676	4.9204	10	12.25113	2.72	98.41642	15.58502	18.95308	1220	60.04998	3461.7344	220.95885	0.6971	0.60232	13	1585.152	6.12892	2.77897	3.34996	14.89926	22.39691
b-fer-4-0.8agar	1941.6064	240.12218	66.87265	44.98803	0.42316	0.14202	0.77458	4.11449	6	19.48822	3.09333	76.09016	19.25326	27.1529	1170	139.47401	2506.6496	192.19689	0.80041	0.66051	13	1517.3632	3.68203	2.04942	1.63261	13.43873	25.00307
b-fer-4-0.8agar	3536.9984	377.2664	89.58006	62.59448	0.31228	0.11823	0.69913	4.31385	7	23.55729	3.06286	122.74032	19.84	32.0064	1209	98.63062	5059.1744	265.43985	0.70359	0.63083	16	2695.2704	5.54872	3.00192	2.5468	15.12528	25.31573
b-fer-4-0.8agar	3678.3104	453.71814	97.32102	66.5814	0.22454	0.1313	0.65818	4.6958	11	17.57047	3.11273	121.65719	16.83577	22.0684	1149	173.63179	5588.5824	277.3935	0.61138	0.60071	18	2633.4208	5.87525	3.45426	2.42099	14.76468	27.24389
b-fer-4-0.8agar	1670.7584	263.83434	82.42355	44.42554	0.30162	0.30225	0.61251	3.58238	5	22.56595	4.288	103.01954	14.60827	18.60409	1085	197.96212	2727.7312	211.50379	0.80165	0.46934	11	1059.5328	5.3391	3.02819	2.31091	14.52945	26.54521
b-fer-4-0.8agar	1688.4736	231.99515	81.41159	34.24494	0.39423	0.48906	0.74486	4.44668	7	10.37232	4.48	87.75603	13.44	20.60959	1114	188.775	2266.8288	196.42444	0.84667	0.54994	14	1252.0448	3.49806	1.97818	1.51989	11.61027	20.73982
b-fer-4-0.8agar	3046.2976	342.26717	78.78367	61.0411	0.32678	0.06238	0.72491	4.44948	10	11.15913	4.416	100.08464	14.94095	26.33349	1119	196.06887	4202.2912	238.43775	0.69664	0.67334	15	2326.8352	4.9793	2.56552	2.42369	15.1641	26.50708
b-fer-4-0.8agar	2356.0192	290.33392	74.03454	56.5852	0.35123	0.0689	0.68476	4.23079	7	16.95439	3.2	101.50271	15.36	24.52962	1102	189.02645	3440.64	227.30321	0.7829	0.57303	14	1836.544	4.40581	2.16987	2.23594	13.75865	22.63529
b-fer-4-0.8agar	2816.9216	326.57547	88.69958	50.40652	0.33191	0.26192	0.77058	5.12427	8	19.40106	3	109.83051	17.07733	26.61969	1021	223.40994	3655.5776	243.72358	0.7463	0.59592	18	2242.9696	4.02457	2.1671	1.85747	12.52603	21.3878
b-fer-4-0.8agar	1784.832	244.60218	69.30871	39.99639	0.37488	0.25036	0.74164	5.83502	9	11.39886	3.02222	79.58742	17.32734	19.63246	956	230.64258	2406.6048	185.10224	0.75675	0.65461	13	1287.7824	4.80438	2.5931	2.21129	12.4182	20.20211
b-fer-4-0.8agar	2067.3536	261.61157	82.44881	38.02802	0.37959	0.42142	0.75431	4.7841	5	29.30648	2.112	97.55128	28.16727	29.44	1010	213.26509	2740.736	211.12253	0.80701	0.58285	13	1574.7072	5.06896	2.46731	2.60165	13.43979	20.51995
b-fer-4-0.8agar	2318.2336	264.0806	91.23092	35.57134	0.41773	0.5418	0.80851	4.43406	7	15.21669	5.66857	97.52074	19.71574	22.61836	868	172.33108	2867.3024	221.00626	0.83689	0.59643	13	1738.4448	4.57771	2.58048	1.99723	14.10234	26.86257
b-fer-4-0.8agar	5799.6288	563.01523	136.66917	77.01034	0.22992	0.26834	0.6486	4.61338	13	14.85073	4.20923	199.11831	19.02857	28.42061	982	216.50635	8941.7728	355.51339	0.63145	0.57663	26	4768.9728	4.16875	2.3171	1.87806	14.91391	25.07191
b-fer-4-0.8agar	5522.7392	523.54704	129.7135	68.57887	0.25319	0.31707	0.69259	5.06764	13	19.94031	2.92923	158.29086	24.8531	31.67838	1160	167.67826	7974.0928	340.7854	0.65092	0.59759	24	4558.1312	4.58343	2.14115	2.44726	13.81334	22.44226
b-fer-4-0.8agar	1611.0592	210.21631	65.98728	35.05686	0.45813	0.31334	0.80608	5.21846	6	15.646	3.41333	72.60622	18.56	23.48024	1084	196.74349	1998.6432	177.42934	0.84403	0.64309	12	1235.6608	4.29956	2.23076	2.0688	12.35396	21.00041
b-fer-4-0.8agar	3970.7648	447.30711	120.02098	60.26121	0.24939	0.3568	0.65779	4.46285	9	11.34457	4.62222	148.98032	18.56	22.26243	1063	211.12556	6036.48	307.01583	0.68636	0.52937	22	3132.6208	3.87839	2.17385	1.70454	13.92528	23.50624
b-fer-4-0.8agar	3758.3872	381.75972	98.68142	60.93682	0.32406	0.20061	0.71677	5.04112	9	21.2636	2.24	124.31758	22.43654	31.20287	982	214.87671	5243.4944	269.31057	0.70545	0.65119	19	3068.6208	4.12244	2.33904	1.7834	13.64052	24.3333
b-fer-4-0.8agar	6395.0848	626.48503	133.23637	88.21489	0.20476	0.15246	0.63185	4.69233	14	16.54189	4.09143	185.5136	19.24262	27.63881	1179	153.92531	10121.216	373.63882	0.59641	0.57564	29	5033.1648	4.36436	2.70743	1.65693	13.97422	25.53037
b-fer-4-0.8agar	5650.3296	573.84194	174.80817	57.40169	0.21562	0.64857	0.65076	4.85685	13	14.37356	3.79077	202.88067	19.36991	25.6	1124	195.49425	8682.5984	407.27048	0.70973	0.42807	27	4508.3648	4.44112	2.24347	2.19765	14.50901	22.51914
b-fer-4-0.8agar	3152.1792	373.67818	96.47474	55.41503	0.28368	0.25385	0.71946	4.91786	9	17.94282	3.05778	124.64148	17.23253	23.74909	1043	220.22261	4381.2864	258.96917	0.69303	0.59064	20	2491.904	3.6509	2.17092	1.47998	12.60996	23.76974
b-fer-4-0.8agar	4234.8544	478.51733	133.58342	56.91144	0.23241	0.47991	0.64675	4.70174	13	13.89043	3.17538	170.92225	16.79924	22.54581	1050	217.78659	6547.8656	319.18117	0.66702	0.52236	25	3466.24	3.61918	1.95599	1.66319	12.84517	21.00966
b-fer-4-0.8agar	4541.0304	445.85849	94.25141	79.25695	0.28706	0.02943	0.69961	4.75596	10	20.60547	3.168	130.13248	20.96427	32.28672	1109	198.64541	6490.8288	301.33221	0.67585	0.62845	22	3762.2784	3.88983	2.22596	1.66388	13.69751	23.22708
b-fer-4-0.8agar	2918.0928	323.71269	100.00866	50.77485	0.34994	0.34825	0.71369	4.46824	8	12.44764	5.12	117.68464	18.65905	24.8531	1007	213.83872	4088.7296	254.23273	0.78537	0.56734	16	2103.7056	4.51211	2.76273	1.74938	13.64322	24.74352
b-fer-4-0.8agar	2780.16	314.47979	95.03013	45.80863	0.35326	0.388	0.73295	4.56504	9	17.46883	3.2	104.52306	16.64	26.10698	905	198.19183	3793.1008	243.4022	0.77398	0.5897	14	2131.8656	5.34751	2.65258	2.69493	13.99753	23.58469
b-fer-4-0.8agar	2940.0064	334.9676	101.47467	48.08591	0.32927	0.401	0.72919	4.41436	8	16.16812	2.92	120.48148	16.31686	24.35366	902	197.48671	4031.8976	256.1318	0.76465	0.56316	15	2239.2832	4.93809	2.33767	2.60042	15.01637	27.01492
b-fer-4-0.8agar	4048.4864	462.11807	107.28965	77.79162	0.23823	0.09663	0.62525	4.35356	11	17.10622	2.64727	153.4509	18.02256	21.99404	1000	220.09543	6474.9568	312.02144	0.6752	0.52256	20	3304.1408	4.38663	2.29984	2.08679	15.82203	25.06652
b-fer-4-0.8agar	3856.9984	353.85702	109.23859	62.24166	0.38708	0.25993	0.76746	3.51546	7	16.1778	5.85143	134.31912	22.4	29.02666	1056	207.98798	5025.6896	288.9224	0.81649	0.58063	17	3245.2608	3.5628	2.07157	1.49123	14.83753	25.80735
b-fer-4-0.8agar	3536.0768	359.3974	139.58228	36.65837	0.34402	0.75856	0.7752	3.32727	7	10.44671	6.17143	141.84383	19.2	24.32	1111	193.05181	4561.5104	297.95397	0.82904	0.50053	18	2623.1808	3.79564	2.1193	1.68023	14.85885	26.8063
b-fer-4-0.8agar	2514.5344	293.32763	72.42954	63.34264	0.36725	0.01776	0.72944	4.44809	7	19.20469	4.11429	95.14267	18.69194	21.99404	1080	211.98821	3447.1936	229.75879	0.78328	0.59858	13	1609.6256	5.45493	3.17651	2.27842	14.05439	28.18107
b-fer-4-0.8agar	1668.8128	209.53083	59.19828	42.39845	0.47766	0.10363	0.81181	4.08967	5	14.38226	3.776	69.54819	18.21472	22.21639	1070	217.21418	2055.68	170.56443	0.81403	0.72084	10	1135.4112	4.84894	2.59742	2.25152	14.14461	25.94605
b-fer-4-0.8agar	2991.104	299.82412	77.00787	61.09753	0.41813	0.05171	0.76464	4.27271	7	19.34508	4.89143	96.89796	18.73572	32.1596	969	219.77033	3911.7824	237.13987	0.79093	0.66839	14	2406.1952	4.42637	2.51413	1.91224	14.9949	24.65427
b-fer-4-0.8agar	4738.4576	452.71656	138.49866	60.48572	0.29053	0.46192	0.70058	3.51939	8	21.47773	2.88	184.90967	22.4	27.48277	1175	142.92655	6763.6224	335.14088	0.74029	0.53014	23	4013.3632	3.00814	1.61281	1.39532	14.54786	22.74753
b-fer-4-0.8agar	4717.568	441.5903	132.27637	64.03601	0.30401	0.38474	0.66292	4.2109	10	19.01606	3.008	149.99912	22.21639	29.77892	1019	218.07338	7116.3904	327.04969	0.74062	0.55424	22	4094.5664	3.35752	1.63782	1.71969	13.45293	22.27225
b-fer-4-0.8agar	1820.16	193.97005	59.72418	41.6894	0.60793	0.11886	0.87286	4.1195	5	17.85002	2.24	70.71838	19.36991	32.80897	1114	169.92351	2085.2736	172.06864	0.88709	0.77253	13	1605.8368	2.47637	1.41407	1.0623	11.1989	17.61944
b-fer-4-0.8agar	2024.7552	274.70883	77.95054	45.32522	0.33716	0.24469	0.69274	4.42481	7	19.26363	1.69143	102.34348	14.94095	22.61836	1109	178.40684	2922.8032	216.01346	0.78634	0.54528	15	1690.0096	3.12392	1.47326	1.65066	12.79092	18.25075
b-fer-4-0.8agar	2010.5216	224.33399	60.72679	49.76638	0.50203	0.0386	0.82075	4.28668	7	14.06575	2.92571	72.52858	17.82834	29.80642	1100	181.16291	2449.6128	194.12164	0.86532	0.67046	15	1694.4128	2.8826	1.87367	1.00893	10.72672	17.98457
b-fer-4-0.8agar	5156.352	443.48043	153.346	59.16554	0.32946	0.54886	0.71333	3.39934	7	19.06374	4.98286	174.83048	21.27459	36.63686	1186	134.56225	7228.5184	354.17802	0.79863	0.51655	21	4329.1648	3.45106	1.95487	1.49742	15.86953	26.8942
b-fer-4-0.8agar	5249.3312	488.03969	124.55421	69.68015	0.27695	0.27381	0.72038	3.94558	10	15.47748	4.288	153.22186	20.03517	27.88227	1112	191.35308	7286.8864	325.80741	0.66758	0.62143	23	4205.2608	3.85886	2.33311	1.52575	15.01751	29.65487
b-fer-4-0.8agar	4724.4288	409.64911	116.39782	76.70712	0.35378	0.15556	0.71672	3.83447	6	27.93985	5.76	155.43912	21.36105	26.88	1070	215.9236	6591.6928	314.87429	0.76864	0.5988	22	3994.624	3.35043	1.8057	1.55496	14.16353	23.06173
b-fer-4-0.8agar	2871.808	251.32608	70.99396	58.8323	0.57133	0.03449	0.87262	3.71515	5	26.02273	5.376	82.59055	35.54738	39.98848	1180	153.87657	3291.0336	221.59151	0.88169	0.73495	15	2535.0144	2.90901	1.43813	1.47088	12.73064	22.7399
b-fer-4-0.8agar	5559.808	475.99178	111.6034	86.06117	0.30837	0.06462	0.69338	3.59416	7	27.26934	6.58286	168.36777	24.4962	30.08	1139	183.73622	8018.432	328.23898	0.68959	0.64847	17	4294.144	5.26535	3.03726	2.22808	19.28401	39.17926
b-fer-4-0.8agar	5412.864	469.15027	103.34214	85.42547	0.30904	0.03539	0.73022	4.05627	8	23.04459	4.88	132.48229	22.4	35.86285	982	221.37073	7412.6336	317.95883	0.67773	0.67281	21	4544.9216	3.89419	2.34899	1.5452	15.58108	30.91779
b-fer-4-0.8agar	3062.5792	331.25072	87.66059	55.34903	0.35074	0.18484	0.70669	3.50279	5	28.45284	5.44	117.6109	21.12	31.51634	1041	225.55265	4333.6704	254.34186	0.76782	0.59492	12	2158.3872	5.6741	2.9339	2.74019	18.00642	29.89333
b-fer-4-0.8agar	6204.3136	540.60742	140.32186	81.25475	0.26677	0.24778	0.67254	4.59703	15	13.93541	4.352	184.51202	21.91007	31.61367	984	222.45224	9225.216	372.95543	0.68988	0.56052	23	4982.784	5.1557	2.75472	2.40098	15.44644	24.43167
b-fer-4-0.8agar	6497.9968	410.13934	154.75072	57.79081	0.48543	0.57035	0.86624	3.27164	5	22.70272	2.752	173.65086	35.22327	43.98807	859	135.75345	7501.4144	358.74098	0.87468	0.63449	25	5990.7072	2.32291	1.34731	0.97561	13.50955	22.77442
b-fer-4-0.8agar	3860.8896	347.42485	115.58514	53.20534	0.40195	0.42291	0.74812	4.13446	9	15.26962	5.15556	121.68383	23.80938	32.61489	1091	200.0025	5160.7552	284.84238	0.81987	0.59798	16	3133.6448	4.59073	2.34809	2.25338	15.62708	27.16919
b-fer-4-0.8agar	3641.344	373.8013	113.13534	53.49736	0.32748	0.40262	0.70744	4.36939	10	14.78728	3.04	124.35916	19.09304	25.79922	921	201.30077	5147.2384	276.84864	0.74063	0.59702	17	2967.6544	4.30332	2.49385	1.81435	14.56968	23.39978
b-fer-4-0.8agar	2514.6368	248.47434	83.50632	43.19761	0.51183	0.33384	0.8142	3.58114	5	21.15873	5.568	82.12858	25.50382	28.07259	1063	202.93595	3088.4864	213.55696	0.85947	0.69288	13	2072.2688	3.53078	2.13935	1.4065	13.7639	24.31056
b-fer-4-0.8agar	3252.736	287.03192	71.31416	67.92483	0.49613	0.00237	0.82178	4.16046	9	16.10317	4.62222	97.03993	24.04902	31.73006	1194	122.04507	3958.1696	232.85169	0.81124	0.75388	13	2538.8032	4.93256	2.64339	2.28916	16.66769	29.40269
b-fer-4-0.8agar	6721.7408	453.39101	131.09757	74.62438	0.41091	0.26066	0.78742	3.97256	10	20.7363	5.12	144.87912	30.62652	42.63092	1201	123.51113	8536.3712	346.53047	0.76431	0.70341	20	5637.3248	4.50844	2.5963	1.91214	16.21468	29.60707
b-fer-4-0.8agar	1610.24	219.79747	89.55865	29.09599	0.41885	0.65457	0.72613	3.38769	5	12.84548	4.096	89.48858	12.9432	19.21066	877	166.60132	2217.5744	191.04372	0.86918	0.55441	12	1088.6144	3.6698	1.98731	1.69114	12.87489	22.29359
b-fer-4-0.8agar	3947.2128	301.22724	113.18978	46.31657	0.54665	0.50858	0.8987	3.26857	7	18.12839	5.34857	113.72541	32.05755	36.29991	1078	206.60106	4392.1408	267.99034	0.88966	0.69066	17	3480.6784	3.02688	1.30875	1.71813	14.11958	22.00243
b-fer-4-0.8agar	4345.6512	374.00208	130.70549	55.29523	0.39041	0.48496	0.78943	3.72353	8	23.96557	3.68	148.61483	20.49	37.79795	1119	188.56034	5504.8192	325.71082	0.87088	0.51475	22	3800.7808	2.62714	1.51819	1.11435	13.33963	23.33672
b-fer-4-0.8agar	5898.9568	514.94081	205.65129	47.598	0.27956	0.80696	0.73318	3.98979	8	20.37125	2.84	220.97318	20.63938	30.89285	1086	198.26497	8045.6704	435.52846	0.84578	0.3908	28	5150.1056	2.91522	1.46992	1.4453	13.71898	21.29368
b-fer-4-0.8agar	2166.8864	293.15902	62.85715	53.31925	0.31684	0.0266	0.76132	6.90922	12	9.80613	2.05333	89.36545	16	22.50945	856	195.35864	2846.208	198.82342	0.67821	0.68883	19	1802.4448	3.40686	1.73008	1.67679	10.02443	16.07074
b-fer-4-0.8agar	3110.7072	309.49624	108.68059	43.72465	0.40809	0.52038	0.77697	4.08106	6	14.83463	6.34667	115.64541	20.23858	24.32842	1130	173.48775	4003.6352	254.52543	0.82239	0.6034	16	2484.4288	3.71616	2.16795	1.54821	14.15681	26.62165
b-fer-4-0.8agar	1927.5776	196.32928	65.89085	37.99539	0.62842	0.25092	0.92293	5.55685	5	21.40186	1.536	76.35916	28.42061	34.56	1003	214.42015	2088.5504	174.66087	0.88963	0.79402	16	1685.2992	2.34402	1.29361	1.05104	9.72773	16.15987
b-fer-4-0.8agar	2248.192	234.56296	75.52708	42.67707	0.51348	0.26622	0.83441	4.53519	6	13.18666	2.88	88.10267	18.21472	29.9777	1009	209.43734	2694.3488	204.23936	0.87072	0.67727	13	1844.9408	3.91029	2.03595	1.87435	13.24663	21.43887
b-fer-4-0.8agar	6724.8128	494.92668	168.65383	63.77067	0.34499	0.56224	0.71002	2.81266	8	23.40106	5.84	182.51438	23.19062	38.18607	1055	214.00234	9471.2832	398.7507	0.80568	0.53148	23	5788.5696	3.28772	1.85386	1.45374	15.94519	26.57794
b-fer-4-0.8agar	3867.8528	304.68682	122.52226	46.33603	0.52357	0.56212	0.83733	2.33869	0	NA	4.96	126.69403	25.47972	31.36	1063	211.18712	4619.264	281.32054	0.92331	0.61415	16	3463.0656	2.27254	1.37141	0.91458	15.69886	26.91157
b-fer-4-0.8agar	2976.256	255.63747	80.55994	52.97917	0.57231	0.15695	0.86416	2.92677	4	32.64683	4	86.9458	39.72642	43.45407	1172	139.78555	3444.1216	231.27214	0.90469	0.69925	12	2533.0688	3.44003	2.00445	1.43558	16.99724	27.34806
b-fer-4-0.8agar	5755.0848	413.76753	139.16937	59.96448	0.42242	0.47174	0.79171	3.43133	8	23.71537	6.64	145.46032	31.04495	41.61969	1131	179.68027	7269.1712	340.07662	0.8219	0.62533	17	4778.0864	4.51538	2.18407	2.33131	17.54635	29.73594
b-fer-4-0.8agar	1931.5712	237.54886	84.59655	39.7223	0.43014	0.40794	0.72514	3.17716	5	16.32611	6.528	87.12545	22.35424	24.04902	988	197.36261	2663.7312	209.40745	0.88153	0.55352	14	1631.1296	2.49541	1.4939	1.00151	13.57461	23.78352
b-fer-4-0.8agar	1834.5984	220.79905	78.37323	35.63619	0.47289	0.4321	0.81555	3.79646	4	24.0541	2.24	88.87522	21.18777	22.47302	932	211.96698	2249.5232	192.18261	0.8704	0.6242	10	1430.4256	4.43401	2.17072	2.2633	15.52005	23.81464
b-fer-4-0.8agar	3369.472	263.11118	72.39041	64.4491	0.61164	0.01338	0.8608	3.16022	5	23.45818	5.184	83.01483	23.04	40.72432	1141	169.40484	3914.3424	229.50554	0.87228	0.80387	13	2717.4912	3.74887	2.14252	1.6067	14.51113	26.84882
b-fer-4-0.8agar	1735.4752	184.35673	64.06969	37.5567	0.64167	0.23866	0.87991	3.22857	4	8.79058	8	60.42348	23.89524	28.62167	860	156.87575	1972.3264	167.42905	0.90818	0.77798	7	1154.1504	6.2339	3.22173	3.01217	19.40417	34.71934
b-fer-4-0.8agar	6138.6752	415.92046	147.29787	61.73302	0.44593	0.49167	0.80416	3.40447	7	25.31908	5.25714	153.06106	35.82285	38.4	1106	195.46867	7633.6128	349.61042	0.84057	0.63113	20	5569.6384	3.09955	1.66804	1.43152	16.26188	24.72771
b-fer-4-0.8agar	2821.7344	259.03825	89.68743	45.77842	0.52844	0.34414	0.82818	2.66853	4	25.8841	6.48	82.17016	23.98933	32.38172	1049	220.46315	3407.1552	229.57702	0.88627	0.67277	10	2060.0832	4.92712	2.88029	2.04683	19.2923	38.19552
b-fer-4-0.8agar	4262.6048	340.18408	116.50868	55.19023	0.46287	0.40128	0.77273	3.14096	5	29.8908	2.752	133.39128	23.04	26.24	1037	216.79253	5516.288	295.43722	0.86846	0.6137	17	3725.5168	2.97549	1.52456	1.46294	15.21166	22.73981
b-fer-4-0.8agar	6001.2544	413.58559	118.86288	81.32437	0.44088	0.13126	0.77794	3.44941	7	21.56076	7.54286	138.75754	33.20607	42.11375	1107	195.01538	7714.304	339.74404	0.82146	0.65335	17	5126.0416	4.53873	2.21487	2.32387	17.4245	28.31633
b-fer-4-0.8agar	5644.8	404.65775	120.73303	75.24683	0.43319	0.19401	0.76488	2.92611	6	25.78128	4.53333	140.43519	26.64276	43.17985	1027	225.39299	7379.968	329.00187	0.81304	0.65533	15	4500.5824	4.76472	2.81995	1.94477	20.473	38.86037
b-fer-4-0.8agar	2023.424	220.6626	74.92088	41.34807	0.5222	0.28415	0.84701	3.40701	4	25.68723	2.8	85.16387	23.68	29.44696	1011	221.70927	2388.8896	199.43391	0.9038	0.63929	14	1750.016	2.51215	1.34698	1.16812	13.06534	20.66604
b-fer-4-0.8agar	1507.0208	176.68225	64.17265	31.01632	0.60666	0.38597	0.87847	3.35098	5	23.09692	2.304	63.52309	26.88	26.88	924	212.02358	1715.5072	160.91023	0.91073	0.73141	7	1004.7488	6.06973	2.97175	3.09798	18.85498	26.18118
b-fer-4-0.8agar	3709.2352	335.81389	92.68952	61.77775	0.41333	0.14809	0.77015	4.02537	6	22.70181	4.42667	118.27364	24.35366	32.784	1052	216.03472	4816.2816	263.04536	0.78331	0.67365	17	3147.6736	3.5589	1.97769	1.5812	14.75557	24.24075
b-fer-4-0.8agar	2047.0784	218.3755	78.78462	36.72269	0.53943	0.41349	0.87676	3.41845	5	24.41818	3.008	83.61877	30.77329	31.67838	1050	222.84748	2334.8224	197.62	0.90495	0.65869	11	1604.8128	3.46365	2.07761	1.38604	15.19918	30.21219
b-fer-4-0.8agar	5227.8272	447.10633	131.08851	61.92481	0.32863	0.40338	0.74748	3.85489	9	23.97026	5.61778	144.76932	24.32	29.80642	1033	211.79471	6993.92	325.97331	0.72907	0.61825	17	4114.8416	5.35037	2.80874	2.54163	18.24676	30.79537
b-fer-4-0.8agar	5804.4416	479.87726	147.43317	63.77696	0.31675	0.46887	0.6989	4.01439	9	18.79424	3.48444	165.32696	21.84454	32.0064	964	215.41123	8305.152	371.66015	0.77449	0.52805	24	4955.5456	3.48963	1.86632	1.62332	14.39467	24.3572
b-fer-4-0.8agar	5519.4624	432.94088	110.02174	80.79907	0.37004	0.08956	0.77702	3.86018	9	21.37575	4.55111	136.37167	27.72759	36.11891	1102	202.4821	7103.3856	324.25878	0.74897	0.65966	22	4628.3776	3.84243	2.09508	1.74735	13.05874	22.6365
b-fer-4-0.8agar	5531.648	455.33765	137.97852	60.46762	0.33527	0.45938	0.77518	3.89009	9	18.41933	5.26222	159.62186	24.15099	34.20858	1204	121.60181	7135.9488	345.12726	0.75796	0.58359	19	4359.3728	5.01637	2.88006	2.13631	17.0121	30.95184
b-fer-4-0.8agar	1780.736	228.02099	77.67062	34.11313	0.43039	0.45777	0.74581	4.15554	7	13.46061	3.06286	81.41093	15.47953	23.80938	1193	119.77061	2387.6608	188.48128	0.8266	0.6299	9	1145.344	6.61583	2.58934	4.02649	16.72146	23.89042
b-fer-4-0.8agar	5429.4528	483.98236	105.02402	83.6878	0.29128	0.04985	0.69704	4.10556	9	25.98953	4.23111	151.18816	25.98904	34.70783	1056	211.73805	7789.2608	333.31705	0.6887	0.61412	21	4364.1856	4.8117	2.27267	2.53903	15.03697	23.87918
b-fer-4-0.8agar	4456.2432	393.32521	127.35942	55.44282	0.36197	0.46426	0.74072	3.74437	8	20.09076	5.24	141.70186	23.68	28.94187	1174	140.4386	6016.1024	301.25713	0.76592	0.61703	16	3389.5424	5.2703	2.81307	2.45873	16.7425	30.40656
b-fer-4-0.8agar	3158.6304	294.13624	70.10954	68.36882	0.45879	0.00063	0.80793	3.86079	6	23.03096	6.29333	82.05093	26.10698	34.9372	1178	134.67739	3909.5296	230.85473	0.78486	0.74479	10	2046.7712	7.81587	3.86136	3.95451	19.41025	38.43874
b-fer-4-0.8agar	3643.8016	323.8735	99.61186	57.87824	0.43653	0.24523	0.76801	3.83808	6	13.97685	6.13333	120.64619	23.04	30.89285	908	187.14967	4744.4992	260.89692	0.80555	0.67271	16	2887.3728	3.83848	2.38098	1.4575	15.31984	28.69454
b-fer-4-0.8agar	5193.728	422.74085	126.56712	67.10951	0.36521	0.31484	0.70614	3.87669	7	27.27292	4.11429	147.44854	31.36653	35.03671	1000	213.97196	7355.0848	338.0778	0.79973	0.57103	20	4476.6208	3.81942	1.9584	1.86102	14.87091	22.88879
b-fer-4-0.8agar	1460.3264	198.06183	73.68806	27.67634	0.4678	0.56663	0.81589	4.65996	5	13.82446	4.608	64.538	16.83577	17.70153	902	204.9878	1789.8496	169.34367	0.855	0.63991	10	1069.8752	4.19112	2.10134	2.08978	14.45332	25.57088
b-fer-4-0.8agar	1681.92	187.4336	64.4858	35.53544	0.60162	0.2853	0.88544	3.36151	3	27.65959	4.8	71.92074	32.14049	32.14049	934	215.46229	1899.52	169.32019	0.90336	0.73722	12	1339.4944	2.86337	1.68929	1.17408	12.0154	23.0107
b-fer-4-0.8agar	4989.2352	364.8335	150.97064	47.20879	0.47104	0.67545	0.81209	2.57018	4	37.18449	9.84	138.21954	33.9743	36.50245	950	206.84535	6143.6928	333.75832	0.91482	0.56283	21	4510.8224	2.06528	1.21757	0.85285	13.82847	23.7813
b-fer-4-0.8agar	5238.1696	395.86637	114.6185	72.3406	0.42004	0.18513	0.77725	3.26593	6	25.81789	7.89333	136.4909	31.36	33.28	1045	207.76188	6739.3536	306.62505	0.77457	0.70012	14	4164.608	6.04797	3.31764	2.73033	20.55689	37.37025
b-fer-4-0.8agar	3476.2752	308.35041	126.21426	37.3325	0.45945	0.70409	0.87171	2.45853	3	47.42769	3.09333	132.91209	17.28	30.82648	1149	183.55653	3987.8656	283.6561	0.91991	0.54292	20	3114.1888	1.93867	1.18737	0.77142	12.60623	23.34571
b-fer-4-0.8agar	5440.1024	414.28992	145.14352	61.76166	0.3983	0.48078	0.72942	2.62018	5	33.28624	3.776	161.64225	28.51414	36.63686	1164	167.92856	7458.0992	351.52448	0.8485	0.55323	19	4730.9824	3.16862	1.82294	1.35675	16.25348	27.33509
b-fer-4-0.8agar	6161.3056	477.83965	141.89643	68.42255	0.33909	0.38775	0.73309	3.58311	9	19.14203	6.25778	178.58893	28.62167	34.37581	1065	214.27552	8404.5824	357.51083	0.74818	0.60577	19	4843.52	5.29481	3.0044	2.29448	17.03697	29.39981
b-fer-4-0.8agar	2864.7424	229.64925	78.99173	48.38091	0.6826	0.20648	0.90997	2.79057	3	25.57488	10.88	62.55367	25.50382	34.30424	1191	122.91054	3148.1856	209.51402	0.91232	0.8201	11	2451.8656	3.59503	1.80676	1.78827	17.36	32.49299
b-fer-4-0.8agar	1653.8624	184.65399	57.79626	41.3435	0.60953	0.10434	0.88223	3.90328	4	12.57568	7.36	58.30271	23.81798	25.09094	1072	209.79037	1874.6368	166.15629	0.89983	0.75279	11	1379.5328	3.25341	1.90129	1.35212	13.00432	22.27332
b-fer-4-0.8agar	4113.92	325.91111	95.74508	64.19295	0.48671	0.14423	0.78042	3.48407	6	22.54966	5.54667	104.67445	30.32412	33.92	1190	132.25732	5271.4496	270.94436	0.83134	0.70422	14	3452.416	4.30974	2.13755	2.1722	17.64945	29.12041
b-fer-4-0.8agar	2901.2992	281.99508	102.27821	44.09151	0.45848	0.47137	0.81328	2.71719	4	21.72743	4.08	109.31916	20.96427	27.72759	1216	71.75653	3567.4112	244.49007	0.867	0.60993	13	2299.0848	3.92254	2.26897	1.65357	15.66548	25.89723
b-fer-4-0.8agar	2702.7456	264.41002	102.79711	37.27908	0.4858	0.58913	0.81632	3.25472	3	40.43761	3.62667	105.41874	15.36	26.91046	1034	209.37526	3310.8992	237.9917	0.90009	0.59964	16	2335.3344	2.67672	1.42106	1.25567	13.50422	20.5678
b-fer-4-0.8agar	2084.0448	220.5528	79.21402	36.18294	0.53838	0.4287	0.85819	3.65126	5	18.68657	3.2	86.12387	26.51949	27.78662	1018	222.39379	2428.416	199.22671	0.90331	0.65981	13	1708.7488	3.35977	1.88021	1.48847	12.7137	17.97691
b-fer-4-0.8agar	4133.9904	309.7347	102.73471	56.13795	0.5415	0.29174	0.84792	3.22377	6	29.78951	3.46667	104.08935	38.40533	43.27933	1164	151.42985	4875.4688	271.12819	0.87536	0.70669	16	3635.0976	3.33008	1.60047	1.72962	14.50127	24.23376
b-fer-4-0.8agar	3273.8304	265.05002	91.93161	51.54134	0.58561	0.27216	0.86066	2.70882	4	29.80175	6.96	85.22819	38.93494	40.08056	1192	113.41958	3803.8528	241.22371	0.91011	0.70701	12	2484.9408	4.42715	2.66462	1.76253	16.15387	29.67949
b-fer-4-0.8agar	2727.3216	234.16141	76.80738	49.52798	0.62505	0.17025	0.90768	2.6032	3	35.31945	5.54667	92.71522	40.47715	40.47715	1224	48.95917	3004.7232	210.49054	0.89891	0.77354	15	2309.5296	2.41307	1.29503	1.12202	12.3877	23.09864
b-fer-4-0.8agar	3116.7488	232.15825	79.51478	52.02391	0.72668	0.1604	0.94008	2.20673	4	16.07156	9.28	70.02348	32.91492	33.94414	971	213.93457	3315.4048	214.37893	0.92342	0.85221	14	2723.9424	2.64362	1.64035	1.00327	13.94719	26.5876
b-fer-4-0.8agar	2869.76	249.6257	86.74038	45.29	0.57873	0.32668	0.87164	3.48279	3	37.88833	4.48	99.21951	40.92999	40.92999	1116	180.12496	3292.3648	228.20793	0.9142	0.69246	14	2498.6624	3.36964	1.62807	1.74157	14.33285	20.50796
b-fer-4-0.8agar	1726.7712	197.26654	71.67376	35.88103	0.55762	0.35905	0.82682	2.81335	0	NA	3.36	78.15603	16.11479	22.72676	1065	198.09089	2088.448	177.21812	0.89837	0.69092	9	1222.8608	4.62898	2.29879	2.33019	16.00348	28.47295
b-fer-4-0.8agar	3010.3552	245.23115	93.65976	44.66993	0.62904	0.3961	0.88322	2.2952	3	32.06455	7.04	89.31835	23.26116	32.79649	1115	203.67376	3408.384	228.76261	0.93284	0.72287	13	2682.2656	2.5877	1.35444	1.23326	15.34076	24.69709
b-fer-4-0.8agar	4849.5616	441.80992	131.27709	60.12048	0.31221	0.42675	0.70304	3.8233	9	15.16042	5.90222	146.0909	23.29635	28.51414	884	175.28548	6897.9712	325.22663	0.73612	0.57616	19	3943.0144	4.29119	2.43058	1.86061	16.32388	27.88263
b-fer-4-0.8agar	1666.56	197.97867	69.90319	33.01622	0.53431	0.4035	0.86034	3.86653	6	12.30208	3.68	73.68935	16.64	26.72718	857	183.42301	1937.1008	174.97941	0.88383	0.684	9	1142.3744	5.37933	2.95531	2.42402	15.59889	26.73106
b-fer-4-0.8agar	3572.8384	366.66482	109.92062	54.67273	0.33395	0.36403	0.71766	5.09184	9	15.04365	4.65778	133.71128	18.10193	29.09009	917	202.16577	4978.4832	278.65138	0.75996	0.57823	16	2767.872	5.22753	2.55681	2.67072	14.91273	25.20675
b-fer-4-0.8agar	5264.6912	485.84356	131.67114	80.57961	0.28028	0.20708	0.62732	4.19625	11	15.08277	6.54545	167.29244	22.43654	30.56628	945	210.67985	8392.3968	361.69198	0.74446	0.50571	21	4131.9424	4.78335	2.62471	2.16308	15.8127	25.27047
b-fer-4-0.8agar	3872.768	372.21072	104.27906	58.9601	0.35128	0.26575	0.76599	4.77006	9	16.54142	3.91111	119.91522	22.26243	30.72667	1038	218.42161	5055.8976	277.35476	0.74516	0.63265	19	3209.8304	3.89736	2.134	1.76336	13.46691	22.57706
b-fer-4-0.8agar	3656.9088	370.2264	90.14196	75.66873	0.33527	0.03002	0.67965	4.07406	8	20.87489	3.92	146.44306	20.04539	31.57477	1120	193.39338	5380.608	283.12781	0.76474	0.57327	18	3019.0592	3.62383	1.96552	1.6583	14.0139	26.51459
b-fer-4-0.8agar	2363.0848	265.40608	88.14998	41.20773	0.42157	0.41129	0.74312	4.57383	6	16.25541	5.70667	90.48464	23.68	26.24	952	213.67265	3179.9296	220.37123	0.83032	0.61148	14	1787.5968	4.22485	2.41561	1.80924	13.49011	22.04398
b-fer-4-0.8agar	1752.064	179.45635	56.1932	41.83986	0.68366	0.08219	0.91492	2.53383	4	20.61547	5.44	59.91603	32.05755	35.48395	1165	161.08073	1914.9824	164.2811	0.91544	0.8158	7	1055.6416	6.2334	2.87397	3.35943	17.64991	30.82486
b-fer-4-0.8agar	4157.5424	391.34088	118.0701	55.30331	0.34114	0.40981	0.74081	4.62971	10	15.62328	3.456	132.83835	22.72676	29.77892	1069	218.42619	5612.1344	295.92733	0.75619	0.59659	16	3344.896	5.39084	2.75357	2.63727	15.63163	25.39933
b-fer-4-0.8agar	4698.8288	441.2232	113.23816	65.6214	0.30331	0.24722	0.71989	4.59675	11	20.83642	3.60727	125.4007	20.2082	33.26153	1128	192.1718	6527.1808	311.26653	0.70546	0.60945	20	3880.0384	4.08243	2.35905	1.73017	13.65154	25.90823
b-fer-4-0.8agar	5311.8976	451.85143	131.04903	62.00746	0.32694	0.40214	0.72585	4.37328	9	25.67649	2.06222	151.34345	24.92716	36.94303	1042	219.08674	7318.2208	339.03089	0.75031	0.58074	23	4632.1664	3.69735	1.94127	1.75608	13.38943	20.4855
b-fer-4-0.8agar	2053.2224	232.79825	87.66202	32.33787	0.47609	0.57826	0.85619	3.75277	3	35.66089	4.69333	92.94425	14.60827	23.04	1191	120.46576	2398.1056	209.29421	0.89904	0.58902	14	1726.6688	2.80181	1.53505	1.26676	12.71314	18.94519
b-fer-4-0.8agar	3915.9808	364.55737	99.52276	57.25467	0.37027	0.25268	0.79386	4.54907	8	21.74851	4.12	125.19993	23.68	32.49537	999	225.02889	4932.8128	270.78497	0.74278	0.67112	15	2992.64	6.148	3.16189	2.98611	15.62561	25.95101
b-fer-4-0.8agar	2969.2928	277.30099	78.4471	52.4475	0.48524	0.14606	0.83683	4.63474	8	16.29381	4.4	94.84151	27.25078	32.28672	1012	227.18495	3548.2624	222.02275	0.80066	0.75695	16	2415.7184	3.65736	2.11169	1.54567	12.24194	21.88502
b-fer-4-0.8agar	3819.7248	311.05466	117.20559	44.97041	0.4961	0.55257	0.81819	3.26451	6	14.62038	3.89333	108.81951	24.04902	36.92639	916	215.49014	4668.5184	277.79167	0.89306	0.62202	15	3232.5632	3.60991	1.72835	1.88584	15.73301	25.80737
b-fer-4-0.8agar	3986.944	350.4374	104.16063	56.79892	0.40797	0.29333	0.7933	4.40719	10	20.92037	4.224	118.99519	22.4	34.01647	1028	216.96313	5025.792	268.94237	0.76745	0.69268	16	3284.6848	4.59974	2.35393	2.24581	14.96592	25.0764
b-fer-4-0.8agar	1665.7408	220.12689	89.59476	26.86789	0.43199	0.69719	0.83173	4.04586	3	34.9218	3.2	89.447	12.9432	18.32681	879	186.02957	2002.7392	197.08646	0.89533	0.53889	13	1306.9312	3.53806	1.70341	1.83465	12.30908	17.18693
b-fer-4-0.8agar	5759.488	413.83737	118.38292	75.82069	0.4226	0.17492	0.75716	3.38476	8	19.72577	4.28	146.26113	31.20943	40.09589	1111	192.18221	7606.6816	328.85603	0.79465	0.66924	22	5030.0928	3.04374	1.75136	1.29237	14.04714	25.24322
b-fer-4-0.8agar	4171.3664	374.86169	91.48438	74.23438	0.37303	0.04242	0.75696	4.06344	8	13.17568	6.92	113.80306	24.8531	32.0064	1054	216.83634	5510.656	281.73502	0.75157	0.6604	15	3207.8848	5.73067	2.98785	2.74283	16.86286	28.4598
b-fer-4-0.8agar	4357.12	344.81937	116.8339	57.36449	0.4605	0.37394	0.78575	3.32581	6	18.42155	8.69333	105.94113	26.24	39.49894	982	212.96713	5545.1648	291.83992	0.84636	0.64287	17	3764.4288	3.30844	1.78486	1.52357	14.55628	24.82873
b-fer-4-0.8agar	2014.4128	195.03596	58.30987	47.23749	0.66547	0.04307	0.89724	3.34454	5	19.66022	4.672	67.33093	25.16429	36.48	1125	190.18412	2245.12	178.34431	0.91442	0.79587	13	1736.4992	2.73714	1.43806	1.29908	11.54934	18.51003
b-fer-4-0.8agar	5006.9504	440.55656	106.09711	80.50449	0.32418	0.07249	0.70547	4.05577	10	20.52971	4.352	130.91445	24.32842	35.34516	1200	116.54613	7097.344	316.71165	0.71889	0.62727	17	3854.0288	6.03784	2.83714	3.2007	16.55097	28.90722
b-fer-4-0.8agar	2783.4368	253.60767	75.37516	52.02369	0.54383	0.12579	0.86087	3.86169	5	22.03088	6.592	84.88935	23.75771	35.8057	1193	108.52189	3233.28	215.89928	0.85131	0.75039	14	2258.5344	3.64374	2.11261	1.53213	14.04503	25.95144
b-fer-4-0.8agar	3946.9056	331.41153	107.89667	56.29516	0.45158	0.32724	0.7502	3.53524	6	16.47437	3.73333	128.15367	28.33401	31.25534	1095	197.22322	5261.1072	277.23356	0.83652	0.64532	18	3521.6384	2.97758	1.58072	1.39686	14.79721	23.02688
b-fer-4-0.8agar	5026.4064	417.15498	127.01536	62.62141	0.36297	0.37078	0.73975	3.69253	8	22.53312	3.6	141.06186	20.72849	34.0646	1145	168.61198	6794.752	319.61546	0.76618	0.61832	21	4389.6832	3.41843	1.69224	1.72619	14.58733	21.67095
b-fer-4-0.8agar	4064.768	308.07979	100.78062	54.03584	0.53817	0.30627	0.85421	3.74161	8	22.34664	4.04	111.50816	36.65362	39.53522	1014	209.32511	4758.528	261.63629	0.84925	0.74619	13	3271.9872	5.30302	2.69152	2.6115	17.10927	26.48826
b-fer-4-0.8agar	1869.2096	199.99515	59.36276	43.78507	0.58726	0.08721	0.84151	3.49318	5	19.59622	4.608	68.26819	21.27459	30.20908	935	209.27016	2221.2608	175.41458	0.87709	0.76337	8	1373.9008	6.13329	2.53842	3.59487	17.80899	25.93276
b-fer-4-0.8agar	4378.5216	355.69385	116.18287	53.86731	0.4349	0.4175	0.81248	4.23656	6	23.18024	3.78667	134.86816	32.51427	34.70783	1117	188.21796	5389.1072	292.23475	0.82159	0.64428	15	3331.2768	5.47259	2.67718	2.79541	16.2405	30.21848
b-fer-4-0.8agar	1805.9264	207.97241	74.59645	35.20509	0.52468	0.4041	0.82554	4.10286	5	18.33363	2.816	76.03526	21.12	22.09623	969	204.18374	2187.5712	183.02938	0.88007	0.67744	12	1447.3216	3.45296	1.80334	1.64962	12.70984	21.25528
b-fer-4-0.8agar	4359.0656	367.69304	142.35645	43.10776	0.40517	0.69224	0.82356	3.50837	3	52.96807	5.01333	144.05167	22.50945	30.16159	1191	128.40561	5292.9536	309.93328	0.84291	0.57025	16	3553.4848	4.56162	2.25373	2.30788	17.65834	28.6202
b-fer-4-0.8agar	1602.2528	173.30812	62.7314	34.44949	0.67035	0.28794	0.91605	2.93091	3	22.21829	6.82667	55.43213	31.17004	31.17004	1012	206.91786	1749.0944	161.29694	0.93069	0.77391	9	1300.1728	3.45735	1.83632	1.62103	15.95287	30.50523
b-fer-4-0.8agar	5115.8016	436.32282	142.82797	55.48245	0.33768	0.54431	0.74216	3.92784	8	21.41832	4.24	166.15441	27.49022	32.86511	998	218.73957	6893.1584	342.42212	0.78479	0.54828	18	3991.6544	4.96146	2.75832	2.20314	17.71311	29.24908
b-fer-4-0.8agar	1508.352	164.58106	54.57406	36.64415	0.69977	0.14326	0.93905	3.51824	4	11.09921	4	60.19055	18.02256	31.26189	1053	203.16988	1606.2464	152.12974	0.92435	0.819	11	1265.152	2.68183	1.4628	1.21903	12.05894	20.65898
b-fer-4-0.8agar	5790.9248	475.77769	104.65984	90.09431	0.32148	0.02213	0.73745	3.55275	8	25.43371	5.2	139.97483	24.32	34.81976	1118	191.46018	7852.6464	333.93649	0.70188	0.65257	20	4617.9328	4.64761	2.71528	1.93392	16.47073	29.62184
b-fer-4-0.8agar	6735.5648	538.78391	162.78577	72.60595	0.29158	0.44642	0.7065	3.64411	9	13.83833	4.08889	198.39515	24.8531	33.8898	1073	205.65505	9533.6448	411.15576	0.76312	0.50069	22	5668.0448	4.13705	2.13202	2.00502	17.32696	30.37582
b-fer-4-0.8agar	6305.8944	510.40981	120.27646	82.96555	0.30417	0.12616	0.70498	3.48726	8	28.46782	3.28	137.40932	26.10698	37.27416	1157	164.60863	8944.8448	352.45884	0.69054	0.63788	26	5390.6432	3.21415	1.86518	1.34897	13.80035	24.38877
b-fer-4-0.8agar	2040.1152	222.46728	64.62503	47.42923	0.518	0.08991	0.80497	3.48411	5	26.80814	2.24	85.58035	30.35787	31.20287	954	226.60538	2534.4	191.54581	0.86101	0.69875	10	1546.8544	5.08817	2.08375	3.00442	14.65605	25.18902
b-fer-4-0.8agar	3981.824	401.67185	143.77021	41.99629	0.31013	0.71025	0.73622	4.48785	8	18.55558	3.52	151.70893	21.12	25.6	1176	140.62717	5408.4608	315.41528	0.78526	0.50295	19	3211.9808	4.36894	2.43226	1.93855	15.17097	25.59445
b-fer-4-0.8agar	4810.1376	426.14714	128.42122	64.56644	0.33285	0.35575	0.71034	3.26363	10	20.67928	4.352	149.45561	21.18777	30.56628	1232	38.94868	6771.6096	326.37765	0.76588	0.56745	13	3371.7248	7.85155	3.85498	3.99657	21.92217	37.71418
b-fer-4-0.8agar	1624.6784	186.24457	58.58871	41.16859	0.58859	0.11486	0.83321	3.26452	4	18.6292	4	68.45564	20.92516	24.62961	924	208.07451	1949.9008	167.64738	0.90015	0.72641	11	1227.4688	3.22214	1.69343	1.5287	11.56718	21.30502
b-fer-4-0.8agar	2518.528	288.39508	115.76077	36.58878	0.38052	0.66969	0.72719	3.61139	7	14.67382	3.24571	119.74109	16	21.76	1072	195.97959	3463.3728	247.26709	0.85739	0.51764	16	2032.7424	3.14612	1.77255	1.37357	13.57454	23.28267
b-fer-4-0.8agar	2692.608	234.31118	80.04129	46.14051	0.61631	0.25116	0.87075	2.68398	4	20.78823	5.92	77.48387	30.05275	39.78824	1083	210.8886	3092.2752	214.2868	0.91454	0.73687	10	2144.8704	4.2815	2.02723	2.26405	17.3191	28.17164
b-fer-4-0.8agar	3605.2992	337.08837	123.36315	43.02385	0.39872	0.61327	0.76552	3.72485	7	14.19069	3.01714	124.40854	24.04902	28.8	1103	200.0425	4709.5808	279.93283	0.83044	0.57815	17	3020.3904	3.53344	1.90824	1.62519	14.38889	23.62941
b-fer-4-0.8agar	6006.4768	445.54791	123.51682	84.18934	0.38023	0.13365	0.74986	3.32707	5	36.59449	3.328	167.81874	23.04	31.78166	1225	57.79273	8010.1376	355.1835	0.79718	0.59831	25	5421.568	2.72147	1.49934	1.22213	13.27289	23.20233
b-fer-4-0.8agar	4963.0208	385.52208	116.1565	68.59212	0.41962	0.23319	0.79675	3.6135	6	27.3737	4.8	141.86657	31.51634	36.11891	1151	169.13308	6229.0944	321.56019	0.83409	0.60316	21	4383.9488	3.04386	1.63412	1.40974	14.08116	23.38039
b-fer-4-0.8agar	1663.488	179.10809	62.21122	36.54046	0.65163	0.23717	0.89652	3.25546	4	14.61117	6.32	59.94819	25.7595	26.38788	1127	187.9468	1855.488	164.92502	0.92081	0.76852	12	1370.9312	2.54108	1.48147	1.07321	11.84107	18.918
b-fer-4-0.8agar	2611.9168	300.1347	111.16722	35.18048	0.36437	0.66902	0.72956	3.73938	5	21.9661	3.072	120.39051	18.95308	20.33952	913	211.87968	3580.1088	254.18049	0.84689	0.50802	15	2203.5456	3.35109	1.73421	1.61688	14.23318	23.4596
b-fer-4-0.8agar	2460.4672	248.76608	83.75401	41.20107	0.49963	0.37248	0.83125	4.1725	9	14.69062	2.73778	95.24858	23.26116	29.18849	1138	172.64414	2959.9744	214.73993	0.86322	0.6705	16	2123.3664	2.76449	1.39388	1.37548	11.85306	18.8527
b-fer-4-0.8agar	3269.7344	330.07273	113.74007	44.647	0.37714	0.53725	0.7541	4.12235	8	16.21145	4.32	131.87835	20.92516	30.08	1065	211.88204	4335.9232	273.24043	0.82782	0.55034	18	2735.8208	3.27518	1.78005	1.49513	13.79513	24.58959
b-fer-4-0.8agar	2437.9392	259.45863	97.57581	39.25474	0.45509	0.52042	0.81769	3.18855	3	41.46637	2.45333	105.89012	15.21263	22.54581	1112	180.89776	2981.4784	231.93956	0.89394	0.56949	16	2081.792	2.66233	1.56114	1.1012	13.21942	23.58491
b-fer-4-0.8agar	5054.8736	436.50246	153.94829	52.8366	0.33339	0.6229	0.722	3.60224	8	16.45998	5.36	165.83831	25.6719	28.91355	1036	201.95792	7001.1904	346.56522	0.79396	0.52887	23	4267.1104	3.17584	1.65164	1.52758	13.77604	20.51803
b-fer-4-0.8agar	4190.3104	382.69698	154.67818	45.03299	0.35954	0.71187	0.73069	3.14484	5	17.15779	4.352	160.25635	19.02857	30.72	1214	98.15804	5734.7072	342.18307	0.89414	0.44972	23	3714.2528	2.2145	1.20029	1.01903	13.40397	21.37358
b-fer-4-0.8agar	1466.88	189.27596	68.15942	33.04464	0.51453	0.38363	0.84042	2.90161	3	29.69828	2.88	73.73093	25.6	25.6	995	217.42125	1745.408	173.8364	0.91843	0.60999	11	1179.648	2.99812	1.86731	1.13082	13.67111	23.96436
b-fer-4-0.8agar	3929.3952	358.48679	111.28284	60.34846	0.38423	0.29756	0.70318	3.80985	5	23.98194	4.672	146.97715	17.48032	29.77892	1010	217.46264	5588.0704	288.23899	0.80404	0.59433	26	3551.5392	1.86934	1.15037	0.71897	10.85723	19.02159
b-fer-4-0.8agar	3410.2272	342.27269	77.20377	70.65512	0.3658	0.00782	0.74142	4.19934	7	21.32648	4.06857	116.23051	22.21639	28.94187	1052	223.03363	4599.6032	252.08246	0.7365	0.67439	16	2667.52	4.51111	2.4003	2.12634	14.58693	25.3784
b-fer-4-0.8agar	4279.7056	459.95733	104.84583	78.71914	0.25421	0.07784	0.65232	3.7354	10	19.77496	3.84	139.687	17.70153	23.75771	988	213.86678	6560.768	316.71603	0.68858	0.53615	20	3317.1456	4.32977	2.63306	1.6967	15.35079	28.49404
b-fer-4-0.8agar	3739.136	410.61853	119.21006	51.4409	0.27868	0.47066	0.6876	4.44115	10	15.55606	4.832	137.51912	20.83689	24.09156	1031	218.2888	5437.952	289.85429	0.7059	0.55927	18	2806.0672	5.17579	3.08775	2.08805	15.82135	26.47134
b-fer-4-0.8agar	4047.2576	398.58166	107.61323	59.34451	0.32014	0.28474	0.70384	4.04177	10	17.10626	3.648	116.89715	19.84	32.05755	980	223.72081	5750.272	287.57358	0.72149	0.615	16	3064.9344	5.82833	2.88969	2.93864	15.97939	24.14414
b-fer-4-0.8agar	3471.9744	380.64833	112.84192	52.21224	0.30112	0.41902	0.74614	3.983	7	21.78015	5.71429	125.64696	19.75725	27.52744	1213	95.11572	4653.2608	283.57819	0.74499	0.54255	18	2688.6144	4.18374	2.2128	1.97094	14.75091	25.14275
b-fer-4-0.8agar	3021.312	331.25624	94.01304	52.15857	0.346	0.28014	0.71612	4.4808	9	16.47641	3.12889	117.81167	18.56	26.31015	1196	115.14773	4218.9824	245.64084	0.74154	0.62922	15	2253.6192	5.19133	2.82532	2.366	14.79622	25.82915
b-fer-4-0.8agar	2467.1232	304.80995	79.05869	51.69648	0.33369	0.16077	0.70575	4.30077	8	17.59558	2.64	97.32777	18.10193	23.07553	1001	223.26218	3495.7312	223.82945	0.73432	0.61882	11	1671.2704	7.50236	3.91253	3.58983	16.98498	28.4058
b-fer-4-0.8agar	1690.9312	204.2367	70.4042	36.99065	0.50941	0.32187	0.8155	3.59566	5	18.37112	4.288	78.9419	21.27459	25.8864	1180	149.3218	2073.4976	182.09282	0.89158	0.64084	10	1255.3216	4.2818	2.20445	2.07735	15.02181	26.5038
b-fer-4-0.8agar	4150.8864	453.91891	107.99872	76.75098	0.25316	0.10815	0.63124	4.07901	9	17.93524	3.27111	140.00148	15.57187	23.75771	1216	88.68484	6575.7184	309.3015	0.6814	0.54524	24	3449.6512	3.25555	1.77426	1.48502	12.59123	22.21285
b-fer-4-0.8agar	3352.4736	379.75656	117.5134	49.69648	0.29212	0.48522	0.71367	4.66804	10	15.16391	2.976	138.68541	17.28	24.62129	1123	185.83595	4697.4976	272.11825	0.71656	0.56893	20	2680.2176	4.07548	2.33708	1.7384	13.77392	22.87592
b-fer-4-0.8agar	1943.9616	254.22883	78.98337	37.46435	0.37796	0.40027	0.76046	4.61219	8	13.57901	2.44	88.82032	15.68979	24.9025	1172	135.07035	2556.3136	205.37189	0.80782	0.57918	12	1421.1072	5.19391	2.81398	2.37992	13.99343	23.19766
b-fer-4-0.8agar	2170.1632	238.4296	70.61826	45.86866	0.47971	0.16531	0.8149	4.74851	7	12.7703	4.25143	82.57171	19.17865	27.49022	1099	198.0202	2663.1168	197.47523	0.82823	0.69932	12	1665.536	4.44424	2.2706	2.17364	15.042	27.08811
b-fer-4-0.8agar	2955.1616	344.65076	96.99235	46.98456	0.31263	0.38425	0.72744	4.29843	8	21.2638	2.2	125.12619	23.04889	25.91802	1004	224.82438	4062.4128	247.16783	0.71715	0.60787	14	2137.2928	6.23925	2.78107	3.45818	15.01355	23.28172
b-fer-4-0.8agar	2736.8448	295.59589	68.42817	60.55036	0.39361	0.01481	0.75808	4.49829	7	17.73343	4.16	86.49877	20.48	31.17004	911	201.92078	3610.2144	225.22683	0.76194	0.67798	13	2148.6592	4.63667	2.61155	2.02511	15.41857	28.68361
b-fer-4-0.8agar	5032.2432	511.14078	104.92317	85.92953	0.24204	0.03884	0.6687	3.8161	9	21.42055	3.73333	142.62028	19.25326	26.24	1204	117.43935	7525.376	317.42021	0.621	0.62763	23	3901.1328	4.21047	2.37034	1.84013	14.96657	26.85169
b-fer-4-0.8agar	2174.3616	268.00376	64.0643	55.01487	0.38042	0.02284	0.73426	4.10531	6	16.9077	3.09333	76.98974	15.74192	22.04054	1195	98.27512	2961.3056	203.16743	0.75808	0.66196	15	1689.8048	3.52509	2.33975	1.20607	12.80799	24.45957
b-fer-4-0.8agar	2165.8624	295.71902	87.15545	41.78857	0.31123	0.39207	0.68757	4.507	6	25.13213	2.34667	112.79758	16.61537	19.49638	957	226.38905	3150.0288	223.63706	0.75625	0.54419	14	1522.9952	5.16388	3.04919	2.11469	13.04033	23.49863
b-fer-4-0.8agar	3745.0752	452.16753	128.74293	51.83972	0.23018	0.5198	0.64389	4.25034	11	16.69225	3.37455	162.75754	14.72	23.29635	1214	101.14346	5816.32	309.22379	0.68387	0.49218	22	2937.9584	4.01249	2.29843	1.71698	13.27659	21.04703
b-fer-4-0.8agar	3227.8528	252.26334	83.65407	53.36087	0.6374	0.17773	0.86658	2.78835	4	18.16431	8.56	89.80858	31.51634	41.5606	1030	216.74178	3724.8	230.70939	0.91456	0.76207	14	2903.1424	2.73931	1.33562	1.4037	13.96219	21.36695
b-fer-4-0.8agar	3869.7984	415.93702	136.2358	52.46464	0.28109	0.55012	0.6762	3.90695	8	14.4841	6.36	146.50186	17.4686	26.88	1217	80.82079	5722.8288	308.6023	0.74194	0.51062	18	2723.4304	4.91378	2.87274	2.04104	15.21773	29.34732
b-fer-4-0.8agar	2213.9904	288.64134	79.55178	48.90787	0.33394	0.20377	0.68669	4.89605	7	15.74173	4.61714	108.68858	17.29185	19.17865	1052	217.59366	3224.1664	212.33761	0.73565	0.61707	15	1700.4544	4.01627	2.59057	1.42569	14.22841	26.99069
b-fer-4-0.8agar	3787.8784	438.36594	109.1438	63.36639	0.2477	0.24583	0.68201	4.41189	10	12.05419	3.392	144.34893	15.68979	25.608	1183	142.72351	5553.9712	288.62887	0.65842	0.57138	16	2627.9936	6.33421	3.25139	3.0844	16.63068	28.23468
b-fer-4-0.8agar	1996.3904	223.39673	81.83197	33.66	0.50269	0.50493	0.83839	3.2869	7	14.91674	2.65143	89.52074	20.04539	24.96	1077	209.63301	2381.2096	198.45058	0.88833	0.63702	10	1446.1952	5.12945	2.28858	2.84087	16.07383	25.7386
b-fer-4-0.8agar	4096.8192	469.66162	105.98337	78.97951	0.23339	0.08174	0.61481	4.00692	9	16.94282	4.62222	159.52148	16.61537	21.12	1061	216.23598	6663.5776	305.33339	0.65011	0.55221	19	2983.0144	4.85384	2.66002	2.19382	14.8499	24.71498
b-fer-4-0.8agar	1570.5088	230.41238	79.49952	30.21797	0.37174	0.55879	0.74837	4.55509	7	12.01534	3.79429	74.21564	14.77555	16.45435	1023	230.5038	2098.5856	185.37626	0.80454	0.5743	11	1053.3888	4.78655	3.21355	1.573	13.83398	26.40673
b-fer-4-0.8agar	3876.1472	427.62011	116.74153	60.76632	0.26638	0.32906	0.64592	4.18611	9	19.9131	3.44889	140.90657	19.2	26.2478	1083	213.00939	6000.9472	298.90273	0.69899	0.54519	21	2916.864	4.38797	2.61666	1.77238	13.45311	25.37353
b-fer-4-0.8agar	3861.0944	394.04285	95.79844	70.3907	0.31249	0.08927	0.69395	3.79777	8	23.77292	3	127.69399	20.76798	26.86476	1097	195.79581	5563.904	279.58683	0.70953	0.62071	14	2746.368	6.34515	3.60715	2.738	17.54137	28.44124
b-fer-4-0.8agar	1591.808	217.13318	75.68056	29.86482	0.42428	0.53366	0.81128	4.2563	5	21.56657	2.112	81.57564	15.83273	20.04539	1022	222.76894	1962.0864	182.62563	0.84108	0.59976	12	1185.4848	4.04684	2.07772	1.96912	12.84529	23.24934
b-fer-4-0.8agar	2791.7312	312.80605	94.90813	45.68938	0.35854	0.38901	0.77529	3.92554	6	18.43985	3.94667	118.82267	18.69194	24.32	917	200.50935	3600.896	236.33914	0.75555	0.62808	14	1990.9632	4.38481	2.63924	1.7502	15.33664	27.84531
b-fer-4-0.8agar	3202.6624	359.57934	89.90335	62.48303	0.31127	0.12152	0.67996	4.03412	9	13.65297	4.23111	130.71758	20.23858	24.09156	1218	85.51608	4710.0928	256.32429	0.71284	0.61255	16	2521.1904	4.55691	2.60645	1.95981	14.8813	24.24101
b-fer-4-0.8agar	2371.584	279.80999	77.12131	49.1532	0.38065	0.1783	0.75337	4.13047	6	14.88482	4.90667	90.4619	17.4686	23.71457	1170	144.862	3147.9808	219.31915	0.78381	0.61958	12	1720.9344	5.51692	2.82367	2.69325	15.68114	28.29369
b-fer-4-0.8agar	3934.6176	449.3824	107.36884	78.72727	0.24484	0.09042	0.65922	4.06992	11	12.28398	3.60727	153.97167	16.83577	21.12	1053	224.34349	5968.5888	306.83007	0.68278	0.52519	20	2932.8384	4.55729	2.57448	1.98281	15.4463	25.46296
b-fer-4-0.8agar	2311.3728	272.7245	83.3279	45.46746	0.39051	0.29285	0.77222	3.91265	6	20.38195	3.30667	87.87526	19.85032	22.61836	1167	164.61166	2993.152	221.07486	0.81062	0.59429	11	1607.8848	5.75687	3.41886	2.33801	16.9694	30.79649
b-fer-4-0.8agar	3801.4976	398.31656	106.24118	61.62879	0.3011	0.24646	0.69719	3.83791	7	22.83236	3.93143	120.79206	17.92	25.31845	1209	98.77753	5452.5952	283.0406	0.71059	0.5963	17	3031.552	4.08246	2.32582	1.75664	16.3016	29.26448
b-fer-4-0.8agar	3814.5024	393.07343	98.5737	68.49554	0.31024	0.12164	0.71023	3.7566	9	17.48687	5.26222	104.47758	15.80683	26.94848	1180	146.68674	5370.7776	278.05326	0.70738	0.62	14	2838.528	5.59746	3.25749	2.33997	17.88687	32.92362
b-fer-4-0.8agar	3559.0144	358.53227	103.4058	58.32609	0.34792	0.26757	0.70333	3.61223	7	20.59505	2.33143	121.04935	20.23858	26.8037	1199	120.46991	5060.1984	263.31232	0.73442	0.64506	15	2801.0496	4.69003	2.23822	2.45699	15.83732	27.63101
b-fer-4-0.8agar	2770.8416	341.21231	118.53602	44.27708	0.29907	0.5702	0.63225	3.91064	5	25.59779	3.456	127.22032	16.68916	20.33952	1182	135.19985	4382.5152	272.9853	0.80005	0.46724	16	2124.0832	4.12053	2.39723	1.7233	14.70604	25.87377
b-fer-4-0.8agar	3810.9184	352.87427	104.6043	56.84754	0.38459	0.29593	0.77525	4.09307	9	12.827	5.12	112.39603	21.12969	29.83389	1014	217.46954	4915.712	271.36663	0.76902	0.65032	14	2936.7296	5.28125	2.63378	2.64747	17.86811	33.86976
b-fer-4-0.8agar	2486.4768	277.30879	86.11679	46.2405	0.40632	0.30516	0.71891	3.91279	6	18.84535	4.53333	98.37483	17.8513	24.96	1133	185.07296	3458.6624	225.0433	0.81153	0.61697	13	1758.0032	4.56373	2.9737	1.59002	13.91823	27.41349
b-fer-4-0.8agar	1420.288	188.05476	62.24162	34.01602	0.50468	0.29163	0.78762	4.32938	5	16.02508	2.304	74.91055	19.84	21.87265	1155	153.37862	1803.264	161.04729	0.85639	0.68814	11	1096.3968	3.62462	2.14033	1.48428	12.75139	23.16493
b-fer-4-0.8agar	3558.6048	406.98482	117.45276	55.04801	0.26998	0.40934	0.65706	4.42209	11	12.52826	4.42182	138.64935	15.68979	21.27459	1198	109.60839	5415.936	286.44185	0.70381	0.54503	20	2737.664	3.8562	2.38057	1.47563	13.74283	25.08133
b-fer-4-0.8agar	1639.424	253.07195	59.8677	49.76538	0.32167	0.03339	0.64517	4.31978	5	18.55402	2.432	86.36622	10.41845	18.60409	1003	218.30941	2541.056	196.31219	0.77572	0.53457	14	1243.9552	3.35915	1.88783	1.47132	11.87923	19.88799
b-fer-4-0.8agar	1534.3616	191.30025	57.95051	38.54131	0.52687	0.1495	0.81956	4.05977	7	13.34811	2.51429	67.88387	14.72	25.50382	1079	205.88589	1872.1792	166.51758	0.87045	0.69537	9	1099.6736	5.32307	2.81562	2.50745	15.16439	22.40286
b-fer-4-0.8agar	1513.0624	212.74415	78.36137	31.42519	0.4201	0.5226	0.77127	3.75204	3	33.82038	2.56	84.26819	12.75191	17.8513	1176	131.22119	1961.7792	183.48949	0.86249	0.56473	11	1069.7728	3.9765	2.24413	1.73237	12.87787	26.53042
b-fer-4-0.8agar	3569.8688	357.47188	98.72048	55.50927	0.35106	0.26995	0.74208	4.08641	8	22.56674	3.36	125.54657	16.89648	32.69016	1218	82.06095	4810.6496	270.7245	0.75733	0.61208	15	2706.432	5.39513	2.82176	2.57336	15.52258	24.38922
b-fer-4-0.8agar	3529.3184	373.34876	105.26603	55.78015	0.31818	0.31532	0.72201	4.19519	9	16.97881	5.12	126.21483	17.92	26.24	1077	206.08251	4888.1664	262.80543	0.70391	0.64214	17	2615.3984	4.80816	2.89134	1.91682	15.75664	28.41204
b-fer-4-0.8agar	3035.4432	343.1245	78.86383	69.29721	0.32399	0.01654	0.68197	3.2795	7	17.24436	3.84	109.85877	18.02256	23.19062	1149	175.8977	4451.0208	252.32918	0.73539	0.5991	13	2273.792	5.22482	2.80038	2.42445	17.63824	27.27498
b-fer-4-0.8agar	3353.3952	384.62478	99.65016	55.25997	0.28485	0.2805	0.721	4.2405	9	16.87424	3.41333	124.28151	17.92	22.43654	1175	152.80707	4651.008	255.82399	0.66513	0.64389	14	2355.6096	6.38717	3.68474	2.70426	17.56959	32.30035
b-fer-4-0.8agar	3179.9296	365.64992	88.1394	68.07861	0.29888	0.06384	0.67355	3.99984	7	20.42004	4.02286	122.53954	14.09454	24.52962	1022	216.86632	4721.152	262.01975	0.71659	0.58205	11	2039.808	7.99136	4.29837	3.69299	19.64515	33.16472
b-fer-4-0.8agar	3006.976	349.73308	92.45142	53.49109	0.30893	0.2484	0.72915	4.39629	10	16.06446	3.84	114.42974	20.49	24.32	1058	218.02523	4123.9552	246.31072	0.70428	0.62284	13	2106.0608	6.78763	3.80603	2.98939	16.75005	30.67176
b-fer-4-0.8agar	3879.3216	405.79579	99.618	67.63086	0.29604	0.13617	0.71146	3.86276	10	9.90243	6.048	124.74738	20.23858	23.47151	966	216.87323	5452.5952	275.09121	0.67791	0.64419	18	2904.9856	4.56861	2.70353	1.86508	14.78974	25.73849
b-fer-4-0.8agar	2132.1728	270.68137	73.35854	52.0536	0.36569	0.10905	0.72006	4.33564	9	12.89515	2.73778	99.86113	16.01279	18.56	1153	171.59254	2961.1008	207.24842	0.76565	0.62381	11	1324.2368	5.93604	3.46933	2.46671	15.28509	29.40237
b-fer-4-0.8agar	2019.84	218.67828	68.78079	44.05437	0.53078	0.17489	0.81976	3.67764	3	31.21305	6.08	72.72545	18.90981	24.9682	1043	220.02045	2463.9488	190.99869	0.87342	0.69577	10	1488.5888	4.56666	2.53665	2.03001	15.10448	27.07085
b-fer-4-0.8agar	4197.6832	422.02872	103.37333	67.74779	0.29617	0.15927	0.69659	4.02389	8	21.18754	4.48	126.09951	20.76798	26.55036	1047	215.06278	6026.0352	293.33374	0.69506	0.61305	18	3373.8752	4.35578	2.66037	1.69541	15.70264	29.69248
b-fer-4-0.8agar	3710.8736	400.39737	112.45908	55.9674	0.29087	0.36359	0.68085	4.24534	9	21.0595	3.76889	119.36619	19.88125	24.96	978	223.74539	5450.3424	280.95392	0.70169	0.59077	15	2812.1088	5.64348	2.99112	2.65236	17.8469	29.99134
b-fer-4-0.8agar	3443.8144	429.1142	90.02095	77.29022	0.23502	0.02289	0.57945	3.57423	6	33.06965	2.88	119.17483	16.11479	25.47972	1171	157.66103	5943.296	299.72963	0.69848	0.48172	20	2701.4144	4.08	2.22598	1.85402	14.02345	23.19504
b-fer-4-0.8agar	2865.9712	286.70802	76.43709	53.63811	0.43813	0.11567	0.80988	4.63834	8	18.9743	4.44	98.26113	22.4	32.64627	1111	194.03608	3538.7392	219.22774	0.76464	0.74936	13	2209.4848	5.01966	2.67712	2.34253	15.6496	26.92101
b-fer-4-0.8agar	3883.52	396.58401	102.81885	65.22651	0.31029	0.18155	0.71934	3.75935	7	22.29488	4.57143	129.15754	22.54581	27.52	1229	49.45705	5398.7328	289.62269	0.73029	0.5818	16	2800.7424	5.35272	3.31434	2.03874	17.35263	31.62824
b-fer-4-0.8agar	3063.9104	305.08057	89.36929	51.40033	0.41367	0.25287	0.77677	4.18813	9	14.41986	3.73333	107.1058	22.54581	27.34081	1168	151.8058	3944.448	236.12729	0.77398	0.69055	14	2330.9312	4.9309	2.46857	2.46234	15.14475	26.04307
b-fer-4-0.8agar	1780.8384	209.18809	75.08103	31.75554	0.5114	0.48513	0.85573	4.80214	5	16.0425	2.176	84.19445	23.0844	24.32	1195	101.85284	2081.0752	183.78596	0.87857	0.66254	12	1419.776	3.9356	1.97192	1.96368	12.57443	20.418
b-fer-4-0.8agar	2952.4992	311.97308	74.18353	65.33662	0.38121	0.01595	0.77667	4.12735	6	19.97672	3.73333	115.32541	19.34876	24.9682	1095	205.6356	3801.4976	232.10383	0.74399	0.68871	15	2333.696	3.96428	2.08456	1.87971	14.4507	26.02351
b-fer-4-0.8agar	2283.4176	251.75199	72.51634	48.44146	0.45274	0.14661	0.7714	4.10959	5	23.68312	4.544	99.03367	26.24	27.72759	1195	108.34205	2960.0768	205.40256	0.81589	0.68012	12	1855.1808	4.00366	2.06715	1.93651	15.90657	26.62285
b-fer-4-0.8agar	3715.3792	393.9064	107.69847	61.25316	0.3009	0.2613	0.66066	4.12652	9	15.3565	4.19556	121.31835	17.28	25.31845	1222	49.64877	5623.7056	284.51754	0.7223	0.57676	18	2867.6096	4.28832	2.63444	1.65388	15.17138	28.2396
b-fer-4-0.8agar	4471.5008	442.72833	122.51573	66.53183	0.28667	0.2965	0.64866	3.73895	8	22.0787	3.28	156.24222	18.56	27.1529	1228	48.4252	6893.4656	320.13867	0.7231	0.54826	18	3510.3744	5.09599	2.78542	2.31057	17.3863	29.63256
b-fer-4-0.8agar	1797.9392	222.67357	70.08512	39.53859	0.45567	0.26744	0.81479	4.29583	6	15.51123	3.89333	71.26742	20.89578	22.0684	941	213.76623	2206.6176	181.33766	0.81437	0.68708	13	1422.336	3.66099	1.9741	1.68689	12.48599	22.10797
b-fer-4-0.8agar	1430.9376	195.04376	66.97887	31.45008	0.47268	0.40794	0.81301	4.38674	5	18.63622	4.8	71.13877	22.4	23.68	1110	178.42646	1760.0512	168.12267	0.86197	0.63618	11	1089.6384	3.95038	2.19525	1.75513	12.4437	21.05888
b-fer-4-0.8agar	4426.4448	439.3032	109.90543	69.67075	0.28823	0.18206	0.68466	4.12115	8	26.81576	3	140.69086	25.35886	28.4062	1037	212.27576	6465.1264	306.01689	0.6966	0.59398	18	3326.3616	5.03202	2.78685	2.25112	15.71193	28.80409
b-fer-4-0.8agar	2518.528	288.44608	89.10746	43.73632	0.38039	0.3742	0.73664	4.50279	6	20.17998	3.68	94.76387	18.20347	23.18179	1191	121.19406	3418.9312	224.42116	0.77804	0.62839	17	2035.3024	3.1682	1.81588	1.35232	13.01633	22.63276
b-fer-4-0.8agar	1982.464	218.75592	65.28267	41.56147	0.52059	0.17908	0.83788	5.09532	7	20.0392	1.69143	74.68151	26.91807	27.88227	1190	85.73797	2366.0544	183.64605	0.8395	0.73867	11	1553.8176	5.19377	2.28447	2.9093	14.00006	19.65367
b-fer-4-0.8agar	2671.104	264.81157	69.84966	56.37367	0.47866	0.04457	0.80721	4.26435	6	20.45109	4.8	83.58661	22.62742	32.63372	1075	211.17055	3309.056	214.18644	0.80883	0.73167	13	1981.7472	4.61533	2.66817	1.94715	14.52104	27.40325
b-fer-4-0.8agar	3199.5904	348.86566	87.69506	60.86504	0.33036	0.12235	0.73864	4.04571	7	14.51315	5.07429	115.39364	18.47151	22.02195	1186	123.71338	4331.7248	247.65427	0.70988	0.65556	16	2478.4896	4.26392	2.30828	1.95564	15.47339	27.19466
b-fer-4-0.8agar	2746.6752	277.10021	76.93922	52.92987	0.44951	0.12783	0.79494	4.01502	6	14.0447	6.98667	81.77251	19.25326	29.55109	1195	106.53638	3455.1808	217.62608	0.78537	0.72878	17	2278.8096	2.81355	1.69227	1.12128	12.00718	22.76706
b-fer-4-0.8agar	2531.7376	284.50408	95.65271	48.35882	0.39305	0.35149	0.70413	4.18132	5	17.58304	5.76	105.73483	18.02256	23.53251	1047	205.34361	3595.5712	235.23156	0.82681	0.57496	14	1917.3376	4.33972	2.35684	1.98288	14.21546	24.79602
b-fer-4-0.8agar	2533.9904	282.57628	104.08453	38.92234	0.39879	0.56947	0.75983	3.99767	4	32.02997	3.44	113.5607	19.84	25.21308	1028	216.73255	3334.9632	244.69847	0.86596	0.5318	14	1967.0016	4.35954	2.26125	2.09829	13.98176	22.47938
b-fer-4-0.8agar	4061.4912	425.42949	116.96497	63.90971	0.28199	0.29179	0.6779	3.79608	10	11.53709	4.096	148.327	18.65905	24.35366	981	216.19898	5991.3216	300.4085	0.70613	0.56555	20	3163.7504	3.98447	2.37108	1.61339	14.23406	28.37093
b-fer-4-0.8agar	1633.1776	217.21083	59.36977	42.90018	0.43499	0.09856	0.76413	4.67237	6	17.99895	2.4	78.82429	17.96566	19.29576	1187	124.87193	2137.2928	174.86365	0.80504	0.67119	9	1114.0096	6.45513	3.07138	3.38375	15.99369	26.28582
b-fer-4-0.8agar	2994.4832	342.53779	85.07579	57.20336	0.32071	0.14237	0.71033	4.15719	8	20.49361	3.16	109.83051	15.47953	26.91046	1151	159.08488	4215.6032	246.94839	0.72094	0.61705	15	2216.5504	5.23155	2.83811	2.39345	13.77622	26.57498
b-fer-4-0.8agar	1628.2624	198.71515	55.71482	42.73278	0.51817	0.0672	0.81489	4.01033	4	23.4543	4.96	62.54035	26.88762	30.89285	1117	196.46628	1998.1312	166.52617	0.83801	0.73785	11	1169.408	4.23911	2.43387	1.80523	12.58736	22.21834
b-fer-4-0.8agar	3249.152	335.42566	86.86111	59.68659	0.3629	0.12855	0.75951	4.14676	8	16.86636	5.12	111.3168	22.89734	26.88	1024	214.49942	4277.9648	246.72249	0.73555	0.67075	12	2265.6	7.02502	4.04561	2.97941	17.27086	31.38353
b-fer-4-0.8agar	2966.9376	345.98405	101.56206	52.50653	0.31146	0.3343	0.65258	3.70567	8	16.26636	3.08	127.11441	18.82296	23.60203	996	219.84995	4546.4576	262.16269	0.75773	0.54247	13	2217.984	5.39489	2.83993	2.55496	17.05474	27.51835
b-fer-4-0.8agar	1559.4496	187.51125	58.47515	38.17987	0.55735	0.16178	0.8357	3.93309	4	15.50254	6.4	59.55055	23.07553	25.24555	910	205.49696	1866.0352	161.67908	0.86224	0.74968	8	1039.36	5.75129	3.6549	2.09639	16.35739	33.85997
c-Col-0-2.5agar	1612.8	228.85396	72.34169	32.56006	0.38697	0.43969	0.76404	5.69374	9	14.07755	1.77778	80.08545	17.32734	20.03517	947	222.35782	2110.8736	181.28631	0.79215	0.61668	13	1241.4976	3.99067	1.83674	2.15393	11.90196	17.55551
c-Col-0-2.5agar	3658.4448	419.94011	96.86324	59.68935	0.26069	0.2021	0.69574	5.40834	10	20.19834	2.368	125.73403	17.8513	25.35886	1040	223.65151	5258.3424	271.53889	0.64661	0.62351	24	2947.8912	3.62998	2.01533	1.61464	11.31698	19.62749
c-Col-0-2.5agar	2158.3872	305.77157	69.13777	50.89057	0.2901	0.08832	0.72818	5.64481	9	12.20696	3.16444	91.72858	14.43906	19.2	930	228.3944	2964.0704	203.06331	0.6641	0.65777	19	1737.5232	3.22853	1.85418	1.37435	11.06165	19.6481
c-Col-0-2.5agar	1913.2416	266.60844	76.19665	41.07737	0.33825	0.3021	0.73844	6.06336	8	16.75038	2	96.57406	17.5738	21.19743	1051	230	2590.9248	205.76069	0.77177	0.56788	15	1445.0688	4.52339	2.09466	2.42873	11.56078	17.51296
c-Col-0-2.5agar	3983.1552	483.44436	114.39591	67.38875	0.21416	0.23499	0.63878	5.38625	10	17.02446	2.464	150.03128	16.31686	20.49	1087	209.20564	6235.5456	305.31286	0.63154	0.53697	25	3171.1232	3.95975	1.92491	2.03484	12.80664	21.2584
c-Col-0-2.5agar	1472	207.5387	63.05066	33.90297	0.42946	0.30408	0.76925	5.09294	6	16.86195	1.92	74.32545	13.50081	23.53251	1064	214.20784	1913.5488	169.73065	0.81783	0.64209	11	1055.0272	4.71689	2.71241	2.0047	11.91452	20.25187
c-Col-0-2.5agar	2596.9664	340.60447	77.76909	56.62751	0.2813	0.09426	0.68873	4.85835	9	14.02831	3.34222	109.37796	14.72	22.97769	1102	202.03465	3770.6752	233.50062	0.68555	0.59855	19	2091.1104	3.3418	2.02128	1.32052	12.29929	21.59107
c-Col-0-2.5agar	2869.3504	364.53624	112.88596	41.73356	0.27134	0.57687	0.70053	5.19643	9	11.03659	3.80444	120.07993	14.60827	20.33952	1181	131.80288	4096	263.8472	0.72379	0.51795	22	2360.5248	2.95974	1.7992	1.16054	11.68933	21.85383
c-Col-0-2.5agar	4230.8608	491.92517	110.29705	65.14554	0.21971	0.23304	0.69208	5.57665	14	13.22637	3.31429	143.93244	18.47151	21.87265	1000	227.98026	6113.28	298.27581	0.60634	0.59759	28	3451.2896	3.84627	2.07436	1.77331	11.75675	19.60883
c-Col-0-2.5agar	2095.616	298.97782	80.02566	43.08262	0.29461	0.30315	0.71691	5.54478	9	12.32688	3.2	100.85329	15.17219	18.56	1011	236.79527	2923.1104	206.75192	0.69153	0.61606	15	1530.88	4.53328	2.24569	2.28759	12.10573	21.33977
c-Col-0-2.5agar	1902.3872	229.8877	68.42235	38.74792	0.45235	0.26455	0.80463	4.70328	8	13.49949	3.16	82.91445	13.36359	27.54975	1175	132.04166	2364.3136	191.26981	0.83201	0.65346	13	1459.3024	4.21984	2.52098	1.69886	11.02195	20.83401
c-Col-0-2.5agar	2622.1568	332.11586	68.77254	63.4922	0.29874	0.00635	0.71997	5.40596	11	14.41282	2.99636	99.83287	16.60304	23.26116	1157	145.44071	3642.0608	226.12533	0.68086	0.64442	15	1932.0832	5.19639	2.84382	2.35257	14.08552	25.70221
c-Col-0-2.5agar	3894.3744	455.9432	108.1358	58.02521	0.23541	0.30567	0.7062	5.27139	9	23.46848	2.70222	128.82422	19.43325	25.14801	1133	166.55329	5514.5472	280.15406	0.61445	0.62352	27	3298.5088	2.88372	1.65336	1.23036	11.57288	19.87981
c-Col-0-2.5agar	3696.3328	455.84672	120.49648	52.60315	0.22353	0.4622	0.68923	6.25933	13	12.4716	2.60923	156.85167	15.83273	22.32674	970	233.90596	5362.9952	291.81796	0.64017	0.54545	25	3001.4464	4.09428	2.25099	1.8433	12.12631	18.28119
c-Col-0-2.5agar	3540.48	443.07888	114.30715	57.64051	0.22663	0.35348	0.64237	5.33025	13	16.85622	2.24	147.52229	17.23253	21.84454	1179	147.77348	5511.5776	299.60761	0.67619	0.49564	23	2762.6496	4.23447	2.52044	1.71403	12.44671	21.48299
c-Col-0-2.5agar	2868.6336	381.32601	98.40871	46.52777	0.24791	0.40272	0.7004	5.80291	12	16.85829	1.97333	120.58348	16.64	21.84454	1115	202.94827	4095.6928	256.59263	0.6729	0.54752	18	2134.9376	5.25382	2.48153	2.77585	12.14125	19.94364
c-Col-0-2.5agar	2678.9888	326.66644	82.15506	47.90869	0.31548	0.24252	0.78119	5.93924	10	15.60375	3.104	99.13406	18.65905	24.70433	1157	155.69522	3429.376	222.81565	0.68209	0.67809	21	2201.1904	2.99655	1.96611	1.03045	10.88791	20.31014
c-Col-0-2.5agar	2419.712	315.43037	88.67285	45.35335	0.30561	0.34256	0.6873	5.32882	9	15.38552	2.91556	108.0109	15.58502	21.05201	1211	74.89326	3520.6144	235.97701	0.74811	0.54605	14	1731.1744	5.47738	2.59665	2.88073	13.98519	24.34606
c-Col-0-2.5agar	1558.8352	245.07357	64.28657	42.26679	0.32615	0.15712	0.70739	5.14327	6	18.03685	3.25333	81.65329	13.45523	21.18777	961	221.17866	2203.648	186.14728	0.75956	0.56532	12	1028.608	4.87983	2.92117	1.95866	13.52259	23.81723
c-Col-0-2.5agar	2040.1152	274.89628	81.06451	38.64232	0.33926	0.39651	0.73069	5.40483	9	15.06343	2.70222	92.87603	16	22.61836	1094	207.20763	2792.0384	209.88982	0.76352	0.58194	17	1630.1056	3.23969	1.99623	1.26733	11.21044	18.88248
c-Col-0-2.5agar	3096.9856	393.6413	101.46987	50.43578	0.25116	0.36454	0.66586	5.89777	14	11.05467	3.01714	125.9819	15.37333	23.04889	1006	226.93611	4651.1104	264.06166	0.67082	0.55813	23	2585.2928	3.41573	1.81981	1.59593	11.49202	17.36022
c-Col-0-2.5agar	2381.7216	322.11431	91.19675	39.46313	0.28846	0.46863	0.71401	6.10259	11	14.01724	2.53091	116.67916	16.64	21.58992	872	197.2942	3335.68	226.94458	0.70455	0.58111	16	1752.064	5.06844	2.52553	2.54291	12.78002	21.87984
c-Col-0-2.5agar	2811.6992	364.90563	101.20861	45.93023	0.26535	0.43355	0.70653	5.65846	11	14.5858	2.53091	116.63367	16.40449	21.18777	971	225.08887	3979.5712	251.21512	0.68844	0.55987	18	2053.4272	4.64455	2.63577	2.00878	12.81841	22.82628
c-Col-0-2.5agar	2108.8256	314.49311	69.45986	49.17983	0.26793	0.11034	0.70716	7.07341	12	10.14711	2.05333	94.01406	12.574	21.19743	1006	219.74303	2982.0928	207.37522	0.6594	0.61622	17	1568.768	4.51444	2.16697	2.34747	11.32764	18.66371
c-Col-0-2.5agar	2067.6608	290.80531	79.21762	40.97777	0.30724	0.33386	0.73863	6.1417	10	14.6254	2.656	91.367	16.31686	18.83384	974	237.81295	2799.3088	203.74649	0.70063	0.62591	17	1576.3456	3.90848	2.119	1.8143	11.24989	20.69252
c-Col-0-2.5agar	3114.496	392.21382	99.64599	49.9205	0.25442	0.3585	0.68226	5.4572	13	13.68928	2.48615	129.84854	18.33798	21.36105	1063	209.52804	4564.992	267.23239	0.68134	0.54805	18	2305.024	5.08227	2.7072	2.37507	13.69249	24.44496
c-Col-0-2.5agar	1677.824	217.11434	58.47838	40.66417	0.44728	0.12119	0.77507	5.38069	8	16.10067	1.8	72.61564	18.02256	24.8531	1180	126.19429	2164.736	173.44459	0.79886	0.70087	10	1227.8784	6.12719	2.55945	3.56774	13.6893	20.55883
c-Col-0-2.5agar	3099.0336	370.32289	88.22154	54.57615	0.28397	0.19932	0.71164	5.07931	9	19.88617	1.52889	114.99209	18.82296	25.2212	1092	200.50187	4354.7648	247.28081	0.66774	0.63688	23	2558.5664	3.08751	1.8445	1.25388	11.08646	20.34029
c-Col-0-2.5agar	1410.6624	209.17476	59.90762	36.81119	0.40515	0.20415	0.78482	4.88912	4	23.52861	3.12	76.34584	17.93142	19.84	1185	118.9916	1797.4272	171.50054	0.81989	0.6027	11	1009.5616	4.83099	2.31715	2.51384	12.20925	20.81128
c-Col-0-2.5agar	2568.2944	305.19589	84.92529	44.3362	0.3465	0.32678	0.77206	5.65267	10	17.6872	2.752	94.37954	18.82296	26.38788	1196	91.38928	3326.5664	219.52077	0.71928	0.66974	18	2032.8448	3.76872	2.12163	1.64981	11.72535	19.9149
c-Col-0-2.5agar	2366.8736	302.22883	88.83496	46.81866	0.32562	0.31949	0.67877	5.24271	8	18.87655	2.56	114.04541	18.46042	24.72919	1188	99.76973	3487.0272	231.08828	0.76461	0.55697	16	1843.4048	4.28725	2.41497	1.87229	13.19383	24.34164
c-Col-0-2.5agar	3468.9024	417.45775	94.71506	61.35968	0.25014	0.16708	0.71167	5.77193	14	12.47153	3.15429	123.46348	18.32681	22.35424	1186	120.07498	4874.3424	266.38001	0.6381	0.61433	21	2684.0064	4.52854	2.16714	2.3614	13.29164	20.52656
c-Col-0-2.5agar	2696.704	326.76292	86.15154	50.98125	0.31738	0.23163	0.71153	5.23528	8	16.44695	3.2	106.68151	17.28	22.02195	964	224.43039	3790.0288	236.72277	0.72445	0.60473	20	2201.7024	3.18538	1.90685	1.27854	11.68792	21.86725
c-Col-0-2.5agar	3206.9632	436.22633	101.1451	61.48344	0.21178	0.21195	0.62337	6.13959	15	11.822	2.56	134.11055	14.13806	18.99625	1135	179.7387	5144.576	279.40248	0.6405	0.51623	21	2356.5312	4.74816	2.39248	2.35568	13.48979	23.79318
c-Col-0-2.5agar	2426.4704	327.17779	100.17595	41.24887	0.28485	0.50418	0.67778	5.84834	11	12.65995	2.99636	113.66499	14.0363	21.12969	1186	127.66754	3580.0064	241.07821	0.73684	0.52465	19	1924.096	3.76476	2.15265	1.61211	11.17789	18.33659
c-Col-0-2.5agar	2599.424	346.45543	100.45752	43.34799	0.27214	0.47068	0.69804	5.50187	12	12.02594	2.88	127.04619	16	19.85032	1174	137.22973	3723.8784	244.35724	0.70531	0.54706	23	2181.0176	2.75374	1.52522	1.22852	10.97947	18.30596
c-Col-0-2.5agar	3473.3056	425.04127	89.62228	61.65143	0.2416	0.12786	0.71633	5.35337	12	16.99828	1.70667	120.74267	18.82296	24.45437	1194	101.45935	4848.7424	265.17178	0.62387	0.62072	22	2853.9904	4.24741	2.07219	2.17522	12.22692	19.26355
c-Col-0-2.5agar	3172.4544	388.33385	115.0117	46.55427	0.26436	0.51616	0.66272	5.55497	12	16.71031	2.18667	142.5748	14.43906	24.9025	1141	173.72104	4786.9952	273.0313	0.70308	0.53479	23	2600.0384	3.31842	1.84029	1.47814	11.27215	20.23434
c-Col-0-2.5agar	2406.8096	305.44215	75.39586	49.86081	0.32419	0.15324	0.73397	5.39515	10	15.6443	2.464	100.47838	17.28	23.71457	1172	138.39798	3279.1552	215.02407	0.70398	0.65415	17	1911.5008	3.56979	1.90678	1.66301	12.23895	22.04243
c-Col-0-2.5agar	2568.9088	317.64211	85.46723	42.92023	0.31995	0.35665	0.77587	6.21224	10	14.6254	2.656	105.20464	18.02256	26.88	1135	171.28339	3311.0016	225.00208	0.70835	0.63765	17	1985.9456	4.56596	2.20738	2.361	12.22208	21.28438
c-Col-0-2.5agar	1638.2976	238.07905	69.64677	40.43793	0.36321	0.24578	0.69476	5.23452	7	15.49803	2.74286	86.85093	16.01279	19.09304	1159	147.64823	2358.0672	189.99546	0.79804	0.57032	14	1243.4432	3.67132	2.19851	1.47281	12.36369	21.53447
c-Col-0-2.5agar	3516.3136	439.92988	114.1059	53.91012	0.22831	0.40327	0.66361	5.74276	13	15.67003	2.53538	143.20148	17.92	21.76	1177	146.86388	5298.7904	285.36041	0.64865	0.54264	25	2789.7856	3.6243	2.09945	1.53105	11.67358	20.58597
c-Col-0-2.5agar	2977.1776	383.97698	107.2842	46.97608	0.25375	0.46001	0.65488	5.7483	11	16.14587	1.71636	136.08935	13.68164	21.19743	1132	190.31553	4546.1504	262.49047	0.68361	0.54298	22	2431.5904	3.70105	1.82326	1.8778	11.81932	18.50262
c-Col-0-2.5agar	3049.1648	416.74011	118.75356	43.32488	0.22063	0.58533	0.6212	5.65011	12	13.43613	1.89333	142.79441	14.31084	19.25326	1196	100.94553	4908.544	279.97152	0.67181	0.48884	21	2390.9376	4.48873	2.22373	2.2675	12.71014	19.98138
c-Col-0-2.5agar	2203.9552	318.83115	80.37538	48.1973	0.27245	0.22188	0.67148	5.81319	9	12.13123	2.27556	104.04387	14.09454	17.93142	1003	232.70582	3282.2272	218.43648	0.68512	0.58045	21	1790.3616	3.04856	1.69806	1.35554	10.76402	18.157
c-Col-0-2.5agar	2390.528	317.10412	100.49895	38.28159	0.29874	0.55738	0.72325	5.73685	10	11.15403	3.232	112.67055	15.21263	20.00448	1140	171.94767	3305.2672	234.67405	0.74005	0.54547	16	1707.52	4.94746	2.6962	2.25126	13.32329	24.31688
c-Col-0-2.5agar	2375.3728	308.07979	75.5	48.38987	0.3145	0.17443	0.76804	5.94224	8	16.61665	1.6	93.9819	16.83577	23.75771	940	228.02193	3092.7872	216.44061	0.70255	0.63718	13	1627.0336	6.30849	3.01375	3.29474	14.85874	24.68481
c-Col-0-2.5agar	2958.1312	353.69621	97.48985	51.25296	0.29714	0.3214	0.73169	5.71433	11	12.79093	2.96727	124.58267	17.8513	22.4	1094	205.69881	4042.8544	247.03755	0.69845	0.60912	17	2214.7072	5.03403	2.09278	2.94125	13.64091	22.1483
c-Col-0-2.5agar	2062.848	273.46099	63.57609	49.8278	0.34665	0.0571	0.75636	5.38717	9	13.45628	3.98222	78.567	17.28	22.54581	1019	229.65191	2727.3216	193.02692	0.70587	0.69573	12	1388.8512	6.25884	3.43838	2.82046	14.0631	26.21884
c-Col-0-2.5agar	3453.2352	490.78943	119.3634	54.86343	0.18015	0.42402	0.61132	5.39865	13	10.31082	3.24923	156.15677	12.9432	18.60409	976	227.36754	5648.7936	294.61544	0.60029	0.49995	24	2663.936	3.93786	2.17616	1.7617	12.86255	21.57414
c-Col-0-2.5agar	1660.3136	250.75041	57.02395	50.30736	0.33183	0.01554	0.7297	5.6627	7	14.01377	3.24571	73.75919	12.60654	19.53835	959	233.66001	2275.328	182.79562	0.72899	0.62441	17	1315.7376	3.01937	1.55141	1.46796	9.75783	16.09028
c-Col-0-2.5agar	3174.2976	468.5824	96.67561	66.61169	0.18167	0.12685	0.61792	5.61218	13	13.88125	2.92923	123.45796	13.8157	18.10193	1129	181.24569	5137.1008	278.92584	0.59525	0.51272	23	2403.328	4.61585	2.61451	2.00135	12.19661	20.10213
c-Col-0-2.5agar	1732.1984	242.66334	59.91369	49.84553	0.36966	0.0331	0.76605	4.90484	5	20.31042	5.12	77.53487	20.63938	21.45671	1124	187.31791	2261.1968	186.1511	0.76712	0.62817	12	1172.8896	5.1405	3.05137	2.08913	12.95541	24.82429
c-Col-0-2.5agar	2987.7248	401.67737	91.79207	57.3976	0.2327	0.19168	0.68053	5.20666	12	10.70365	3.30667	119.6368	15.36	18.32681	1209	88.07383	4390.2976	248.99103	0.61988	0.6056	20	2191.7696	4.50395	2.41963	2.09765	12.81755	22.51465
c-Col-0-2.5agar	2529.6896	370.23192	102.21493	42.29595	0.23192	0.50072	0.6573	5.24128	11	15.02337	2.29818	118.99128	13.50081	19.87094	1182	118.95798	3848.6016	253.79572	0.6855	0.49352	18	1827.84	4.65634	2.50915	2.14719	11.93288	22.97563
c-Col-0-2.5agar	2794.5984	370.94956	96.67103	48.99907	0.25521	0.34952	0.71767	5.79495	11	13.5356	2.73455	118.37403	16	19.43325	1168	135.38833	3893.9648	247.3671	0.66685	0.57391	22	2251.264	3.53736	2.17817	1.5608	11.01161	18.87894
c-Col-0-2.5agar	1460.0192	206.66025	48.83101	46.54748	0.42959	0.00229	0.77709	5.26549	8	8.92666	4.24	65.89564	14.94095	20.48	1050	220.04999	1878.8352	162.69949	0.78728	0.6931	10	990.9248	5.51283	2.70031	2.81252	13.97012	21.99525
c-Col-0-2.5agar	2176.512	283.55902	86.34078	41.96508	0.34016	0.3817	0.76661	5.22378	8	13.88244	3.72	99.76464	17.40988	21.46625	1108	196.44338	2839.1424	219.41513	0.77379	0.56812	16	1662.0544	3.77562	2.18614	1.58948	12.62544	22.51945
c-Col-0-2.5agar	1746.432	275.91118	80.62059	34.56617	0.28829	0.47532	0.68513	5.72597	8	12.78254	2.04	103.65954	14.31084	19.21066	964	240.60133	2549.0432	203.64728	0.73809	0.52918	13	1199.104	5.23268	2.52249	2.7102	13.6976	22.44333
c-Col-0-2.5agar	2467.0208	349.11192	80.13749	55.71676	0.25436	0.12129	0.68288	5.60046	12	9.09306	3.41333	106.94661	13.8157	18.33798	1182	128.80217	3612.672	227.76963	0.65243	0.59757	18	1864.704	4.15947	2.10267	2.0568	12.33441	19.46796
c-Col-0-2.5agar	1718.272	243.9167	69.80005	38.24992	0.36293	0.28956	0.75139	5.91196	9	12.61829	2.77333	81.498	16.01279	21.76941	1158	142.66044	2286.7968	187.53214	0.76884	0.61397	14	1227.6736	4.33595	2.39515	1.94081	11.24108	21.34398
c-Col-0-2.5agar	3056.4352	382.21227	87.41135	54.88702	0.26292	0.18873	0.72003	5.79295	11	17.26287	1.92	113.86738	16.9449	26.2712	1166	138.66506	4244.8896	245.76162	0.643	0.63591	18	2164.224	5.37794	2.92979	2.45512	13.24667	24.48052
c-Col-0-2.5agar	2564.3008	345.56366	86.62628	54.80058	0.26985	0.1835	0.71801	5.10644	9	14.2345	3.80444	114.98267	14.167	20.48	1046	207.54518	3571.4048	237.82322	0.68822	0.56973	16	1824.8704	4.70269	2.90388	1.81293	13.57227	24.9608
c-Col-0-2.5agar	2259.6608	318.26879	100.13543	36.0146	0.28033	0.59432	0.68777	5.99322	12	10.82483	2.58667	111.5819	14.77555	17.96566	1079	206.08979	3285.504	236.68664	0.74367	0.50688	20	1746.3296	3.42704	1.81855	1.60849	10.79716	16.85662
c-Col-0-2.5agar	3110.5024	399.36362	105.89229	52.98632	0.24508	0.35942	0.66512	5.3068	10	18.36618	3.328	133.63364	15.41324	21.12	1096	197.06344	4676.608	268.61852	0.67262	0.54171	17	2171.8016	5.54847	3.00757	2.54089	15.33022	27.61855
c-Col-0-2.5agar	3053.2608	365.39034	75.7977	63.93094	0.28738	0.02844	0.70929	5.38606	11	14.08954	3.17091	109.49719	16.68916	25.91802	999	225.30646	4304.6912	246.52331	0.67468	0.63133	19	2410.496	3.92262	2.01521	1.91419	13.08116	21.57878
c-Col-0-2.5agar	1833.2672	253.17396	67.47443	41.31034	0.35942	0.20677	0.76005	5.74576	7	17.29982	2.69714	80.39603	15.47953	21.46625	977	223.38084	2412.032	188.34666	0.74394	0.64941	15	1406.0544	3.92678	2.33309	1.59369	10.97783	19.87534
c-Col-0-2.5agar	3273.0112	375.7213	131.58561	37.42711	0.29136	0.72302	0.71956	5.95801	12	14.95299	3.04	135.31128	18.56	22.4	979	219.66566	4548.608	286.0274	0.76128	0.50274	21	2671.0016	4.06976	2.08287	1.98689	12.35791	20.54015
c-Col-0-2.5agar	2924.8512	374.03976	136.53188	35.52035	0.26271	0.7625	0.64864	6.15235	11	12.64705	3.05455	143.5348	15.10454	21.12	1119	196.03061	4509.184	284.95522	0.76183	0.45265	26	2425.6512	2.86457	1.52916	1.3354	10.48038	17.24208
c-Col-0-2.5agar	2409.472	341.58721	91.79276	43.85075	0.25949	0.39487	0.69789	6.19908	12	13.47809	1.73333	105.66109	14.09454	19.88125	1036	224.18742	3452.5184	230.68779	0.67534	0.56896	20	1879.7568	3.88067	1.92946	1.9512	11.3128	18.74679
c-Col-0-2.5agar	1463.7056	238.11121	52.5584	43.25372	0.32442	0.03702	0.72364	6.35258	9	13.15816	1.24444	77.48387	12.14315	20.72849	1100	191.50457	2022.7072	169.2212	0.71068	0.64232	15	1116.2624	3.62386	1.81339	1.81403	10.22112	17.36929
c-Col-0-2.5agar	2301.5424	257.49315	69.49092	49.96737	0.43621	0.10136	0.776	5.63951	9	11.28443	3.37778	81.38819	20.89578	25.03374	1189	115.02608	2965.9136	200.48299	0.7786	0.71957	19	1965.7728	2.60545	1.53807	1.06737	10.01714	17.60133
c-Col-0-2.5agar	2232.32	317.4147	77.58345	47.78439	0.27843	0.20247	0.67978	6.40688	11	14.43778	1.07636	107.25719	16.61537	18.02256	1207	69.15924	3283.8656	216.23992	0.68125	0.59992	19	1829.1712	3.67196	1.9328	1.74515	10.64271	15.50721
c-Col-0-2.5agar	1746.432	230.03747	74.89539	33.37458	0.41473	0.44709	0.80327	5.58256	7	11.48436	3.79429	80.84858	17.07733	22.54581	1220	48.41487	2174.1568	185.65628	0.80707	0.63671	15	1301.7088	3.56781	2.13831	1.4295	11.12377	21.17412
c-Col-0-2.5agar	1621.504	217.65005	74.35558	30.60878	0.43014	0.50437	0.8211	5.34576	6	13.566	3.94667	79.06503	20.76798	22.62742	1178	120.54875	1974.784	180.04602	0.82723	0.62858	12	1192.7552	4.5064	2.24506	2.26134	13.16655	21.16623
c-Col-0-2.5agar	3069.5424	366.36756	105.20327	48.00208	0.28738	0.42951	0.72388	5.49857	10	13.65042	3.36	129.17638	16.61537	24.89427	1176	147.64146	4240.384	264.93125	0.72313	0.54956	19	2488.2176	3.96123	2.07623	1.88499	12.91125	22.08755
c-Col-0-2.5agar	1845.6576	243.35434	79.54659	36.58034	0.39164	0.42365	0.77831	5.01351	5	19.1054	3.584	94.38896	17.22064	19.25326	1095	202.92363	2371.3792	193.77962	0.79629	0.61765	15	1430.8352	3.49837	1.95032	1.54804	11.63384	21.81296
c-Col-0-2.5agar	1718.9888	229.32534	67.99298	34.72333	0.41075	0.34374	0.81964	6.40706	10	14.49269	1.664	80.08935	18.21472	24.72919	1102	195.2588	2097.2544	178.88403	0.78004	0.67506	12	1212.7232	5.67603	2.77731	2.89872	12.02681	19.75211
c-Col-0-2.5agar	3159.2448	373.47188	115.9361	46.12961	0.28463	0.52801	0.67023	5.22573	11	12.54737	3.75273	130.44696	17.70153	22.54581	899	203.03202	4713.6768	266.25936	0.71293	0.55999	17	2352.2304	5.10093	2.63076	2.47018	14.31871	25.69535
c-Col-0-2.5agar	1401.856	192.42496	52.80676	38.41333	0.47576	0.09481	0.81756	5.58585	7	10.82027	2.60571	67.49564	15.80683	22.39086	1095	208.98565	1714.688	157.74092	0.81975	0.70799	10	988.8768	4.97124	2.75794	2.2133	13.30217	24.83218
c-Col-0-2.5agar	1512.96	202.18025	56.68604	42.93298	0.46511	0.07341	0.79257	4.74407	6	8.74418	4.32	76.51997	16.6523	19.93269	973	226.32278	1908.9408	164.50711	0.81367	0.70253	14	1239.6544	2.84872	1.51989	1.32883	10.765	18.53391
c-Col-0-2.5agar	3533.824	426.70949	110.30745	52.75384	0.24389	0.39402	0.7199	4.95714	12	13.93378	4.21333	139.98816	16.03835	22.84361	1070	218.0986	4908.7488	282.88222	0.66294	0.55494	24	2845.5936	3.36136	1.88788	1.47348	12.431	21.42585
c-Col-0-2.5agar	3158.9376	409.74559	128.4278	39.22858	0.23644	0.68778	0.66254	5.15248	10	13.56352	2.4	153.03441	15.36	19.17865	954	221.95044	4767.9488	294.04075	0.71762	0.45913	20	2428.8256	4.22901	2.13278	2.09623	13.12664	22.45934
c-Col-0-2.5agar	2593.792	365.03427	105.33167	46.4527	0.24461	0.45475	0.61653	4.917	11	10.28997	3.08364	119.67287	14.31084	18.10193	1027	230.54501	4207.104	257.67824	0.7059	0.4909	14	1692.0576	6.54954	3.16684	3.3827	16.33521	26.58561
c-Col-0-2.5agar	2103.296	260.34489	73.2119	44.13941	0.38995	0.21793	0.75894	5.26884	10	12.11309	2.752	99.17564	17.5738	21.27459	1203	107.87493	2771.3536	199.4908	0.76626	0.66415	15	1676.4928	3.83698	2.00434	1.83264	12.74964	20.41139
c-Col-0-2.5agar	3265.1264	408.98246	89.71999	65.10684	0.2453	0.09617	0.67333	5.56895	12	12.41411	3.30667	133.52383	17.70153	20.67903	1208	84.90583	4849.2544	266.71965	0.65215	0.57677	22	2619.904	3.9951	2.14346	1.85165	12.03592	21.9767
c-Col-0-2.5agar	3585.4336	451.23579	99.62361	70.09126	0.22128	0.11411	0.65331	5.37273	13	12.42515	2.60923	149.76067	14.31084	20.51996	978	225.20213	5488.128	284.00045	0.62938	0.55862	25	2728.96	4.09348	2.24454	1.85826	11.9415	20.45339
c-Col-0-2.5agar	1791.488	258.83747	78.50412	36.879	0.33602	0.40759	0.71237	5.62434	9	13.4752	3.12889	84.22271	14.08	17.23253	1165	148.38127	2514.8416	197.29716	0.76224	0.57834	13	1243.7504	4.97832	2.87007	2.10826	13.05815	25.30673
c-Col-0-2.5agar	3729.1008	485.44201	111.69195	56.823	0.19886	0.34667	0.6805	5.66548	14	14.75455	3.17714	142.34738	16.64	21.27459	1033	224.10712	5479.936	293.66061	0.60493	0.5434	23	2754.4576	4.93938	2.73971	2.19968	13.35735	22.70811
c-Col-0-2.5agar	2900.48	385.40675	101.28113	50.06906	0.24538	0.36871	0.67127	5.74034	12	13.95698	3.22667	120.12541	17.07733	21.74117	1202	97.15966	4320.8704	265.87382	0.68985	0.51562	17	2097.2544	5.67844	2.76566	2.91279	13.44491	21.12442
c-Col-0-2.5agar	4908.4416	579.62858	111.50901	81.81071	0.18359	0.0901	0.61385	5.31959	16	16.69866	2.6	154.61719	17.70153	25.48775	1125	194.73572	7996.2112	336.25151	0.58012	0.54554	27	3766.6816	4.61278	2.31484	2.30383	13.23155	21.67225
c-Col-0-2.5agar	4733.5424	585.9831	156.12473	58.94554	0.17323	0.56321	0.56141	5.71131	16	15.22494	1.88	182.37793	16.45435	21.12	1187	117.49894	8431.5136	366.00145	0.62459	0.44405	30	3761.5616	4.30976	2.19119	2.11857	12.45288	18.39132
c-Col-0-2.5agar	2317.9264	320.92528	88.7329	44.40833	0.28281	0.35928	0.68629	5.75203	11	11.98879	2.53091	105.51522	12.95901	20.63938	1200	88.24398	3377.4592	232.48618	0.72442	0.53891	19	1877.504	3.41437	1.79477	1.61961	11.48948	16.59533
c-Col-0-2.5agar	2461.184	313.64682	74.10193	53.19943	0.31439	0.10225	0.71511	5.37406	8	16.19107	2.64	103.49483	18.60409	24.37047	1078	206.78249	3441.664	222.18833	0.7084	0.62649	14	1863.9872	5.05005	2.55593	2.49412	14.01681	23.75447
c-Col-0-2.5agar	4955.8528	564.16429	124.73539	75.38771	0.19567	0.21614	0.63933	5.04369	17	12.00234	3.85882	173.67912	17.92	22.69971	1208	90.61457	7751.5776	334.36413	0.59267	0.55704	25	3760.9472	4.96798	2.75007	2.21791	14.28714	25.52681
c-Col-0-2.5agar	1438.6176	198.71515	57.94892	37.5267	0.45782	0.16735	0.78093	4.85656	6	11.49764	3.36	69.05016	12.95901	21.46625	1016	228.63508	1842.176	161.52415	0.81284	0.69292	9	869.0688	5.6072	3.35265	2.25455	14.54117	29.04862
c-Col-0-2.5agar	4072.6528	465.03965	117.85216	58.43432	0.23665	0.36643	0.68828	5.7616	15	11.08454	3.456	150.82267	17.70153	21.76941	1211	76.13803	5917.184	300.53691	0.64626	0.56662	24	3052.032	4.51964	2.39412	2.12552	12.78861	23.15696
c-Col-0-2.5agar	1701.4784	229.20222	79.31622	35.17894	0.407	0.45056	0.75435	4.37667	7	9.91248	3.79429	86.3529	14.72	18.65905	1178	127.57351	2255.5648	190.15145	0.82962	0.59134	11	1200.0256	4.75312	2.82232	1.9308	14.27848	27.14482
c-Col-0-2.5agar	3535.0528	455.03811	124.15549	51.02521	0.21454	0.50553	0.62821	5.55849	12	16.72293	2.82667	145.69715	16	21.89137	1131	186.77527	5627.1872	296.17753	0.65089	0.50641	24	2891.6736	3.78629	1.95616	1.83013	12.65574	18.53805
c-Col-0-2.5agar	1674.6496	240.32847	59.89387	45.73765	0.36435	0.06933	0.70744	4.78194	4	29.20626	3.44	83.80622	21.58992	22.61836	1201	93.88823	2367.1808	186.68238	0.77678	0.60385	15	1359.1552	2.87301	1.83363	1.03938	11.70845	21.87645
c-Col-0-2.5agar	4174.6432	505.21769	107.72271	70.05721	0.20553	0.16445	0.63021	4.94844	11	19.01453	2.76364	144.21638	16.6523	22.89734	1214	73.02739	6624.256	307.46604	0.60858	0.55493	23	3200.3072	4.73653	2.65929	2.07724	13.61229	22.35497
c-Col-0-2.5agar	3095.552	378.04285	87.88635	54.47138	0.27219	0.19797	0.74465	6.16928	13	14.9738	2.16615	118.37012	18.56	24.72091	959	232.70582	4157.0304	244.00983	0.64546	0.65333	17	2326.8352	5.51585	2.74384	2.77201	13.8562	21.73631
c-Col-0-2.5agar	2064.6912	277.0947	70.72683	46.02101	0.33792	0.1641	0.75415	5.02654	10	11.68838	3.488	91.367	15.80683	20.63938	1132	173.97126	2737.7664	201.6862	0.72786	0.63784	12	1380.1472	5.75899	3.29598	2.46301	13.11961	26.25138
c-Col-0-2.5agar	3198.0544	378.99895	90.49408	57.2554	0.27978	0.18341	0.73	5.18606	10	18.07669	3.04	126.69012	20.03517	25.24555	1093	208.88274	4380.8768	258.99779	0.68337	0.59911	21	2517.9136	3.89015	2.22473	1.66542	11.67987	20.67179
c-Col-0-2.5agar	2991.0016	388.34166	94.18568	59.13335	0.24923	0.18882	0.6521	5.22382	13	10.54461	2.85538	124.37248	15.58502	20.84672	1072	210.90993	4586.7008	264.1771	0.68027	0.53856	19	2286.592	4.27898	2.36321	1.91577	13.83797	24.45938
c-Col-0-2.5agar	2727.0144	338.30956	71.49976	59.31791	0.29941	0.03409	0.72324	4.72151	9	17.14543	2.24	96.69329	19.46484	23.26116	1044	217.34075	3770.5728	226.59543	0.66979	0.66741	19	2129.408	3.80442	2.07623	1.72819	11.2296	19.85821
c-Col-0-2.5agar	3592.9088	411.60127	128.89054	44.3799	0.2665	0.62097	0.7066	5.50571	11	18.27521	2.67636	134.80383	18.47151	25.38308	990	224.05357	5084.7744	290.84487	0.70662	0.53374	24	2868.5312	3.76127	2.09597	1.66529	11.99278	20.91897
c-Col-0-2.5agar	2979.0208	382.34092	81.96566	64.02773	0.25608	0.0586	0.68365	5.21793	12	12.24764	2.4	128.77483	16.31686	21.45671	1026	223.6068	4357.5296	251.35754	0.65742	0.59252	19	2265.3952	4.43576	2.08948	2.34629	12.71626	22.66845
c-Col-0-2.5agar	2027.9296	288.67902	77.79066	45.55956	0.3058	0.23931	0.70157	5.86161	9	12.79397	2.63111	99.28935	15.17219	19.71574	968	223.64257	2890.5472	209.97909	0.72738	0.57798	15	1460.3264	4.83046	2.73506	2.0954	12.23496	22.9325
c-Col-0-2.5agar	3759.4112	427.00123	112.59353	57.94825	0.2591	0.33776	0.65235	5.23219	12	15.93443	3.57333	131.84619	18.10193	25.79922	1129	179.91109	5762.8672	292.60461	0.68525	0.55178	20	2777.6	4.70819	2.40523	2.30296	13.49598	26.67399
c-Col-0-2.5agar	1708.4416	277.57941	82.2905	35.42	0.27863	0.4725	0.66741	5.42343	9	13.92922	2.13333	95.72387	13.44	16.11479	1184	126.77539	2559.7952	210.04277	0.75669	0.48663	14	1211.2896	4.64381	2.37088	2.27371	12.78989	20.83186
c-Col-0-2.5agar	3694.8992	475.49375	94.47418	69.68172	0.20536	0.08722	0.61528	4.99725	11	18.54786	2.79273	140.41244	17.00522	22.61836	1168	152.09865	6005.248	285.64616	0.60074	0.56906	22	2883.072	4.74023	2.31734	2.42289	13.65786	20.80719
c-Col-0-2.5agar	3989.504	440.67969	106.4727	62.17163	0.25816	0.24154	0.70469	5.16931	13	13.36578	3.61846	132.61712	17.29185	27.34081	1063	212.43352	5661.3888	286.15362	0.64935	0.61225	23	3306.496	3.76124	2.24342	1.51782	12.94604	20.59083
c-Col-0-2.5agar	3282.5344	399.48447	80.76281	73.37932	0.25848	0.00914	0.67502	4.45851	8	16.97714	2.12	132.08854	16	21.27459	958	215.46229	4862.8736	259.4202	0.64939	0.61293	22	2541.6704	3.4604	2.02928	1.43718	12.40883	23.15689
c-Col-0-2.5agar	4991.2832	575.33603	123.14033	72.37621	0.18949	0.23667	0.65275	5.08208	15	16.05473	1.94133	160.33561	17.96566	22.43654	1224	47	7646.5152	330.27718	0.57406	0.575	28	4069.6832	4.08123	2.07497	2.00627	13.51301	22.47361
c-Col-0-2.5agar	1980.416	290.77315	91.57535	37.91101	0.29435	0.50039	0.66358	5.26293	8	14.54754	1.56	111.01954	12.95901	19.93269	1190	109.71782	2984.448	223.33632	0.76808	0.49894	16	1553.3056	4.02198	2.03396	1.98802	11.94708	19.18278
c-Col-0-2.5agar	3089.3056	415.62092	79.49351	69.72156	0.22474	0.01701	0.63282	4.8346	8	24.71704	2.64	120.96229	18.90981	23.68	1161	169.62016	4881.8176	276.26933	0.66471	0.50863	23	2466.7136	3.51959	1.98768	1.53297	12.16744	20.42483
c-Col-0-2.5agar	4369.92	469.76591	107.16909	68.14798	0.24884	0.17989	0.69151	5.17954	10	18.20202	2.784	134.37403	20.40988	23.04889	1208	92.01087	6319.4112	301.32568	0.64144	0.6048	24	3536.2816	3.96926	2.19662	1.77264	13.36454	23.73909
c-Col-0-2.5agar	3370.1888	438.08753	93.22585	65.21384	0.22067	0.11757	0.68707	5.39823	13	11.70183	2.73231	121.88622	15.21263	19.09304	1224	43.97727	4905.1648	267.64662	0.61094	0.59121	24	2682.1632	3.64174	2.07476	1.56697	12.77375	22.38717
c-Col-0-2.5agar	3634.0736	461.74869	109.27141	60.24602	0.21419	0.28491	0.6524	5.37697	13	12.43752	2.51077	124.66422	16	20.72849	1080	208.41305	5570.3552	284.8936	0.61699	0.56265	21	2715.8528	4.94732	2.29343	2.65389	14.29979	24.19745
c-Col-0-2.5agar	2770.3296	346.56524	69.53371	61.71891	0.28985	0.01408	0.71668	5.51339	11	16.55678	1.51273	101.10735	16	24.72919	1129	177.07343	3865.4976	230.81615	0.66601	0.65344	18	2156.1344	4.44285	2.38797	2.05487	12.56585	21.1982
c-Col-0-2.5agar	4446.4128	525.29842	107.59516	73.01243	0.20249	0.13647	0.65614	5.35782	13	14.09085	3.12615	155.79128	17.29185	22.4	1201	99.65942	6776.6272	309.36963	0.58894	0.5838	27	3617.5872	3.82512	2.03319	1.79193	12.70257	21.32586
c-Col-0-2.5agar	2636.5952	357.7425	92.17112	44.79064	0.25889	0.38184	0.67955	5.3467	11	16.47414	2.09455	120.40935	16.7504	23.04	1215	58.49786	3879.936	240.73196	0.67292	0.57172	17	2037.6576	4.8377	2.27754	2.56016	12.63184	20.63653
c-Col-0-2.5agar	2536.7552	341.90331	74.94771	58.04058	0.2727	0.06261	0.65257	4.98746	9	18.98317	2.27556	106.79132	19.84	22.4	1194	113.99561	3887.3088	242.34053	0.7088	0.5428	19	2095.0016	3.18552	1.71892	1.46661	11.46303	20.43453
c-Col-0-2.5agar	3848.0896	447.33698	101.81215	62.48164	0.24165	0.20506	0.71341	5.35973	13	16.19395	1.96923	146.37874	18.33798	24.9928	923	216.68179	5393.92	282.86811	0.63234	0.60435	22	2974.5152	4.61461	2.54299	2.07163	12.50474	22.02834
c-Col-0-2.5agar	3055.4112	366.37308	95.86228	52.30573	0.28604	0.29286	0.70918	5.02045	9	18.18517	2.02667	116.91599	14.72	25.25366	1089	204.72176	4308.3776	249.3416	0.68057	0.61758	22	2541.3632	3.22016	1.7688	1.45136	11.38882	19.66463
c-Col-0-2.5agar	2154.9056	323.32447	86.22782	45.08017	0.25904	0.32569	0.66589	5.47395	9	13.53411	3.23556	115.33483	14.72	19.58023	1181	120.46161	3236.1472	242.69706	0.75063	0.45974	16	1593.6512	4.8133	2.49065	2.32265	11.90964	20.52319
c-Col-0-2.5agar	3844.5056	433.92362	110.01704	56.6905	0.25658	0.33684	0.71087	5.53895	12	15.83456	1.89333	136.31677	16.9449	25.6719	1139	166.08432	5408.1536	287.55061	0.66268	0.58428	26	3245.568	3.31806	1.77562	1.54244	11.82267	20.73758
c-Col-0-2.5agar	3426.304	421.48521	107.44721	54.54487	0.24237	0.34834	0.67235	5.44332	10	14.04768	3.584	140.68306	17.28	20.96427	1078	207.33065	5096.0384	272.97228	0.64764	0.57783	21	2604.7488	4.39287	2.57762	1.81525	13.06609	23.12284
c-Col-0-2.5agar	1601.3312	209.06496	60.24315	39.11107	0.46039	0.16563	0.80771	5.08765	7	12.56716	3.01714	75.367	17.70153	21.31306	1073	211.7711	1982.5664	165.89478	0.79351	0.73118	12	1234.0224	4.04075	2.06602	1.97473	12.41565	22.6644
c-Col-0-2.5agar	2587.7504	342.31818	101.01385	46.39178	0.27751	0.42463	0.66172	4.88009	9	15.89907	3.23556	117.61642	16.9449	19.93269	1035	222.86319	3910.656	249.88815	0.72999	0.52076	17	1930.3424	4.13823	2.41757	1.72066	13.37881	25.47521
c-Col-0-2.5agar	1942.4256	321.32682	82.51934	42.191	0.23641	0.34284	0.63317	5.69369	10	10.87474	2.368	107.18896	11.59089	15.26638	932	224.73985	3067.8016	218.32096	0.67944	0.51211	14	1287.8848	5.4783	2.34241	3.13589	12.57214	20.76733
c-Col-0-2.5agar	2152.1408	310.44682	92.79035	42.30705	0.28061	0.43006	0.642	4.89117	8	16.05734	2.36	109.58425	15.83273	18.60409	942	215.97685	3352.2688	232.1821	0.7479	0.50168	18	1596.0064	3.69939	2.19114	1.50826	11.72118	19.63372
c-Col-0-2.5agar	3496.96	494.02159	98.24867	70.30857	0.18006	0.10411	0.60304	5.84922	13	15.82587	2.06769	143.37009	13.8157	20.09641	1122	184.66727	5798.912	283.76794	0.5744	0.54573	28	2794.9056	3.2661	1.74223	1.52387	11.18904	17.94907
c-Col-0-2.5agar	4807.8848	568.08746	141.09239	64.70993	0.18721	0.42565	0.62654	5.76047	16	13.7842	1.88	176.69167	16.64	23.07553	883	204.87801	7673.7536	353.78942	0.62277	0.4827	30	3898.6752	3.81735	1.84445	1.9729	12.91179	19.84044
c-Col-0-2.5agar	1887.1296	294.4767	80.98944	38.22758	0.27347	0.40399	0.65783	5.06564	7	16.90083	2.28571	89.61171	14.08	17.23253	998	231.09089	2868.736	208.09779	0.70667	0.54762	17	1451.52	3.66053	1.88698	1.77355	11.88481	19.1539
c-Col-0-2.5agar	4533.0432	593.79955	117.14027	79.97018	0.16155	0.13264	0.57435	5.46298	17	9.99824	3.76471	157.06186	15.06381	18.83384	1207	109.25658	7892.48	342.70894	0.57715	0.48501	30	3539.6608	4.11691	2.15473	1.96431	12.67183	21.13313
c-Col-0-2.5agar	1901.568	271.3857	55.60086	53.26968	0.32445	0.00183	0.73486	5.58219	7	16.78128	3.29143	75.22503	14.43906	22.62742	1215	49.60847	2587.648	189.14128	0.69695	0.66796	17	1499.5456	3.28486	2.159	1.12586	11.01284	20.32859
c-Col-0-2.5agar	1639.1168	227.2767	57.87623	43.87968	0.39876	0.0729	0.75971	5.46592	7	13.6113	2.33143	66.62271	15.38664	21.45671	1059	226.25649	2157.568	175.26508	0.77115	0.67055	12	1082.4704	5.08829	2.8164	2.27189	11.86014	21.77205
c-Col-0-2.5agar	2751.5904	374.02092	83.58181	58.55622	0.24717	0.11665	0.6865	5.40675	10	11.95442	2.048	116.85719	14.84469	19.2	1007	226.44205	4008.1408	240.63878	0.64338	0.59712	20	2152.1408	3.82078	2.08705	1.73372	12.65678	21.67818
c-Col-0-2.5agar	1981.0304	278.43902	81.42239	39.32367	0.3211	0.38655	0.70219	5.42329	9	12.44661	2.80889	97.24622	17.23253	18.73572	1076	216.12496	2821.2224	212.76534	0.76414	0.54992	14	1493.4016	4.71948	2.349	2.37048	13.58975	21.42093
c-Col-0-2.5agar	1712.64	277.43744	87.1334	29.80325	0.27961	0.62493	0.69017	6.09872	10	10.43262	2.56	111.51758	12.86384	16.31686	1158	146.65606	2481.4592	210.50083	0.75873	0.4857	16	1260.3392	4.24695	2.20686	2.04009	11.091	17.92198
c-Col-0-2.5agar	1796.4032	243.43199	66.55548	45.56414	0.38094	0.13087	0.72753	5.00361	8	11.97283	2.68	80.38271	15.38664	20.63938	974	222.00901	2469.1712	188.31334	0.77358	0.63658	13	1302.016	4.21713	2.4805	1.73664	12.3616	24.30585
c-Col-0-2.5agar	4438.9376	578.01916	112.17048	73.89934	0.16696	0.15576	0.61153	5.80888	16	13.08337	2.52	152.82422	14.59425	20.92516	1170	139.08271	7258.7264	331.614	0.57371	0.50725	28	3558.6048	4.13598	2.08251	2.05347	13.64129	20.84633
c-Col-0-2.5agar	4274.688	534.63885	108.11375	77.79181	0.18793	0.10097	0.62707	5.33366	13	15.62792	2.58462	154.56619	17.4686	21.12969	1062	216.44861	6816.8704	318.16068	0.59509	0.53067	28	3432.6528	3.91021	2.10592	1.80429	12.94629	22.21559
c-Col-0-2.5agar	3446.1696	453.84127	104.0283	60.51501	0.21025	0.24436	0.62559	5.21395	11	15.46231	2.50182	134.84541	16.19086	19.21066	1176	138.65425	5508.7104	286.50047	0.63128	0.52759	22	2583.1424	4.27951	2.39312	1.88639	13.38063	23.26329
c-Col-0-2.5agar	1777.7664	241.04612	60.94786	45.90036	0.38449	0.07628	0.73962	5.47718	8	11.46656	3.12	81.37877	16.64	20.49	1188	113.20336	2403.6352	183.35373	0.76066	0.66452	11	1205.9648	6.07066	3.13236	2.9383	13.81254	24.01914
c-Col-0-2.5agar	2435.072	318.53389	83.45832	47.18387	0.30159	0.26582	0.7136	5.60862	10	13.20697	3.296	104.64229	14.21031	24.62129	1067	211.62703	3412.3776	231.48421	0.72672	0.57106	21	1969.2544	2.9858	1.74105	1.24475	10.80939	19.71772
c-Col-0-2.5agar	4125.9008	504.79178	124.06782	59.37398	0.20347	0.39352	0.60729	5.56799	13	16.23414	3.17538	154.13248	17.92	21.27459	1151	161.93208	6793.9328	320.41162	0.63474	0.50502	21	2932.4288	6.153	3.14585	3.00714	14.12087	24.43246
c-Col-0-2.5agar	2103.0912	291.26566	76.81781	43.83825	0.31152	0.25874	0.74169	5.94285	9	12.94396	2.80889	97.05877	15.06381	22.43654	1120	185.81173	2835.5584	210.09511	0.72132	0.59874	18	1657.7536	3.54219	1.77282	1.76937	11.12685	18.70358
c-Col-0-2.5agar	2774.1184	372.58563	100.73903	46.65268	0.25112	0.41837	0.67865	5.67132	10	18.14485	2.72	126.27364	16.19086	24.09156	1031	229.22042	4087.7056	260.67209	0.69963	0.51303	19	2017.9968	4.55553	2.421	2.13453	12.37868	22.48854
c-Col-0-2.5agar	2813.8496	387.8813	101.47349	47.48117	0.23502	0.41058	0.68756	5.67518	10	19.82116	1.472	135.78657	16.61537	21.46625	1028	221.38428	4092.5184	250.92052	0.6469	0.56161	21	2172.2112	4.16444	2.17822	1.99023	11.4791	18.97414
c-Col-0-2.5agar	3626.9056	444.03498	115.18129	53.58798	0.23116	0.41489	0.64139	5.60359	14	14.00649	2.56	145.66661	18.02256	21.12	969	237.68046	5654.7328	287.68648	0.64789	0.55069	24	2962.7392	3.87126	2.03029	1.84255	12.17128	18.87309
c-Col-0-2.5agar	1575.0144	249.42492	72.76307	36.01645	0.31814	0.36774	0.73805	5.76085	6	13.79633	3.57333	87.05171	11.17712	17.23253	866	194.64069	2134.016	187.7212	0.75262	0.56165	17	1202.7904	3.13181	1.94614	1.18708	10.15926	19.15789
c-Col-0-2.5agar	3009.536	373.22011	91.41919	54.38078	0.27151	0.22779	0.69216	5.51666	13	13.83142	2.75692	116.967	14.88602	22.26243	1070	211.18712	4348.0064	250.01297	0.66988	0.60504	21	2476.2368	3.32938	1.8116	1.51778	12.49181	20.83715
c-Col-0-2.5agar	1960.96	273.83589	79.76137	41.80448	0.32862	0.32376	0.71554	5.76209	9	10.89141	2.84444	94.71838	13.68164	21.12	986	232.64135	2740.5312	205.37718	0.75	0.58422	14	1449.6768	4.86124	2.40558	2.45566	13.04891	21.67219
c-Col-0-2.5agar	2028.9536	273.73941	75.17402	44.88303	0.34026	0.22506	0.70901	5.24784	7	12.6475	3.2	88.72935	17.29185	20.33952	1089	213.25806	2861.6704	208.32833	0.76105	0.58747	13	1410.56	5.17495	2.90784	2.26712	13.63884	24.12111
c-Col-0-2.5agar	3261.6448	417.67965	139.15945	37.94038	0.23494	0.74239	0.65384	5.5051	14	14.63635	2.69714	154.70816	15.21263	21.58992	1132	182.41436	4988.416	304.55364	0.72916	0.44189	20	2363.904	4.84654	2.48163	2.36491	13.90823	23.11683
c-Col-0-2.5agar	3760.8448	449.32911	100.49821	68.08137	0.23408	0.13755	0.65623	5.63244	13	13.08976	2.83077	120.47758	16.89648	23.47151	1212	83.91663	5731.0208	284.36104	0.63286	0.58446	22	2971.7504	4.31657	2.41801	1.89856	12.88	21.1178
c-Col-0-2.5agar	3314.9952	393.07343	108.82938	52.84073	0.26962	0.38249	0.6742	5.53609	13	11.70473	3.17538	123.35367	17.28	21.76	1086	218.83099	4916.9408	274.10663	0.69734	0.55444	20	2524.16	4.56256	2.21407	2.34849	13.35773	22.39443
c-Col-0-2.5agar	1817.9072	232.51983	69.52395	39.68487	0.42253	0.25857	0.76508	4.696	7	11.79405	3.97714	80.14035	16.9449	20.00448	1198	111.60197	2376.0896	185.19941	0.79649	0.66604	12	1338.0608	4.27602	2.44031	1.83571	14.40302	27.56573
c-Col-0-2.5agar	1957.6832	273.55747	76.93921	39.73909	0.32874	0.33503	0.71065	4.66852	7	17.63551	2.19429	94.44387	13.74138	21.65622	1197	106.61144	2754.7648	205.04939	0.74957	0.58511	16	1619.2512	3.19336	1.84751	1.34585	11.61261	20.29792
c-Col-0-2.5agar	2677.0432	324.61779	84.01967	49.22425	0.31924	0.23906	0.72101	5.65358	11	14.1515	2.21091	109.01248	17.65519	23.80938	1079	213.30729	3712.9216	233.12129	0.71814	0.61902	18	2016.6656	4.2187	2.12007	2.09863	11.68259	19.05854
c-Col-0-2.5agar	2024.448	254.4806	78.89641	40.18471	0.39283	0.34578	0.78182	5.27915	5	17.19826	5.056	87.08387	18.46042	22.40914	1221	49.25444	2589.3888	200.21084	0.78674	0.63466	12	1409.7408	5.04212	2.84477	2.19734	14.60088	27.22862
c-Col-0-2.5agar	2406.6048	294.07744	71.38018	54.20739	0.3497	0.07207	0.75057	5.12873	8	14.5996	3.04	86.22035	19.58023	22.4	1187	125.50697	3206.3488	214.2203	0.72845	0.65901	16	1921.4336	3.9138	2.18538	1.72842	12.43784	20.86269
c-Col-0-2.5agar	2295.296	312.06956	92.92098	42.29689	0.29617	0.43129	0.66612	5.49683	9	16.16922	1.99111	109.27758	15.83273	19.46484	1183	139.25157	3445.76	230.86356	0.73978	0.54118	17	1819.9552	3.98772	1.7989	2.18882	12.23342	18.77409
c-Col-0-2.5agar	2291.4048	280.0296	81.52975	41.83931	0.3672	0.33999	0.7869	5.90698	11	11.92027	3.28727	101.90035	19.84	22.54581	1099	203.60747	2911.9488	211.41366	0.75497	0.64424	12	1633.792	6.55197	3.25996	3.29201	14.60007	25.38821
c-Col-0-2.5agar	2350.4896	294.46566	78.40052	46.75569	0.34064	0.22591	0.73757	5.55738	11	11.29525	2.76364	91.06032	14.167	25.608	1216	53.46027	3186.7904	212.50636	0.72167	0.65407	15	1691.136	5.04684	2.99403	2.05281	13.33313	24.93951
c-Col-0-2.5agar	2958.6432	340.5213	94.68537	48.20607	0.32064	0.34611	0.74262	5.73078	11	12.46438	3.86909	108.03526	18.56	21.27459	1203	84.99412	3984.0768	239.73571	0.70403	0.6469	19	2318.336	3.92634	2.2345	1.69184	12.52436	24.06501
c-Col-0-2.5agar	1866.1376	273.75273	76.90391	44.15852	0.31292	0.2541	0.65805	5.84634	8	13.84764	2.24	98.89171	14.08	20.44998	1156	152.29905	2835.8656	203.48056	0.7433	0.56638	17	1465.2416	3.54512	1.90308	1.64204	10.94166	18.71467
c-Col-0-2.5agar	3701.3504	400.37301	98.67967	61.72188	0.29016	0.19148	0.68934	5.18575	12	13.68195	4.16	131.047	21.12	24.52962	1133	188.4675	5369.4464	277.99295	0.69433	0.60187	23	3132.8256	3.14727	1.80874	1.33853	12.01083	22.07212
c-Col-0-2.5agar	1819.5456	251.34492	75.24534	36.9095	0.36194	0.37468	0.762	6.01425	11	9.87978	2.76364	87.10661	15.06381	20.48	1109	203.60747	2387.8656	190.04145	0.7561	0.63311	12	1244.672	5.79066	2.85398	2.93667	13.33202	22.16447
c-Col-0-2.5agar	1990.4512	268.38647	88.86018	33.59465	0.34725	0.56233	0.75423	4.97429	6	15.50993	3.52	97.15526	16.9449	19.36991	1222	50.14978	2639.0528	212.66912	0.7924	0.55303	13	1436.2624	4.78885	2.42319	2.36565	13.82677	24.73732
c-Col-0-2.5agar	1668.8128	229.2555	55.397	43.87316	0.399	0.05248	0.76807	6.04385	9	9.88932	2.95111	70.10113	15.41324	24.32842	1208	66.47556	2172.7232	174.52541	0.76127	0.68849	11	1222.0416	5.26917	2.37631	2.89286	13.30503	21.73873
c-Col-0-2.5agar	2531.2256	308.22956	75.24511	52.46173	0.33481	0.11958	0.76253	4.98102	7	17.87842	3.38286	101.87761	19.17865	21.5139	1224	43.86342	3319.5008	216.70432	0.70306	0.67734	15	1776.5376	5.08966	2.85624	2.23342	12.83797	24.78048
c-Col-0-2.5agar	3926.528	470.41143	125.84713	54.25887	0.22298	0.47128	0.60407	5.38795	14	16.8531	1.55429	142.63522	18.42711	23.60203	1029	231.37632	6500.1472	308.07345	0.6549	0.51989	24	2987.4176	4.4343	2.10136	2.34013	12.18438	20.0663
c-Col-0-2.5agar	2238.8736	275.50412	78.42051	43.81022	0.37067	0.27487	0.72751	5.00644	9	11.45568	2.27556	98.50348	15.68979	24.62961	1190	121.77028	3077.4272	213.93204	0.77651	0.61473	17	1858.3552	3.44731	1.58448	1.86282	11.20742	15.87792
c-Col-0-2.5agar	2422.1696	307.60289	78.71776	50.66658	0.32169	0.17151	0.69714	5.58487	10	12.00705	3.296	98.85564	15.80683	21.45671	1129	181.84059	3474.432	221.2878	0.71939	0.62158	20	2006.528	3.05505	1.77874	1.27631	10.71314	18.73564
c-Col-0-2.5agar	2221.2608	307.39431	70.48141	55.22059	0.2954	0.05726	0.70808	5.82778	9	12.79101	2.88	95.00622	15.41324	19.17865	1122	191.38965	3137.024	210.61384	0.68516	0.62927	17	1722.5728	4.21805	2.43549	1.78256	11.75596	20.89874
c-Col-0-2.5agar	2344.448	311.3386	92.03041	39.77319	0.30394	0.46955	0.71839	5.49628	10	12.54595	2.496	109.30974	14.73391	21.74117	1017	231.54913	3263.488	223.70933	0.71854	0.58868	17	1814.6304	4.10934	2.03871	2.07063	12.72046	20.02414
c-Col-0-2.5agar	2735.616	369.63188	88.66454	52.21036	0.25161	0.23528	0.69111	5.69017	11	13.35571	3.05455	109.70348	15.83273	19.46484	1007	226.7223	3958.272	240.87862	0.65167	0.59247	20	2108.0064	3.88277	2.10609	1.77965	12.48688	21.83439
c-Col-0-2.5agar	3702.9888	442.11498	117.71007	53.70021	0.23806	0.42962	0.68413	5.5693	12	17.22234	3.41333	145.37715	17.60873	24.4962	992	231.33093	5412.6592	285.99048	0.64687	0.56893	23	2949.9392	4.08506	2.13201	1.95305	13.28446	22.035
c-Col-0-2.5agar	1899.6224	285.71195	73.27127	43.70937	0.29243	0.2257	0.67863	6.22679	10	13.69418	1.888	87.63128	14.167	19.84	949	237.09281	2799.2064	199.13448	0.69698	0.60198	18	1534.464	3.49416	1.88511	1.60905	9.96106	15.89874
c-Col-0-2.5agar	2561.024	308.15192	78.0683	48.04623	0.33892	0.20302	0.7684	5.79323	10	15.66626	2.976	98.29719	19.2	25.2212	1017	227.35215	3332.9152	220.19997	0.71458	0.66373	15	1945.3952	4.79571	2.61804	2.17767	13.65818	24.38465
c-Col-0-2.5agar	2095.5136	277.54724	59.31348	54.8579	0.34184	0.00607	0.75443	5.67139	9	14.93698	3.27111	88.78425	16.7504	21.73175	1087	197.2435	2777.6	199.94674	0.72041	0.65868	16	1595.904	3.89116	2.22986	1.6613	11.75306	21.57559
c-Col-0-2.5agar	1930.752	282.94566	72.29621	44.75813	0.30306	0.19878	0.65779	5.21547	7	18.91416	2.14857	93.94974	15.74192	21.27459	1196	114.64292	2935.1936	207.4401	0.73314	0.56383	15	1465.6512	3.92532	2.10484	1.82048	12.90178	21.39457
c-Col-0-2.5agar	1433.8048	210.15751	55.9836	40.56243	0.40795	0.09704	0.78293	5.35284	5	15.13473	3.2	83.1568	14.77555	19.25326	1157	138.7768	1831.3216	161.8494	0.77013	0.68782	15	1120.1536	3.13041	1.71448	1.41594	9.93202	18.07616
c-Col-0-2.5agar	1489.5104	198.10731	56.33536	37.65397	0.47693	0.14624	0.80241	5.5777	6	16.36678	2.24	68.058	17.00522	25.55195	1084	194.70747	1856.3072	163.88478	0.82725	0.69691	11	1091.1744	4.65914	2.22884	2.4303	12.04427	19.93579
c-Col-0-2.5agar	2650.3168	322.73547	77.74046	56.29535	0.31975	0.09735	0.72375	5.40248	9	15.73498	2.95111	98.18738	17.8513	22.35424	1205	93.02688	3661.9264	228.04759	0.70661	0.64041	17	2082.6112	4.47031	2.30523	2.16509	12.74489	20.1263
c-Col-0-2.5agar	3375.4112	428.14478	103.86532	54.57737	0.2314	0.32179	0.68282	5.65683	14	11.21372	3.10857	125.57483	16.05112	21.12	1219	51.91339	4943.36	265.68504	0.62055	0.6009	20	2560.6144	4.74676	2.35376	2.393	13.32273	21.10447
c-Col-0-2.5agar	2693.9392	360.87818	89.72104	50.2219	0.25994	0.27337	0.66919	5.53286	10	18.96759	2.304	112.55912	15.36	23.11986	1080	209.55667	4025.6512	239.53907	0.66377	0.58999	16	2004.992	5.52056	2.85044	2.67012	12.75344	23.28824
c-Col-0-2.5agar	2964.48	343.2876	77.18688	61.51742	0.31611	0.04977	0.7386	4.85611	9	17.00068	4.16	111.97954	18.02256	22.68166	1091	203.65903	4013.6704	234.6798	0.68362	0.67641	15	2207.744	5.23508	2.88811	2.34696	15.1424	28.39099
c-Col-0-2.5agar	2681.856	335.89153	86.54766	51.31177	0.29871	0.23025	0.69847	5.21985	10	10.86093	3.168	116.40074	16.19086	21.76941	1178	130.39939	3839.5904	237.61474	0.70742	0.5969	17	2111.488	4.33011	2.23647	2.09364	13.09534	20.93859
c-Col-0-2.5agar	3590.8608	402.11108	109.14572	50.92881	0.27907	0.41268	0.72971	5.33135	10	20.90312	3.2	123.10028	20.84672	27.36327	1188	148.30037	4920.9344	273.72243	0.68071	0.60227	15	2478.08	7.47999	3.8566	3.62339	15.4875	27.16948
c-Col-0-2.5agar	4041.8304	451.65065	111.70759	62.48684	0.24899	0.27388	0.67257	5.29093	13	14.74147	2.41231	151.47209	18.32681	24.96	1018	233.98504	6009.5488	296.94519	0.65747	0.57602	22	3264.1024	4.64531	2.19699	2.44832	13.48807	19.08595
c-Col-0-2.5agar	2254.0288	316.72921	100.91008	35.57714	0.28235	0.60666	0.72284	6.02505	10	13.48172	3.328	109.23209	14.62228	17.92	986	220.11361	3118.2848	229.75586	0.7254	0.53658	17	1719.3984	4.3713	2.23063	2.14067	12.38833	20.86596
c-Col-0-2.5agar	3473.92	414.45853	111.31223	51.27362	0.25414	0.4224	0.66008	5.23302	12	16.90456	2.88	141.6658	18.56	24.8531	1208	85.69714	5262.848	279.05998	0.67331	0.56058	22	2836.3776	3.85584	2.32343	1.53241	12.85242	22.33129
c-Col-0-2.5agar	2179.6864	301.07195	74.80365	47.40099	0.30218	0.18233	0.68266	6.0538	9	13.80949	2.27556	93.76229	15.68979	22.40914	1149	151.225	3192.9344	219.21671	0.72812	0.56998	16	1618.944	4.69826	2.68921	2.16661	12.22245	18.58921
c-Col-0-2.5agar	2376.9088	297.06334	87.88612	39.81004	0.33847	0.43494	0.7519	5.51206	8	21.08155	1.88	110.29638	19.2	26.70419	1114	173.49928	3161.1904	226.73766	0.76326	0.581	16	1897.3696	3.84387	1.93649	1.90739	12.26824	20.59509
c-Col-0-2.5agar	2903.6544	363.8774	85.92479	51.19106	0.27558	0.22666	0.74651	6.19562	13	12.91426	2.11692	124.77954	16	22.97769	921	220.42459	3889.664	236.96852	0.65123	0.64979	23	2323.7632	3.07632	1.80648	1.26985	10.71863	19.54101
c-Col-0-2.5agar	4550.656	516.13765	130.97873	63.17817	0.21466	0.38751	0.61936	5.23445	11	19.85938	2.85091	171.92773	19.2	23.35781	1097	197.52215	7347.4048	325.5597	0.63076	0.53954	24	3431.3216	4.7569	2.59271	2.16418	13.60163	24.01089
c-Col-0-2.5agar	3712.512	467.88911	103.27644	70.98277	0.2131	0.1284	0.60349	5.51059	15	13.57792	2.41067	139.4258	16.45435	20.51996	1094	204.74863	6151.7824	297.2429	0.63528	0.52803	22	2795.9296	5.12241	2.66575	2.45667	13.61533	22.90283
c-Col-0-2.5agar	2562.9696	308.98489	91.28203	41.79223	0.33735	0.42696	0.77766	5.60183	10	12.13089	3.264	112.55132	19.2	23.19062	1004	225.46397	3295.744	228.02065	0.73797	0.61945	17	1933.824	4.39648	2.30706	2.08942	12.27901	22.6447
c-Col-0-2.5agar	1976.6272	252.8767	73.64884	40.21559	0.38843	0.29229	0.78471	5.72671	9	13.98308	3.34222	84.77564	17.82834	22.09623	892	203.63202	2518.9376	193.01871	0.76329	0.66671	15	1559.1424	3.67863	2.05373	1.6249	12.01006	22.07789
c-Col-0-2.5agar	3549.7984	452.59343	111.10684	55.05996	0.21777	0.36685	0.65658	5.79915	13	13.79094	3.2	143.05171	16	21.89137	1128	190.92669	5406.5152	292.90585	0.64717	0.51995	23	2852.1472	4.14048	2.39819	1.74229	12.61878	21.03177
c-Col-0-2.5agar	3294.4128	426.05065	86.25165	75.4456	0.22807	0.01771	0.64636	5.81416	14	11.75646	3.77143	127.87754	14.43906	21.76941	985	220.95022	5096.8576	271.25881	0.63668	0.56263	22	2424.9344	4.51733	2.50701	2.01032	12.5699	22.08443
c-Col-0-2.5agar	2591.744	318.46176	90.84449	42.82691	0.32113	0.40492	0.74443	5.0936	7	22.27001	3.24571	101.3419	22.4	23.89524	1129	173.5281	3481.4976	229.20805	0.71973	0.61993	15	1951.8464	5.26566	2.51867	2.74699	12.98669	22.64952
c-Col-0-2.5agar	2235.5968	284.92218	74.41189	48.17512	0.34606	0.16753	0.73774	5.79984	9	12.42116	3.37778	86.23367	18.63708	23.68865	1158	155.28039	3030.3232	209.44353	0.73509	0.64043	15	1662.3616	4.78563	2.49893	2.28671	11.76451	20.23178
c-Col-0-2.5agar	3344.384	405.99656	100.47685	54.90146	0.25497	0.29178	0.6963	5.66369	13	15.88107	2.53538	115.49012	16.45435	23.04	1054	222.98206	4803.072	268.36772	0.66101	0.58353	18	2484.5312	4.9616	2.75823	2.20336	14.28089	25.50399
c-Col-0-2.5agar	3538.1248	473.53378	118.119	60.13684	0.19828	0.3461	0.6535	5.55159	13	12.11637	2.60923	153.95283	14.73391	20.09641	1190	121.7867	5414.0928	306.70678	0.6477	0.47265	23	2701.1072	4.634	2.52617	2.11554	13.22937	22.05888
c-Col-0-2.5agar	2670.1824	357.14798	77.63434	58.65788	0.26306	0.07462	0.64764	5.04549	9	17.56347	2.70222	111.65012	16.05112	22.47302	1004	221.73858	4122.9312	237.86734	0.66602	0.59304	16	2062.848	4.95262	2.66056	2.29206	14.17859	22.97379
c-Col-0-2.5agar	2910.5152	380.49856	77.03489	61.37264	0.25262	0.04993	0.69666	5.64491	11	17.08918	1.6	95.47209	15.80683	20.72849	1217	50.21952	4177.8176	239.7921	0.63021	0.63608	18	2172.3136	4.93165	2.57873	2.35292	13.33842	22.82891
c-Col-0-2.5agar	3366.1952	392.42011	96.37603	58.54705	0.27469	0.21241	0.72599	5.99026	13	13.33199	2.85538	126.41561	18.10193	24.39567	1192	122.57243	4636.672	265.59234	0.67681	0.59968	21	2531.5328	4.48347	2.42325	2.06022	11.84103	20.81537
c-Col-0-2.5agar	2572.9024	340.49466	80.48206	49.99084	0.27888	0.19642	0.71584	5.6633	12	11.59313	2.26667	97.29171	14.31084	23.26116	1209	71.33723	3594.24	224.51736	0.65939	0.64141	15	1921.6384	5.66947	2.96099	2.70848	13.37773	21.233
c-Col-0-2.5agar	1975.3984	237.37473	65.76213	42.83463	0.44055	0.1634	0.82659	5.55348	8	16.58469	3.52	76.45564	22.84361	25.09094	969	230.77912	2389.8112	185.72654	0.78242	0.71964	10	1310.0032	6.85411	3.44439	3.40972	14.08657	27.02064
c-Col-0-2.5agar	3760.0256	491.31181	116.89905	55.56956	0.19574	0.39862	0.66562	5.57287	14	16.8378	1.16571	144.85248	14.77555	20.33952	1046	220.42686	5648.896	293.2158	0.5968	0.54957	30	3046.4	3.16868	1.78654	1.38214	10.74698	18.82427
c-Col-0-2.5agar	1407.3856	222.09789	57.9387	34.84303	0.35854	0.21977	0.77462	7.1176	8	14.81097	3.2	68.1129	13.8157	23.29635	1027	230.6209	1816.8832	159.72739	0.71918	0.69321	11	1004.4416	4.97831	2.49379	2.48452	12.45164	22.88597
c-Col-0-2.5agar	2262.7328	299.55902	88.16608	42.19206	0.31687	0.39353	0.65877	5.55756	6	17.34666	2.29333	105.69877	18.60409	21.12	1053	216.98617	3434.8032	229.1112	0.76483	0.54169	17	1823.9488	3.64704	1.84698	1.80005	11.19532	17.52813
c-Col-0-2.5agar	2238.976	280.43666	94.99723	34.70782	0.35776	0.58441	0.75264	5.26147	8	14.4396	2.04	107.88387	17.40988	21.45671	1129	174.43623	2974.8224	223.30494	0.79628	0.56424	16	1759.1296	3.82714	1.85642	1.97072	12.7372	20.16028
c-Col-0-2.5agar	3172.9664	361.34405	110.63154	44.0286	0.30538	0.52786	0.72758	5.49817	11	12.73896	4.24727	112.53248	17.4686	24.37047	1148	154.20765	4361.0112	263.45566	0.7291	0.57446	19	2483.9168	4.06686	2.29966	1.76719	13.51418	24.20678
c-Col-0-2.5agar	2182.144	317.63431	75.48212	48.4296	0.27179	0.1737	0.69656	5.22283	8	18.70636	2.08	102.42503	16.64	23.68	1145	178.66169	3132.7232	221.76811	0.69819	0.55756	18	1698.5088	3.76046	2.32164	1.43882	11.66158	22.34495
c-Col-0-2.5agar	3150.848	400.08679	99.6685	51.35185	0.24736	0.33693	0.68683	5.48486	11	18.78473	1.97818	125.9309	17.00522	22.40914	1196	100.6479	4587.52	260.39299	0.65084	0.58395	23	2548.0192	3.6274	1.95702	1.67366	10.72399	18.51044
c-Col-0-2.5agar	2578.6368	299.88844	74.55307	57.30971	0.36031	0.06612	0.71955	5.344	7	19.23987	2.78857	106.53012	20.33952	22.61836	980	224.49944	3583.6928	224.2754	0.74786	0.64422	17	2060.8	3.99586	2.23094	1.76491	12.02965	21.37188
c-Col-0-2.5agar	2646.1184	332.10253	74.74225	53.9206	0.30149	0.09948	0.74117	5.92687	10	14.84563	2.272	100.327	19.36991	23.07553	1192	104.36954	3570.176	221.34003	0.66648	0.67873	18	2111.6928	4.39946	2.1578	2.24166	11.69309	17.70617
c-Col-0-2.5agar	3168.256	381.22953	102.04127	48.95669	0.27394	0.39159	0.69848	5.78439	13	15.3694	2.63385	141.19051	19.29576	25.09094	1101	201.46216	4535.9104	264.53694	0.6939	0.56893	20	2546.176	4.3376	2.18262	2.16929	12.61854	19.69603
c-Col-0-2.5agar	2153.3696	290.31508	74.19188	46.82253	0.32106	0.18518	0.71384	5.96162	11	12.81831	2.41455	84.79287	15.74192	20.49	1110	198.94723	3016.6016	205.32665	0.70725	0.64186	16	1617.5104	4.09968	2.29847	1.80121	12.24213	22.57194
c-Col-0-2.5agar	2676.5312	381.97153	103.01782	43.33353	0.23053	0.48905	0.67872	5.64369	11	12.20156	2.88	122.68541	13.31754	19.63246	1011	229.30111	3943.5264	251.58105	0.65864	0.53141	20	2056.0896	4.14125	2.23932	1.90193	11.98834	19.40993
c-Col-0-2.5agar	1886.8224	269.70415	69.02797	47.71744	0.32596	0.12482	0.72211	5.44137	8	10.99391	4.16	85.89483	13.44	18.21472	1003	221.51749	2612.9408	191.58698	0.71036	0.64596	13	1268.9408	5.09757	3.15206	1.94551	13.27658	25.49802
c-Col-0-2.5agar	1793.4336	234.97554	59.72106	45.02587	0.40818	0.07572	0.77205	5.97614	7	18.90553	1.41714	77.25093	19.46484	24.96	857	188.54442	2322.944	182.3429	0.77601	0.67782	14	1347.9936	4.08553	2.16188	1.92365	10.6904	19.97776
c-Col-0-2.5agar	2410.2912	338.34724	102.92074	40.35532	0.26458	0.538	0.64786	5.19191	8	17.42067	3.2	118.92306	16.19086	21.12	1028	226.36033	3720.3968	254.48049	0.75213	0.4677	17	1749.2992	4.44781	2.11107	2.33674	13.30505	22.69381
c-Col-0-2.5agar	2562.9696	361.86644	98.22904	43.54455	0.24596	0.45095	0.67763	5.89014	10	12.29999	2.208	123.35758	12.8	19.02857	1071	209.03349	3782.2464	243.03996	0.67163	0.54525	20	1866.6496	4.43907	2.44644	1.99264	11.16789	19.18043
c-Col-0-2.5agar	1695.9488	215.51044	71.0414	34.00973	0.45887	0.39325	0.8186	5.63404	10	11.78611	2.88	79.97954	17.8513	23.07553	1027	218.96803	2071.7568	178.7698	0.82952	0.66686	11	1201.0496	5.23107	2.72549	2.50559	13.85638	25.60051
c-Col-0-2.5agar	4293.5296	470.21065	125.00312	56.41523	0.24403	0.43767	0.73365	5.49175	14	14.25954	3.08571	151.48541	19.88125	23.60203	1032	228.49945	5852.2624	300.87869	0.63988	0.59599	25	3407.2576	4.16947	2.40731	1.76216	12.79635	22.22219
c-Col-0-2.5agar	2600.2432	300.53624	84.11257	45.69575	0.36177	0.29619	0.75586	6.23062	12	16.94842	2.4	99.34816	19.29576	26.91046	1186	117.05981	3440.128	224.03373	0.74545	0.65102	18	2090.7008	3.99139	1.98012	2.01127	11.44937	18.54266
c-Col-0-2.5agar	1415.8848	219.20847	68.518	33.78396	0.37027	0.37071	0.71922	5.47094	6	11.18365	3.25333	83.06974	15.36	18.02256	1151	153.72703	1968.64	173.94235	0.7935	0.58807	13	1008.7424	4.00594	2.00848	1.99746	11.66603	18.38714
c-Col-0-2.5agar	2231.3984	291.42095	66.07473	54.68979	0.33018	0.03493	0.71458	5.52499	9	12.76261	2.70222	98.74032	13.1317	24.32	1161	160.31531	3122.688	212.63044	0.72963	0.62021	15	1639.8336	4.47829	2.23127	2.24703	13.05246	21.07403
c-Col-0-2.5agar	3458.048	396.69382	98.44651	59.13257	0.27614	0.22065	0.73068	5.34383	12	13.54862	3.78667	115.29877	17.38634	23.98933	1164	146.56057	4732.6208	264.55878	0.66691	0.62086	21	2760.4992	3.86405	2.41378	1.45408	13.27556	25.10896
c-Col-0-2.5agar	2415.0016	302.31427	66.85097	56.01388	0.33205	0.03064	0.75084	5.4561	8	15.11509	2.48	89.86348	15.68979	23.18179	1170	142.3587	3216.384	213.7192	0.70694	0.66442	16	1854.3616	4.30033	2.13651	2.17011	13.28802	22.53341
c-Col-0-2.5agar	3242.2912	408.64753	89.00352	62.73892	0.24399	0.11297	0.65609	5.27345	10	16.88015	2.528	125.82661	18.11324	22.21639	1199	111.53026	4941.824	261.34293	0.63953	0.59654	22	2668.6464	3.5661	1.84889	1.7193	12.33916	18.90015
c-Col-0-2.5agar	4209.9712	496.28433	104.67009	78.83476	0.2148	0.07623	0.63571	5.61419	13	14.34545	2.53538	143.38893	17.5738	22.17949	1162	167.57386	6622.5152	310.39443	0.62544	0.54911	24	3312.9472	4.28882	2.09725	2.19157	13.48892	21.75177
c-Col-0-2.5agar	2143.1296	322.51586	76.09769	46.0816	0.25891	0.21472	0.68685	6.07872	10	16.27559	1.856	109.91206	13.1317	23.04889	1123	183.90487	3120.2304	220.04885	0.68229	0.55619	18	1693.5936	3.88268	2.119	1.76368	10.66835	17.71481
c-Col-0-2.5agar	1581.9776	204.0226	52.62825	44.73577	0.47759	0.02594	0.82351	5.39913	8	12.76528	3	67.81564	18.65905	25.50382	1081	218.92693	1921.024	170.4508	0.83545	0.68425	10	1124.4544	5.19279	2.46213	2.73066	13.68971	24.59294
c-Col-0-2.5agar	3984.384	454.0232	99.12025	75.68501	0.24289	0.06938	0.65022	4.89751	9	16.06927	3.2	136.58186	16.05112	21.76	1186	133.46535	6127.7184	290.65443	0.64018	0.59268	26	3220.1728	3.21103	1.71956	1.49147	11.94598	21.04418
c-Col-0-2.5agar	3178.8032	371.42876	104.06958	52.86464	0.28955	0.34784	0.70541	5.59848	10	14.34516	2.944	122.90503	16.31686	24.15099	1194	109.21996	4506.3168	259.38957	0.69836	0.5937	20	2549.9648	3.97468	2.01533	1.96325	12.87941	21.08132
c-Col-0-2.5agar	1684.0704	225.84141	80.81295	29.31276	0.41492	0.58899	0.82906	4.82394	7	14.02217	4.16	78.94742	14.08	20.48	1193	106.08487	2031.3088	191.25266	0.84684	0.57857	12	1146.6752	4.60425	2.95498	1.64927	12.50711	23.8386
c-Col-0-2.5agar	2876.0064	371.91898	99.19473	44.96104	0.26128	0.43446	0.71362	5.38894	10	17.02391	2.496	116.6548	18.32681	24.19335	1069	214.89998	4030.1568	253.46496	0.68151	0.56255	20	2281.984	3.66627	1.80273	1.86354	11.8975	20.70896
c-Col-0-2.5agar	2606.592	332.67821	72.96832	61.06603	0.29596	0.03105	0.69843	4.91126	10	12.58893	3.488	104.24464	16.68916	21.87265	1182	134.21624	3732.0704	230.30453	0.69227	0.61756	15	1962.2912	5.1366	2.81984	2.31677	13.89005	23.40928
c-Col-0-2.5agar	1930.5472	263.50492	79.17905	36.94178	0.34939	0.41277	0.75618	5.57451	9	14.93088	2.34667	92.60151	16.9449	21.46625	1114	194.91793	2553.0368	201.72367	0.76554	0.59618	13	1393.664	4.9846	2.39888	2.58572	13.01502	20.11943
c-Col-0-2.5agar	1921.9456	261.13238	76.56744	41.70922	0.35418	0.29412	0.71796	5.35872	7	14.11685	3.38286	90.62661	17.60873	19.29576	1081	215.55278	2676.9408	202.36279	0.77494	0.58978	13	1350.7584	5.09258	2.86513	2.22745	12.21904	22.39769
c-Col-0-2.5agar	1854.1568	306.60682	104.31743	31.83016	0.24785	0.68833	0.67566	5.60589	9	11.47502	2.24	122.26503	8.32	19.58023	1144	156.86619	2744.2176	235.86718	0.76928	0.41881	17	1402.1632	3.94723	1.99518	1.95206	12.77193	19.73768
c-Col-0-2.5agar	4241.2032	479.04201	122.43629	62.56001	0.23225	0.34333	0.65636	6.49872	17	15.29115	2.08941	154.83519	17.40988	26.35681	993	221.16284	6461.7472	308.28164	0.64354	0.56079	27	3419.136	3.95328	2.2476	1.70618	11.71918	21.07628
c-Col-0-2.5agar	3447.1936	411.05775	100.3517	60.41072	0.25637	0.21903	0.65817	5.51374	12	14.81489	3.30667	127.05171	19.2	23.26116	909	213.30026	5237.5552	279.88437	0.68089	0.55299	18	2573.0048	5.39556	2.60811	2.78745	14.20584	23.18326
c-Col-0-2.5agar	3189.1456	365.00992	95.77591	50.31223	0.3008	0.32201	0.74087	5.5808	11	17.85624	3.17091	114.11364	17.93142	29.50254	1077	207.40058	4304.5888	252.32237	0.69128	0.62947	17	2460.5696	5.14292	2.77928	2.36364	14.44512	23.73824
c-Col-0-2.5agar	1852.5184	238.54492	73.96056	37.488	0.4091	0.34952	0.79514	5.36271	8	10.27744	3.8	90.69093	17.70153	20.83689	957	222.19811	2329.8048	189.20543	0.79316	0.65029	12	1338.6752	4.84023	2.52221	2.31802	14.25596	26.35593
c-Col-0-2.5agar	2016.8704	258.97944	81.60646	39.96367	0.37788	0.37594	0.72406	5.53706	10	11.51042	1.792	99.66425	16.19086	21.46625	890	206.37587	2785.4848	209.37714	0.80847	0.57814	17	1650.3808	3.19442	1.70964	1.48478	10.99705	18.38946
c-Col-0-2.5agar	3442.4832	425.72675	98.40648	61.81532	0.23868	0.18846	0.65142	5.57682	12	14.29247	2.08	135.89248	18.20347	21.76	1004	227.54999	5284.5568	271.43496	0.63758	0.58715	20	2488.2176	5.25701	2.7412	2.52375	13.30952	23.97782
c-Col-0-2.5agar	2544.3328	312.81937	99.78265	43.16454	0.32674	0.46886	0.72453	5.51152	12	9.71823	3.36	114.49796	15.58502	20.76798	1129	174.29859	3511.7056	236.17774	0.755	0.5732	19	1993.6256	3.64842	1.8533	1.79512	11.99044	19.44676
c-Col-0-2.5agar	3191.6032	377.81543	112.45452	45.65872	0.28097	0.51403	0.70572	6.05754	12	14.25018	2.64	130.43364	18.02256	24.9928	1170	136.93429	4522.496	265.51229	0.70276	0.56892	21	2551.296	4.174	2.09844	2.07556	12.34803	20.0469
c-Col-0-2.5agar	3251.5072	344.01076	79.45485	62.95981	0.34526	0.05225	0.77598	5.68042	11	13.31614	2.76364	97.70267	18.95308	30.77994	1099	198.8341	4190.208	246.66468	0.71703	0.67155	24	2804.4288	2.90625	1.62978	1.27945	10.22083	17.27071
c-Col-0-2.5agar	2958.6432	399.53775	99.092	48.42196	0.23291	0.37759	0.67548	5.90013	12	16.40907	2.29333	133.30974	17.32734	20.83689	1179	117.26892	4380.0576	254.05845	0.63588	0.57602	21	2284.7488	4.27682	2.28982	1.9911	11.93763	20.02659
c-Col-0-2.5agar	3067.904	373.1613	99.06278	49.90939	0.27686	0.35416	0.69592	5.61684	13	12.38014	2.26462	123.11522	17.70153	24.32	1143	179.2568	4408.4224	258.03124	0.69147	0.57904	21	2485.0432	3.80279	2.01259	1.7902	12.10528	20.67824
c-Col-0-2.5agar	2222.4896	301.95821	66.60952	50.78145	0.30631	0.07015	0.73633	6.03863	10	15.80618	2.464	89.98661	16.01279	25.70379	1211	59.89992	3018.3424	205.32361	0.67997	0.66248	15	1617.7152	4.64842	2.59948	2.05221	12.77511	22.08225
c-Col-0-2.5agar	2579.5584	327.26095	90.61607	43.66797	0.30267	0.38822	0.76659	5.96278	11	11.30024	3.17091	111.41329	17.23253	21.18777	1172	131.53707	3364.9664	231.68731	0.70796	0.60388	16	1870.336	5.19075	2.93658	2.25417	13.89678	25.45881
c-Col-0-2.5agar	3636.4288	459.27185	121.52289	49.96553	0.21664	0.50522	0.6637	5.73844	14	14.44038	2.37714	150.15051	18.19222	21.58992	1195	112.96902	5479.0144	291.43577	0.63456	0.53802	24	2934.5792	4.24475	2.04152	2.20323	12.39069	21.55802
c-Col-0-2.5agar	2039.5008	316.85234	68.94381	49.62709	0.25528	0.10074	0.66337	6.10414	12	12.36646	0.93333	99.24777	8.32	23.04	1001	220.78949	3074.4576	218.3844	0.68923	0.53739	19	1553.7152	3.63909	1.97578	1.66331	11.50041	18.1719
c-Col-0-2.5agar	2358.6816	315.08211	70.42458	54.79306	0.29856	0.06044	0.71414	5.67083	10	13.2596	2.432	95.27132	15.10454	21.89137	1197	102.26436	3302.8096	214.21179	0.67986	0.64594	16	1767.0144	4.69753	2.37221	2.32532	12.4917	20.32617
c-Col-0-2.5agar	1806.4384	248.20373	74.85543	39.32349	0.36848	0.32199	0.71401	5.55246	8	12.37685	2.76	90.1419	15.47953	21.84454	1075	202.1262	2529.9968	194.31705	0.78289	0.60119	16	1452.3392	3.25301	1.71983	1.53317	11.53285	18.35712
c-Col-0-2.5agar	1861.3248	256.37396	74.79317	37.9612	0.35586	0.34848	0.75361	5.69161	10	12.53309	2.752	91.4729	16.05112	20.48	1170	140.21412	2469.888	196.91904	0.76809	0.60319	13	1260.1344	5.16818	2.53803	2.63016	12.33978	23.24169
c-Col-0-2.5agar	2914.5088	380.65385	122.91178	39.51813	0.25276	0.66036	0.68524	6.05886	16	11.5945	2.04	138.43364	16.31686	20.03517	944	235.4931	4253.2864	273.43757	0.71834	0.48985	20	2247.0656	4.51291	1.84318	2.66973	12.68396	18.28464
c-Col-0-2.5agar	2862.8992	346.26246	101.38554	43.05679	0.30006	0.4822	0.73475	5.36771	10	15.56948	1.92	114.96935	16.7504	24.32	1204	95.92184	3896.4224	243.71215	0.70384	0.60571	17	2186.4448	4.77397	2.57387	2.2001	12.91516	21.79033
c-Col-0-2.5agar	2172.928	280.76608	80.80062	41.83169	0.34639	0.33322	0.74115	5.5511	9	14.8663	1.95556	105.1309	14.21031	23.43659	1161	140.78352	2931.8144	215.37818	0.76711	0.58864	15	1653.8624	4.17477	2.16407	2.0107	13.08106	22.49134
c-Col-0-2.5agar	3266.048	412.05382	83.52195	74.03907	0.24173	0.01438	0.66748	6.20405	13	11.87836	3.12615	117.0807	16.05112	20.63938	1165	150.36954	4893.0816	268.96601	0.65274	0.56733	25	2558.1568	3.66471	2.04332	1.63007	10.8348	18.31351
c-Col-0-2.5agar	2067.1488	266.80141	76.61482	41.45728	0.36493	0.29924	0.75372	5.02514	7	17.54463	4.29714	96.95838	20.2082	22.84361	1039	230.78345	2742.5792	207.10502	0.77625	0.60562	15	1563.2384	3.75839	2.19512	1.56327	12.95416	22.19752
c-Col-0-2.5agar	3737.1904	446.95656	126.34494	46.09703	0.23508	0.58529	0.69715	5.23025	12	14.58783	3.94667	138.74422	18.65905	21.73175	1126	192.37723	5360.64	295.75769	0.66171	0.53689	24	2954.752	3.72922	2.06385	1.66834	12.8867	22.57111
c-Col-0-2.5agar	2173.44	321.73389	97.98213	38.63938	0.26385	0.53412	0.62313	5.01623	7	17.44021	1.41714	124.0109	14.60827	17.38634	1134	194.38364	3487.9488	238.4391	0.74111	0.4804	17	1729.024	3.75568	2.02621	1.72947	12.51039	18.78306
c-Col-0-2.5agar	2559.3856	325.39424	78.57053	53.25002	0.30376	0.13727	0.734	5.7457	10	14.6818	3.136	107.418	17.92	20.72849	1160	154.17847	3486.9248	220.73396	0.67836	0.6601	17	1951.232	4.40413	2.5409	1.86322	12.91122	22.83405
c-Col-0-2.5agar	2105.344	253.53002	75.14977	39.15906	0.4116	0.32823	0.81867	5.76163	10	12.79136	3.776	94.64074	18.56	24.10006	1015	217.27172	2571.6736	198.21088	0.7818	0.67341	12	1475.4816	5.82344	3.01096	2.81248	14.16246	25.21248
c-Col-0-2.5agar	4278.9888	505.54711	116.9485	63.8436	0.21039	0.29247	0.66624	5.58365	14	12.68145	2.65143	152.77874	16.64	22.47302	969	219.64062	6422.6304	313.11777	0.61936	0.54845	28	3421.9008	3.7954	1.97796	1.81744	12.26273	20.66741
c-Col-0-2.5agar	1791.5904	215.10889	71.49455	35.05687	0.48655	0.37496	0.82241	4.91849	5	16.87528	1.472	84.33642	21.12	25.35886	969	211.98113	2178.4576	181.92143	0.84572	0.68027	14	1462.6816	3.26283	1.65241	1.61042	11.46403	19.18499
c-Col-0-2.5agar	2157.6704	281.31512	79.84428	47.6897	0.34262	0.22478	0.70052	5.80091	8	17.60861	2.2	100.17561	16.64	22.21639	1038	234.19009	3080.0896	219.59325	0.7806	0.56229	18	1729.024	3.69119	1.69264	1.99855	10.91416	16.30015
c-Col-0-2.5agar	4053.8112	475.64123	103.59405	73.29059	0.22517	0.1108	0.67838	5.78675	13	17.26376	2.09231	143.27132	19.21066	22.84361	1141	177.05931	5975.7568	301.27351	0.6334	0.56124	28	3386.2656	3.71475	1.84817	1.86658	11.02526	17.31696
c-Col-0-2.5agar	2916.7616	331.41705	111.8781	38.84167	0.3337	0.61601	0.72963	4.70902	9	18.44713	3.48444	127.77325	17.29185	26.31015	949	213.65159	3997.5936	255.47893	0.77087	0.56157	16	2173.7472	4.71095	2.66554	2.04541	14.81684	27.2911
c-Col-0-2.5agar	1784.9344	235.51905	77.46525	32.29725	0.40437	0.49537	0.80372	6.1065	10	15.15692	1.824	90.43916	21.20709	22.4	1091	203.83081	2220.8512	191.63952	0.81369	0.61075	13	1328.64	4.53764	2.26504	2.2726	12.04227	19.60312
c-Col-0-2.5agar	1641.984	239.95357	72.79005	41.34683	0.35836	0.26226	0.70876	5.49618	7	10.82027	2.69714	90.28387	15.80683	17.40988	1099	193.92782	2316.6976	193.85926	0.8079	0.54904	15	1268.5312	3.56863	1.93607	1.63256	11.62975	19.85634
c-Col-0-2.5agar	1757.4912	257.46099	78.13643	33.46847	0.33318	0.47603	0.72354	6.38564	10	14.51254	1.92	88.95838	15.36	20.96427	1123	174.73695	2429.0304	195.84914	0.76069	0.57578	14	1328.3328	4.56985	2.01977	2.55008	11.46799	18.50947
c-Col-0-2.5agar	3987.8656	468.34946	141.85804	51.83088	0.22846	0.58439	0.6032	5.82429	13	16.26707	2.70769	152.65399	18.47151	22.43654	1202	99.63935	6611.1488	323.67252	0.69109	0.47834	25	3163.3408	4.12475	2.2745	1.85025	13.10844	22.9377
c-Col-0-2.5agar	2571.3664	328.31582	83.24993	54.13511	0.29977	0.16453	0.69602	5.50069	11	14.48355	2.85091	115.1019	15.4663	24.32	1028	223.66046	3694.3872	228.02261	0.69452	0.62147	20	2040.9344	3.35548	1.73965	1.61583	11.40761	20.67915
c-Col-0-2.5agar	2726.7072	301.7974	82.14147	49.40228	0.3762	0.21971	0.75811	5.62408	9	15.24016	3.41333	99.06974	22.32674	26.73485	1199	110.05453	3596.6976	221.2891	0.73324	0.69973	16	2073.3952	4.81168	2.53301	2.27867	12.23674	22.21959
c-Col-0-2.5agar	2580.48	315.47586	73.47947	57.70523	0.32582	0.0562	0.73568	6.30001	10	17.23559	1.76	104.39993	17.8513	25.6	1193	91.87491	3507.6096	226.15514	0.71687	0.63401	19	2144.6656	3.38178	1.73027	1.65151	11.69327	18.91772
c-Col-0-2.5agar	3627.52	425.99185	84.62754	82.10678	0.2512	0.00091	0.67975	5.90945	14	13.05461	2.12571	138.32935	16.6523	22.61836	1205	94.77341	5336.576	277.95623	0.65249	0.59002	24	2959.9744	3.86701	2.00091	1.8661	12.1753	19.3777
c-Col-0-2.5agar	1916.6208	263.51825	79.03931	37.19642	0.34684	0.40624	0.74895	5.48728	9	12.59955	3.23556	99.418	16.19086	18.03392	1102	193.40114	2559.0784	199.36193	0.75654	0.60598	13	1333.248	5.29124	2.96787	2.32337	13.183	24.70164
c-Col-0-2.5agar	2419.3024	302.29315	89.37931	39.76399	0.33269	0.4483	0.76502	5.84599	11	12.74929	2.29818	109.44229	15.57187	24.8531	1108	199.34894	3162.4192	226.73174	0.75004	0.59139	18	1919.2832	3.84412	1.84066	2.00347	11.62034	18.29633
c-Col-0-2.5agar	1915.5968	266.15589	71.12657	43.76828	0.33981	0.20311	0.72733	5.74054	9	12.33847	2.20444	93.61642	16.45435	18.56	1174	131.56367	2633.728	197.60931	0.74246	0.61645	14	1404.0064	4.66157	2.23937	2.4222	12.46247	21.84155
c-Col-0-2.5agar	2181.0176	289.05392	67.0157	55.19117	0.32803	0.03676	0.75371	5.55706	10	10.95011	2.912	86.06896	16	21.05201	1144	168.66535	2893.7216	208.74414	0.72216	0.62899	18	1760.4608	3.12769	1.66446	1.46323	11.61145	19.54432
c-Col-0-2.5agar	2923.9296	346.09937	118.86894	39.82971	0.30674	0.63699	0.71751	5.01974	9	17.23022	3.34222	134.97796	17.28	22.61836	1055	216.61717	4075.1104	268.92317	0.77701	0.50807	21	2390.1184	3.25271	1.96127	1.29144	12.16936	21.76688
c-Col-0-2.5agar	2602.8032	331.88292	92.81115	49.48061	0.29695	0.31064	0.67957	5.27401	9	14.35842	3.09333	118.85483	15.83273	21.73175	1199	99.94999	3830.0672	240.68368	0.72521	0.56462	22	2205.9008	2.78652	1.50765	1.27887	10.82654	17.93322
c-Col-0-2.5agar	2418.0736	331.67111	68.09474	64.23972	0.27623	0.00339	0.65416	5.97324	9	16.99267	1.67111	103.94348	17.07733	19.2	1188	114.1315	3696.4352	231.38102	0.69762	0.56758	18	1849.344	4.23549	2.0692	2.16629	11.89629	19.17669
c-Col-0-2.5agar	1584.64	215.13554	71.2524	31.22687	0.43025	0.45935	0.80712	5.49584	9	10.52618	2.98667	79.71997	17.00522	19.71574	1120	176.36893	1963.3152	175.00996	0.81349	0.65015	14	1227.4688	3.47521	1.97551	1.49971	11.39291	20.78968
c-Col-0-2.5agar	1806.0288	236.8767	60.09662	46.33794	0.40447	0.06466	0.78369	5.33351	6	17.59502	2.18667	74.21564	18.20347	20.89578	1181	115.32996	2304.512	178.56809	0.75384	0.71175	17	1527.0912	2.54402	1.51344	1.03058	10.15678	17.58772
c-Col-0-2.5agar	3906.56	453.46085	94.14831	72.98825	0.23874	0.06211	0.64877	5.79698	12	17.86312	2.16	143.96461	19.91213	25.35886	1143	178.27226	6021.5296	288.55277	0.63633	0.5896	23	3161.9072	4.28339	2.18833	2.09506	12.99757	18.74958
c-Col-0-2.5agar	2221.4656	325.82014	79.50299	49.89861	0.26296	0.18905	0.69312	4.96468	5	25.34147	2.816	103.35677	14.21031	18.11324	875	184.18469	3205.0176	218.08452	0.66934	0.58695	21	1786.0608	2.87317	1.66963	1.20353	10.94423	19.13843
c-Col-0-2.5agar	2663.6288	378.82482	89.50557	58.48726	0.23324	0.16124	0.60161	5.48818	9	15.58604	2.13333	116.30264	14.77555	17.28	1144	168.7987	4427.4688	247.59744	0.65359	0.546	24	2201.2928	3.1723	1.59659	1.57571	11.0493	16.11692
c-Col-0-2.5agar	3117.7728	366.63818	79.68906	65.50981	0.29146	0.03743	0.70809	5.8527	9	16.98639	4.05333	122.80854	20.72849	22.35424	1005	221.91665	4403.0976	245.47768	0.66954	0.65018	24	2506.24	3.21841	1.84338	1.37503	10.92938	19.35312
c-Col-0-2.5agar	2297.0368	317.82956	84.47015	49.71634	0.28575	0.23564	0.64631	4.94334	8	17.0242	1.32	112.2219	14.08	18.65905	1121	193.51744	3554.0992	228.89998	0.7202	0.55092	17	1782.9888	3.64482	2.02585	1.61897	12.59883	22.85057
c-Col-0-2.5agar	1773.056	254.2155	81.53621	33.75269	0.34477	0.50043	0.73397	5.49382	8	13.52764	2.2	91.1568	15.36	19.36991	988	230.26289	2415.7184	197.34925	0.77631	0.57209	17	1391.616	3.11622	1.54308	1.57314	10.9181	18.54663
c-Col-0-2.5agar	1576.1408	211.36767	59.87389	37.90384	0.44333	0.183	0.8028	5.95274	10	9.65097	1.92	69.37958	16.89648	21.1103	1022	237.52684	1963.3152	167.70891	0.79345	0.70419	12	1169.6128	4.2782	2.2519	2.02631	12.30853	21.95552
c-Col-0-2.5agar	2802.8928	380.76366	90.41682	53.81359	0.24294	0.22739	0.70875	6.07132	12	11.50365	3.22667	124.09796	15.36	20.33952	908	203.05664	3954.688	239.36601	0.62865	0.61474	19	2045.0304	4.83442	2.79903	2.03538	12.89826	22.95481
c-Col-0-2.5agar	1714.4832	247.14334	79.06722	31.53672	0.35273	0.52634	0.7782	5.72418	8	10.43578	3.16	91.55055	15.06381	20.08621	991	232.00216	2203.136	189.87618	0.76828	0.59759	17	1401.6512	3.02637	1.6319	1.39447	10.18269	16.84486
c-Col-0-2.5agar	2104.9344	278.76844	73.14043	46.33019	0.34038	0.18258	0.71616	5.41583	8	15.42989	2.64	97.04545	16	21.76	862	187.69656	2939.1872	205.37961	0.73674	0.6271	16	1668.5056	3.59455	2.00539	1.58916	12.09434	19.83303
c-Col-0-2.5agar	2897.8176	380.19579	96.22822	52.04616	0.25192	0.29959	0.66603	6.30762	12	13.07888	1.65333	127.92464	15.47953	19.87094	1131	175.69291	4350.8736	248.6887	0.65411	0.5888	19	2199.8592	4.39795	2.34591	2.05204	12.56804	21.24028
c-Col-0-2.5agar	2247.3728	335.31034	98.02888	40.91729	0.25118	0.49457	0.66452	6.78579	12	12.38711	1.81333	117.21877	14.13806	19.17865	1034	210.23796	3381.9648	235.36172	0.70192	0.50982	19	1695.9488	4.31615	2.12235	2.1938	11.73311	17.26245
c-Col-0-2.5agar	1869.7216	251.64218	61.46761	46.4921	0.37104	0.07409	0.75757	6.48008	11	9.40313	2.73455	76.67526	15.68979	23.68	1144	165.26645	2468.0448	186.17222	0.73983	0.67789	16	1527.6032	3.48961	2.00972	1.47989	10.62096	17.72802
c-Col-0-2.5agar	2166.784	296.90253	78.19874	47.82962	0.30889	0.20747	0.67862	5.30933	8	15.51842	3.44	88.67445	14.98202	18.63708	1028	228.52352	3192.9344	214.89545	0.72379	0.58962	20	1717.4528	2.89541	1.83059	1.06602	10.72684	19.85487
c-Col-0-2.5agar	1433.1904	206.45947	72.3079	28.77888	0.42252	0.52781	0.78151	5.02951	6	13.01149	1.92	81.44309	15.17219	20.89578	1099	190.48622	1833.8816	175.83187	0.85165	0.58253	14	1119.232	3.10256	1.82537	1.27719	10.83502	18.68473
c-Col-0-2.5agar	3097.8048	398.50401	102.35773	53.00262	0.24513	0.33307	0.64046	5.77757	11	13.30081	1.92	139.96541	16.20351	20.72849	1186	127.56567	4836.864	268.00594	0.67253	0.54197	25	2485.3504	3.35688	1.85699	1.49989	11.07106	17.86216
c-Col-0-2.5agar	1981.5424	271.55431	80.42892	36.76199	0.33768	0.4282	0.76872	5.77816	9	15.3443	2.70222	97.2368	16.11479	23.89524	1161	143.72543	2577.7152	201.88227	0.74343	0.61097	17	1621.6064	3.25855	1.88211	1.38101	11.15686	19.19723
c-Col-0-2.5agar	3018.8544	370.33621	107.42638	43.22813	0.2766	0.52025	0.71434	5.69274	10	12.90383	2.272	122.81796	15.74192	23.11986	1203	82.54696	4226.048	258.05781	0.69682	0.56966	22	2422.1696	3.4824	1.92371	1.55868	11.67116	19.96049
c-Col-0-2.5agar	1618.6368	230.43121	64.15175	37.47822	0.38307	0.24117	0.77565	6.33637	9	12.3755	2.09778	80.71603	14.98202	22.48214	1145	163.27584	2086.8096	174.22891	0.7561	0.67007	13	1188.5568	4.57773	2.43929	2.13844	11.56117	19.77027
c-Col-0-2.5agar	1866.8544	242.75983	71.41875	45.66412	0.39808	0.17609	0.73	4.56011	8	11.72077	2.8	83.64151	16	21.27459	1025	234.22639	2557.3376	195.16006	0.80392	0.61594	13	1475.072	3.92562	1.97669	1.94893	12.93538	23.98449
c-Col-0-2.5agar	1619.968	208.70338	70.44244	33.569	0.46737	0.39673	0.79187	4.91873	7	16.1824	2.51429	76.40074	19.36991	21.99404	1170	139.35925	2045.7472	178.52779	0.85541	0.63871	10	1109.504	5.77653	2.98842	2.78811	14.0166	24.68423
c-Col-0-2.5agar	1954.304	270.02253	58.40249	54.05304	0.33682	0.00597	0.71791	6.12682	10	11.93568	2.56	82.1929	15.4663	22.21639	1190	110.16351	2722.2016	197.4094	0.73108	0.63018	15	1486.9504	4.39865	2.23762	2.16103	11.29355	18.29952
c-Col-0-2.5agar	2139.648	306.9684	77.61145	46.39306	0.28534	0.2242	0.6996	5.89728	9	16.74169	1.88444	103.65564	14.59425	20.00448	1117	206.67366	3058.3808	213.06522	0.69409	0.59228	18	1714.0736	3.45235	1.78056	1.67179	11.44127	20.24737
c-Col-0-2.5agar	2535.3216	321.74721	89.61663	47.1603	0.30776	0.32064	0.7	5.80911	10	13.80266	2.176	104.35055	17.5738	20.08621	1125	187.56332	3621.888	233.10698	0.7245	0.58632	20	2063.4624	3.42091	1.88511	1.53579	11.33018	19.61342
c-Col-0-2.5agar	1632.5632	219.61002	54.77423	43.19317	0.42538	0.05437	0.77131	6.63052	9	8.69368	3.30667	69.79055	16.89648	22.50945	1174	123.8063	2116.608	172.0635	0.7835	0.69295	13	1256.5504	4.07915	2.04462	2.03453	11.36329	19.85071
c-Col-0-2.5agar	2065.92	277.37863	87.8815	37.62271	0.33743	0.47641	0.73334	4.89219	8	14.13097	2.52	100.51445	15.38664	21.99404	1142	166.15956	2817.1264	216.56158	0.78074	0.55355	15	1571.328	4.11488	2.0903	2.02458	12.72522	22.02179
c-Col-0-2.5agar	2948.9152	366.26879	103.66966	46.80257	0.27623	0.43743	0.69884	5.38345	12	12.22934	3.14667	116.15287	16.7504	19.93269	963	226.79727	4219.6992	252.02582	0.68809	0.58342	20	2335.0272	3.94177	2.17276	1.76901	12.33379	19.74221
c-Col-0-2.5agar	2616.5248	324.02879	82.04321	54.97346	0.31316	0.14462	0.7048	5.33796	8	14.12597	3	113.26896	18.90981	20.44998	1145	167.47836	3712.4096	227.38784	0.70175	0.63592	18	2132.1728	3.55826	1.83233	1.72593	12.01228	20.339
c-Col-0-2.5agar	2189.0048	319.03744	86.71979	45.91338	0.27025	0.31598	0.65421	5.43359	9	16.55319	2.41778	106.53012	14.77555	21.58992	1042	224.4549	3346.0224	223.88067	0.70174	0.54881	16	1507.9424	4.65866	2.72572	1.94448	12.5351	23.37083
c-Col-0-2.5agar	2767.0528	345.03898	79.73666	52.75582	0.29207	0.15293	0.69832	5.75664	10	18.17967	3.296	101.63916	19.58023	29.44	1166	137.54999	3962.4704	238.00438	0.68979	0.61384	19	2220.1344	4.09932	2.34025	1.77268	11.70095	20.97778
c-Col-0-2.5agar	1423.2576	224.15434	51.7447	42.94049	0.35596	0.03399	0.72165	5.66603	7	19.24446	2.37714	78.23367	20.49	23.96371	948	224.7532	1972.224	170.69781	0.76152	0.61381	13	1023.1808	4.13495	2.26055	1.87749	10.68586	18.93786
c-Col-0-2.5agar	3923.8656	487.33536	126.60479	54.61917	0.20762	0.47083	0.66988	5.32018	13	15.67878	1.84615	149.07128	16.45435	21.1103	1057	211.2463	5857.5872	304.39458	0.62461	0.53217	28	3282.0224	3.27257	1.84936	1.42321	11.37325	18.28501
c-Col-0-2.5agar	1456.0256	216.51202	76.54927	28.83556	0.39031	0.56471	0.76822	4.68083	7	10.94498	3.10857	80.34113	15.36	18.21472	1104	185.46159	1895.3216	177.47785	0.81971	0.58089	12	974.4384	4.21765	2.43142	1.78623	12.08003	22.1372
c-Col-0-2.5agar	2771.3536	377.39505	90.74647	54.44857	0.24452	0.22144	0.6805	5.6704	13	10.93773	2.11692	120.24464	14.72	18.63708	1118	189.94736	4072.5504	248.34012	0.65804	0.56469	20	2134.7328	3.95116	2.00462	1.95188	12.08641	21.05901
c-Col-0-2.5agar	1710.8992	258.39825	68.01522	38.60163	0.322	0.2629	0.72647	6.01322	9	14.54587	1.24444	87.30348	15.74192	17.5738	1105	195.56073	2355.0976	183.48993	0.71011	0.63857	14	1196.2368	4.37403	2.46243	1.9116	11.90746	19.81415
c-Col-0-2.5agar	2742.8864	329.71115	74.64849	60.10413	0.31707	0.04553	0.71268	5.38141	10	19.07701	1.952	115.37642	21.1103	26.88	966	230.63608	3848.704	241.08147	0.73119	0.59305	21	2318.6432	3.24854	1.66317	1.58772	9.74977	15.90496
c-Col-0-2.5agar	2346.3936	320.06014	80.10898	49.29974	0.28784	0.20305	0.67535	5.39629	10	11.55395	3.456	99.63599	14.77555	20.48	1135	165.01212	3474.3296	223.08465	0.69701	0.59248	16	1741.4144	4.54809	2.29546	2.25263	13.0833	20.40957
c-Col-0-2.5agar	2446.4384	334.92211	82.13144	47.60074	0.27407	0.24713	0.73583	5.84197	10	14.95183	2.208	111.14267	16.35447	20.49	1139	169.24834	3324.7232	225.72979	0.67398	0.60335	18	1904.7424	4.06167	2.14112	1.92054	12.12125	21.06489
c-Col-0-2.5agar	1518.8992	221.05083	58.97146	42.61107	0.39062	0.09857	0.71911	4.87307	4	32.18664	1.44	82.95603	25.6719	25.6719	1182	125.27969	2112.2048	181.7668	0.82229	0.57771	11	1007.3088	5.33986	2.69603	2.64382	12.51105	25.32709
c-Col-0-2.5agar	1449.8816	221.80063	58.86177	41.49615	0.37035	0.1129	0.72019	5.24021	6	15.21332	2.34667	75.88387	14.98202	20.5698	993	228.57821	2013.184	178.66689	0.80553	0.57076	12	1014.4768	4.5331	2.79275	1.74035	11.98379	21.00752
c-Col-0-2.5agar	2902.9376	374.97702	101.96785	48.48434	0.25944	0.39842	0.66696	5.51538	12	13.69365	2.61333	123.07754	15.06381	22.40914	1165	155.68558	4352.512	261.2063	0.69659	0.53466	24	2408.8576	3.20734	1.74834	1.46627	10.66705	18.13793
c-Col-0-2.5agar	3150.2336	390.11188	80.43613	71.90712	0.26012	0.01246	0.69722	5.986	13	12.26871	2.80615	108.52387	18.32681	20.49	1173	138.84884	4518.2976	254.35078	0.65199	0.61191	23	2498.8672	3.86542	2.04502	1.8204	10.60704	18.22522
c-Col-0-2.5agar	2137.2928	288.73782	70.04898	52.43775	0.32216	0.07938	0.71355	5.27525	10	12.28862	2.112	98.92387	16	21.12	1184	135.68346	2995.3024	214.37911	0.74247	0.5844	14	1550.5408	4.80325	2.42558	2.37768	13.73686	21.68174
c-Col-0-2.5agar	2864.3328	353.30798	96.70124	47.15054	0.28835	0.37926	0.71344	5.57773	11	15.0151	3.31636	111.77325	15.37333	26.11482	1217	56.24944	4014.7968	246.28792	0.69709	0.5934	18	2271.5392	4.3502	2.31311	2.03709	12.83979	21.49275
c-Col-0-2.5agar	2306.048	273.60296	84.62506	41.30524	0.38711	0.37847	0.78998	5.44825	10	10.65246	4.096	99.53171	18.11324	23.04	833	148.15195	2919.1168	209.05624	0.76409	0.66306	16	1839.5136	3.59632	1.8548	1.74153	12.3415	23.29884
c-Col-0-2.5agar	3786.24	441.25536	120.12497	53.95357	0.24436	0.44125	0.66388	5.67683	14	14.16811	3.40571	153.21796	16.64	24.04902	1143	168.6446	5703.168	294.93612	0.6684	0.54697	20	2852.0448	5.30806	2.86689	2.44116	14.45424	25.00969
c-Col-0-2.5agar	1761.3824	249.19199	61.36933	45.28367	0.35645	0.08699	0.74777	5.27078	8	16.54587	2.6	84.61093	14.38221	22.10549	979	224.10489	2355.5072	183.46187	0.73623	0.65762	12	1213.44	5.31222	2.99796	2.31426	13.7344	23.88665
c-Col-0-2.5agar	3383.1936	390.07972	76.46764	67.21664	0.2794	0.01644	0.75375	5.62527	10	18.08383	3.072	96.70109	18.06796	29.02666	1123	192.41881	4488.4992	249.5918	0.63985	0.68246	20	2646.1184	4.71525	2.64449	2.07076	12.48785	23.88257
c-Col-0-2.5agar	2646.6304	348.20682	77.56409	51.96548	0.2743	0.1447	0.70021	5.43615	10	18.31638	1.696	104.25406	20.84672	25.47972	1044	229.5452	3779.7888	233.40449	0.6703	0.6105	22	2208.3584	3.00784	1.83309	1.17474	10.43582	16.36844
c-Col-0-2.5agar	2481.152	315.74095	99.00578	41.35775	0.31275	0.494	0.7097	5.63154	10	15.46156	3.008	111.48151	15.47953	21.99404	1089	201.41003	3496.0384	232.50948	0.73639	0.57674	15	1710.7968	5.73943	2.71468	3.02475	13.13984	21.86264
c-Col-0-2.5agar	1918.3616	211.83125	68.32255	38.59013	0.53723	0.26654	0.85077	4.2317	6	14.16182	4.74667	72.71603	24.09156	25.31845	913	208.42745	2254.848	179.13352	0.84564	0.75125	12	1485.9264	3.82153	1.88856	1.93297	13.05576	23.32101
c-Col-0-2.5agar	2826.4448	369.75501	123.73089	38.65178	0.25979	0.67598	0.67355	5.07403	11	12.06623	3.05455	131.20229	14.43906	20.51996	1011	224.64416	4196.352	278.18544	0.75235	0.45897	18	2160.9472	4.37543	2.10393	2.2715	13.4245	21.83501
c-Col-0-2.5agar	1548.4928	214.66967	69.89814	32.06775	0.42226	0.42542	0.82087	6.14438	7	11.97557	3.61143	75.13958	15.21263	21.46625	934	210.7368	1886.4128	173.51634	0.80829	0.64631	14	1225.4208	3.3444	1.78626	1.55814	11.37968	20.07545
c-Col-0-2.5agar	2657.792	375.53385	74.10528	64.71802	0.23683	0.01812	0.66741	5.47812	11	8.92235	2.73455	98.69483	14.167	17.93142	892	197.32461	3982.2336	236.6553	0.63018	0.59635	17	1935.7696	4.83671	2.54413	2.29258	14.25186	24.48667
c-Col-0-2.5agar	2906.8288	380.91343	84.3424	60.50467	0.25175	0.1027	0.69598	5.8583	14	10.72167	2.21714	108.97642	16	19.24262	1015	227.05946	4176.5888	241.53233	0.63409	0.62615	24	2393.1904	3.13246	1.64626	1.48708	10.78296	16.31352
c-Col-0-2.5agar	1698.7136	265.6257	78.35962	35.56063	0.30254	0.43355	0.7223	5.50759	9	10.77045	3.37778	92.40464	12.17683	18.90981	1040	230.31283	2351.8208	202.38885	0.76193	0.52114	13	1105.92	5.30276	3.10861	2.19415	12.42327	22.60296
c-Col-0-2.5agar	2648.576	323.93782	77.92841	55.8724	0.31718	0.10302	0.72477	5.29473	11	11.31143	2.58909	106.49796	16.64	21.12969	1128	173.08379	3654.3488	225.45093	0.69597	0.65481	18	2156.7488	3.74509	2.0337	1.71139	12.3431	21.5325
c-Col-0-2.5agar	3051.2128	399.46011	102.93693	50.37203	0.24029	0.37651	0.67611	5.5264	10	13.42226	3.584	141.65638	15.68979	22.21639	1011	230.62307	4512.8704	271.22151	0.67897	0.52124	21	2512.4864	3.61757	2.00646	1.61111	11.26164	20.74254
c-Col-0-2.5agar	1891.4304	264.23589	82.58878	34.44161	0.34042	0.4952	0.75104	5.79518	9	12.10474	2.98667	91.27603	15.06381	20.89578	1183	128.0742	2518.4256	203.60285	0.77053	0.57337	16	1488.6912	3.40181	2.11372	1.28809	11.19057	20.44857
c-Col-0-2.5agar	2406.6048	321.42883	95.82868	40.97196	0.29272	0.47734	0.72463	5.2299	9	13.86064	3.05778	107.23835	14.0363	20.89578	1170	137.40087	3321.1392	229.30993	0.71341	0.57513	18	1819.648	3.76147	2.20923	1.55953	12.38159	23.3225
c-Col-0-2.5agar	2093.568	324.42253	79.38709	44.04904	0.24996	0.28005	0.68312	5.69739	11	11.03257	2.29818	107.6909	13.05349	17.48032	1207	82.66801	3064.7296	212.18612	0.65404	0.58434	15	1389.6704	5.75249	2.79867	2.95382	12.03093	21.59354
c-Col-0-2.5agar	2131.5584	291.42647	63.47523	58.45442	0.31539	0.00676	0.70692	5.26496	6	19.29319	2.56	103.44935	14.08	20.23858	1080	208.00481	3015.2704	208.6245	0.71587	0.61543	19	1787.4944	2.77048	1.58853	1.18195	11.24011	17.7279
c-Col-0-2.5agar	3692.1344	449.12282	91.84485	75.77706	0.23002	0.03609	0.67489	5.28287	11	14.47115	4.45091	125.25874	14.13806	23.29635	1102	199.66722	5470.72	292.27152	0.65076	0.54314	24	2842.0096	3.74292	2.31032	1.43303	12.60267	25.06997
c-Col-0-2.5agar	3487.3344	430.99424	117.81233	59.29658	0.23592	0.35492	0.62157	5.34294	10	15.9054	1.248	153.39048	14.84469	21.73175	1175	142.37626	5610.496	300.04414	0.69617	0.48678	26	2920.6528	3.03004	1.60619	1.42386	11.71728	18.81938
c-Col-0-2.5agar	2841.1904	361.55586	84.711	60.06078	0.27312	0.10952	0.67624	4.76114	9	11.2535	3.59111	103.34345	15.36	21.15875	1001	219.28064	4201.472	245.12923	0.67798	0.59418	17	2049.3312	4.66996	2.60347	2.06648	14.22831	25.90549
c-Col-0-2.5agar	1469.6448	206.2077	52.7102	40.02593	0.43432	0.07211	0.79924	6.41905	7	14.45769	2.19429	65.13251	16.60304	22.54581	1132	178.70926	1838.7968	160.9146	0.78035	0.71323	12	1095.2704	4.40815	2.19961	2.20853	10.92738	18.90516
c-Col-0-2.5agar	2737.2544	328.19821	79.11998	61.40266	0.31934	0.06161	0.70982	4.92069	9	13.48382	4.30222	105.49248	19.2	23.04	1208	88.10789	3856.2816	231.45572	0.70523	0.64208	19	2177.536	3.71859	1.92818	1.79041	11.83554	20.86702
c-Col-0-2.5agar	2739.0976	379.73543	78.6901	61.56396	0.2387	0.0579	0.66598	5.35262	10	15.7043	1.792	117.49719	16	19.09304	1195	106.06602	4112.896	237.78548	0.62619	0.60876	21	2237.3376	3.44764	1.89109	1.55655	11.52477	18.87281
c-Col-0-2.5agar	1473.2288	205.75515	67.48514	30.15606	0.4373	0.44504	0.80563	5.63738	7	11.26173	2.05714	77.94584	15.41324	21.36105	1192	99.40825	1828.6592	169.65078	0.82453	0.64323	11	1002.7008	5.25627	3.01955	2.23672	12.92314	23.65501
c-Col-0-2.5agar	3291.5456	408.2515	111.29931	51.75654	0.24817	0.41526	0.66094	5.06855	12	13.21378	2.98667	128.25796	17.5738	21.58992	1220	50.53712	4980.1216	275.23166	0.67417	0.54603	20	2524.9792	4.41575	2.28383	2.13192	13.04908	23.99504
c-Col-0-2.5agar	2633.216	366.73466	110.07275	40.11538	0.24603	0.586	0.66317	5.13024	11	14.33603	2.88	128.57796	14.72	18.32681	1159	158.38561	3970.6624	258.36626	0.7045	0.49571	15	1699.9424	6.08451	3.14891	2.93559	14.36338	25.22965
c-Col-0-2.5agar	2605.568	302.88215	94.2804	47.3709	0.35692	0.35625	0.73532	4.67085	8	13.26538	4.4	113.1819	17.23253	21.27459	1085	209.89759	3543.4496	244.11352	0.80597	0.54945	18	2106.5728	3.32449	1.86306	1.46277	12.33345	21.62292
c-Col-0-2.5agar	2919.6288	340.28057	84.01882	60.15592	0.31686	0.10381	0.70478	5.03146	8	15.23724	3	121.38267	19.2	22.43654	1220	43.98863	4142.592	244.26444	0.71783	0.61492	19	2305.2288	4.01497	1.98292	2.03205	11.90577	20.05253
c-Col-0-2.5agar	3029.9136	366.83895	108.27648	43.84989	0.28294	0.51581	0.72538	5.5549	12	12.94175	2.66667	118.27916	17.28	22.02195	1168	157.07323	4176.9984	254.47147	0.69369	0.58798	20	2392.4736	3.95742	2.24551	1.71191	12.52964	21.7045
c-Col-0-2.5agar	1709.8752	222.22102	62.53007	40.08321	0.43511	0.17433	0.80647	5.34594	9	11.24635	3.37778	73.9278	14.77555	22.26243	1157	140.79773	2120.192	177.02227	0.7966	0.68568	12	1268.8384	4.37552	2.50055	1.87497	12.9781	25.11786
c-Col-0-2.5agar	3023.4624	403.39659	108.50616	45.50662	0.23348	0.49118	0.6918	6.41225	12	13.7596	1.97333	126.93638	13.74138	23.07553	1058	216.97696	4370.432	264.90389	0.65668	0.54142	20	2289.7664	5.05235	2.43367	2.61868	12.26026	21.29215
c-Col-0-2.5agar	2795.7248	354.83976	88.95398	51.42845	0.27902	0.24897	0.71929	5.78255	10	17.30375	2.176	117.7168	18.10193	22.72676	972	227.20915	3886.7968	241.97968	0.68194	0.59999	19	2224.3328	4.24149	2.24787	1.99362	11.93023	19.29866
c-Col-0-2.5agar	2975.744	377.45385	93.14884	56.9445	0.26247	0.20784	0.68628	5.07035	9	15.54247	2.20444	118.49325	14.88602	20.48	998	226.59656	4336.0256	256.23692	0.67886	0.56954	23	2378.5472	3.21112	1.81823	1.39289	11.77645	18.9144
c-Col-0-2.5agar	1885.0816	258.41708	80.35575	35.02369	0.35473	0.46337	0.76136	5.4219	8	16.26754	3.2	93.11838	14.72	24.62129	1038	222.63198	2475.9296	206.25267	0.79814	0.55685	16	1528.0128	3.25957	1.96827	1.2913	11.88559	20.50436
d-fer-4-2.5agar	3714.6624	427.58795	106.934	56.69431	0.25532	0.31491	0.7032	5.09526	11	18.78095	2.64727	126.05012	20.2082	26.4344	991	223.13001	5282.5088	284.22878	0.66473	0.57782	24	2988.3392	3.48547	2.10996	1.37551	12.1118	20.25205
d-fer-4-2.5agar	2397.184	299.16528	77.46624	54.6098	0.33658	0.11293	0.69912	4.35053	6	20.59436	3.25333	99.86503	17.28	23.78356	1023	225.21989	3428.864	229.19745	0.76612	0.57344	14	1808.5888	4.66526	2.54253	2.12273	14.65172	23.61779
d-fer-4-2.5agar	2383.0528	286.1645	71.15131	48.77167	0.36569	0.13008	0.77241	5.11286	8	17.37998	3.2	85.50661	20.49	29.69628	1200	104.88565	3085.2096	210.32981	0.735	0.67693	16	1756.9792	4.35209	2.83048	1.52161	10.45599	19.39578
d-fer-4-2.5agar	4014.1824	411.66559	90.12489	72.34709	0.29766	0.04677	0.72086	5.1294	13	17.21965	2.97846	124.59599	21.15875	27.90429	1042	219.36955	5568.6144	276.39165	0.6714	0.66032	15	2889.8304	7.08881	3.72809	3.36072	16.04218	27.4399
d-fer-4-2.5agar	3115.4176	385.54092	100.35201	52.2819	0.26338	0.32837	0.65057	5.0497	9	19.47109	3.05778	121.86738	18.82296	23.47151	1182	138.12675	4788.736	264.51105	0.68608	0.55955	17	2301.0304	5.60148	3.21	2.39148	14.17429	25.62295
d-fer-4-2.5agar	4386.4064	534.75646	98.76037	88.49588	0.19276	0.01195	0.59375	4.6911	11	19.86023	3.28727	134.32854	15.41324	23.04	1025	222.5938	7387.648	322.98632	0.60399	0.52838	20	2904.2688	6.31088	3.58413	2.72675	13.63194	25.83538
d-fer-4-2.5agar	3188.8384	390.7064	76.31886	70.50381	0.26251	0.00625	0.69298	5.35003	12	13.42777	2.48	116.0619	16.68916	22.97769	1218	53.95368	4601.6512	250.76042	0.64181	0.63727	21	2624.7168	3.68574	1.95252	1.73321	12.36371	19.61556
d-fer-4-2.5agar	2642.2272	327.4484	82.96066	53.85579	0.30967	0.16568	0.6914	4.71066	9	15.865	3.27111	110.64464	14.167	23.89524	1225	51.38093	3821.568	236.53364	0.72235	0.59346	13	1821.696	5.92037	2.98726	2.93311	15.06319	26.36773
d-fer-4-2.5agar	2349.9776	308.29941	74.08411	54.72023	0.31069	0.08645	0.68677	4.89704	8	16.61028	1.76	106.95993	16.89648	21.46625	1218	52.26854	3421.7984	218.18634	0.70771	0.62032	15	1779.0976	5.09435	2.8829	2.21145	12.75813	20.4489
d-fer-4-2.5agar	2600.0384	320.6225	83.304	51.74306	0.31783	0.19643	0.71251	5.28036	9	14.07755	2.88	110.887	17.23253	23.75771	1196	116.95726	3649.1264	236.71955	0.73831	0.58307	16	1903.3088	4.44902	2.55197	1.90303	12.66649	23.72729
d-fer-4-2.5agar	3037.7984	340.4625	84.58231	51.86148	0.32933	0.2057	0.74671	5.73134	10	17.61261	3.04	104.15758	23.04889	30.64658	1038	219.69297	4068.2496	241.76464	0.71011	0.65311	15	2336.4608	5.87385	2.74823	3.12562	13.53498	20.39256
d-fer-4-2.5agar	2849.28	308.34489	86.28327	48.63625	0.37659	0.26807	0.76047	4.62172	9	17.57759	2.95111	99.62267	24.72091	26.33349	1174	138.88484	3746.7136	232.1785	0.75298	0.6642	12	2060.9024	6.71216	3.72971	2.98246	16.28503	26.3837
d-fer-4-2.5agar	2502.3488	298.13705	95.74271	41.14973	0.35377	0.47356	0.76382	5.54621	9	13.59659	3.69778	101.35522	16.11479	25.25366	1077	206.26197	3276.0832	228.89535	0.76775	0.60018	15	1925.3248	4.69682	2.50282	2.19399	13.67679	23.72163
d-fer-4-2.5agar	3411.456	392.03188	86.27775	64.83044	0.27894	0.07743	0.70787	4.92175	9	19.1456	2.59556	113.62893	18.56	25.79922	1211	79.40403	4819.3536	257.51019	0.65686	0.64649	24	2959.872	2.87164	1.66634	1.2053	10.84871	18.08496
d-fer-4-2.5agar	2624.7168	329.11663	81.11687	54.33057	0.3045	0.14488	0.67399	5.07336	8	20.69645	2.88	98.65325	15.80683	24.37047	1195	120.52386	3894.272	236.97389	0.72003	0.58734	15	1879.9616	5.63184	3.18069	2.45115	13.46809	23.99001
d-fer-4-2.5agar	3870.6176	445.34714	96.88356	67.55357	0.24524	0.11953	0.67696	4.69449	11	16.62615	2.90909	141.55599	16.68916	25.50382	1218	74.57211	5717.6064	284.4284	0.63867	0.60123	17	2668.7488	6.58488	3.68909	2.89579	16.10488	25.97025
d-fer-4-2.5agar	2671.9232	339.93231	83.55697	55.09356	0.29057	0.15522	0.70803	5.78498	10	12.87882	3.744	116.27209	16.11479	23.11986	1089	212.89669	3773.7472	234.91812	0.69107	0.60842	15	1847.296	5.56846	2.96959	2.59886	13.02005	23.47204
d-fer-4-2.5agar	3705.856	432.60594	91.81207	65.22609	0.24884	0.10835	0.67636	4.91605	12	12.38476	3.73333	120.64229	16.83577	27.1529	1034	221.11309	5479.1168	275.1038	0.63592	0.61533	17	2841.1904	5.56463	3.12245	2.44218	14.94218	25.09373
d-fer-4-2.5agar	3143.168	409.20208	105.15213	55.92473	0.23589	0.3125	0.62518	5.1026	12	14.41633	2.4	141.73403	15.36	19.46484	1166	156.03846	5027.6352	267.70987	0.65422	0.55112	17	2319.2576	5.43282	2.66607	2.76675	15.5716	24.46683
d-fer-4-2.5agar	2277.4784	267.6555	73.41102	48.02482	0.3995	0.16048	0.79588	5.01419	8	13.35273	3.8	86.38506	19.29576	22.26243	1169	137.34992	2861.568	201.27664	0.752	0.70644	12	1528.7296	5.24221	3.01963	2.22257	14.77791	29.68741
d-fer-4-2.5agar	1576.6528	223.57867	58.79264	41.89104	0.39636	0.10663	0.75579	5.31715	7	19.32424	1.96571	68.67526	19.25326	21.79761	1050	236.8966	2086.0928	172.65675	0.77224	0.66463	10	1090.7648	5.99406	3.29927	2.69478	13.66344	24.99903
d-fer-4-2.5agar	3360.3584	375.51501	96.2275	59.7119	0.29946	0.19712	0.67659	4.6447	8	21.14616	3.48	122.55287	19.29576	21.76	1180	148.75147	4966.6048	266.68032	0.71017	0.59376	18	2600.3456	4.47763	2.68295	1.79468	13.78231	25.90186
d-fer-4-2.5agar	3725.312	388.50798	106.46508	55.97389	0.31015	0.32137	0.71001	4.56359	10	20.92791	3.264	125.37796	22.09623	27.70542	1125	187.7951	5246.8736	281.38641	0.72427	0.59124	22	3026.944	3.45753	1.95903	1.50474	12.20169	20.49973
d-fer-4-2.5agar	4116.5824	471.53062	108.34214	69.7431	0.23266	0.17143	0.63097	4.50497	9	21.85855	3.48444	141.5599	15.57187	25.79922	957	215.39266	6524.2112	298.62392	0.63331	0.58009	19	3024.0768	4.96544	2.96931	2.00572	15.58908	30.64754
d-fer-4-2.5agar	2267.648	269.44686	70.11983	50.64268	0.3925	0.09884	0.77639	5.07237	5	27.30429	3.072	84.72464	26.38788	28.34123	975	232.1745	2920.7552	211.74008	0.78583	0.63559	14	1704.3456	4.49323	2.48534	2.00789	12.46035	23.24987
d-fer-4-2.5agar	3197.8496	381.92053	94.16141	59.51604	0.2755	0.18411	0.69444	4.2976	10	13.25638	3.968	124.58267	16	23.47151	994	218.51087	4604.928	255.91436	0.67007	0.61359	15	2217.7792	6.07395	3.46774	2.6062	14.53034	25.00015
d-fer-4-2.5agar	3930.8288	409.20988	96.74522	63.87351	0.29499	0.15434	0.74311	4.91181	12	14.7513	2.77333	126.3058	20.84672	26.61969	899	212.84501	5289.6768	270.92913	0.66208	0.67295	21	3259.8016	4.0186	1.93615	2.08244	12.52814	20.04319
d-fer-4-2.5agar	2886.656	344.42563	76.42242	58.50995	0.30578	0.06807	0.74656	4.84915	8	20.87371	1.88	108.13954	18.12455	23.47151	936	216.97235	3866.624	233.75436	0.67868	0.66387	16	2153.3696	4.84561	2.7251	2.12051	13.99956	25.88824
d-fer-4-2.5agar	3728.0768	393.2664	102.75071	58.61175	0.30292	0.25907	0.74129	4.71784	10	18.97951	3.872	135.02345	20.33952	27.57204	986	217.69244	5029.1712	278.92774	0.70926	0.60216	20	2960.7936	4.09771	2.37193	1.72578	13.90044	26.62522
d-fer-4-2.5agar	3512.832	355.86798	102.05164	49.3477	0.34857	0.38561	0.79524	4.98154	9	18.59902	3.66222	121.38657	22.4	33.92	1168	143.37713	4417.3312	261.44904	0.73468	0.64579	17	2753.7408	5.0976	2.59928	2.49832	13.75791	25.12907
d-fer-4-2.5agar	2283.1104	280.96134	86.34262	40.716	0.36345	0.4047	0.74608	4.24959	6	18.80025	4.26667	100.08854	20.23858	25.1887	1113	183.89943	3060.1216	220.91578	0.78629	0.58787	15	1719.3984	4.14041	2.42835	1.71206	12.2275	20.57734
d-fer-4-2.5agar	3695.616	386.25856	102.76154	60.24889	0.31127	0.23851	0.68939	4.75782	9	20.52007	2.95111	143.18816	20.65922	27.72759	1202	103.93748	5360.7424	277.44296	0.71828	0.60332	19	2917.376	4.61131	2.3777	2.23832	14.11853	23.10331
d-fer-4-2.5agar	2083.1232	259.6006	78.99356	40.67596	0.38843	0.33737	0.75884	4.96254	8	16.0344	2.68	93.11287	17.28	26.2478	1133	180.86735	2745.1392	204.90912	0.78932	0.62345	13	1523.2	4.883	2.56001	2.32299	13.83637	25.15814
d-fer-4-2.5agar	3208.704	371.21466	94.31293	59.93648	0.29261	0.18031	0.64567	4.5523	10	15.47842	2.592	126.23206	17.19684	25.21308	1202	107.57323	4969.5744	269.84089	0.72691	0.55376	17	2535.6288	4.68833	2.04305	2.64528	14.05762	21.5096
d-fer-4-2.5agar	4121.1904	455.23108	119.978	54.6308	0.2499	0.43105	0.69243	5.33204	13	19.05663	1.72308	151.9607	19.63246	26.2478	1039	225.37081	5951.7952	300.92099	0.66103	0.57191	23	3186.5856	4.60029	2.42261	2.17769	12.39638	21.96481
d-fer-4-2.5agar	4576.3584	443.39498	105.65447	70.23763	0.29252	0.14978	0.71459	4.87497	9	22.23179	2.45333	128.79758	22.62742	29.64796	1194	113.03097	6404.1984	306.83419	0.69201	0.61083	23	3778.6624	3.83685	2.29933	1.54161	13.19494	25.00007
d-fer-4-2.5agar	3315.6096	378.37227	100.98979	54.5689	0.29103	0.30033	0.67999	4.00791	8	11.89283	2.88	130.48464	14.59425	23.35781	1109	198.16407	4875.9808	278.43027	0.73586	0.53745	19	2702.0288	3.40465	1.80171	1.60294	15.22712	24.49477
d-fer-4-2.5agar	1855.488	241.90021	86.70841	31.43528	0.39847	0.58931	0.81332	4.49569	6	16.12156	3.25333	100.58819	18.60409	21.46625	1173	138.65785	2281.3696	203.42653	0.84095	0.56345	12	1333.5552	4.75925	2.51629	2.24296	14.66008	25.22548
d-fer-4-2.5agar	4463.0016	456.88046	111.88789	62.44048	0.26868	0.27568	0.70667	4.65744	11	19.27015	3.31636	138.97715	19.58023	31.51634	1224	49	6315.52	301.89046	0.66076	0.61537	20	3420.2624	5.10266	2.92504	2.17762	14.0507	27.03467
d-fer-4-2.5agar	2123.1616	258.21079	76.42656	41.69978	0.40017	0.29288	0.76029	5.23564	8	15.90067	2.6	86.0368	19.87094	24.37047	1101	197.12179	2792.5504	202.97918	0.7861	0.64757	13	1612.288	5.11005	2.71279	2.39726	12.72718	20.53894
d-fer-4-2.5agar	4342.272	440.64201	101.93862	71.48555	0.28103	0.11607	0.71897	4.75017	11	17.27286	4.10182	137.38657	20.3697	27.69063	1213	86.23224	6039.552	294.72195	0.66885	0.62821	21	3419.8528	4.47435	2.39752	2.07683	14.10692	25.13935
d-fer-4-2.5agar	2118.5536	291.78805	63.95701	58.39481	0.31269	0.00823	0.66496	4.24596	6	22.27449	1.65333	89.37877	15.68979	21.74117	1049	208.99761	3185.9712	213.75412	0.73257	0.58267	16	1694.0032	3.48983	2.05446	1.44063	11.55761	20.6042
d-fer-4-2.5agar	2988.6464	332.52292	90.17126	57.69538	0.33966	0.1756	0.72102	4.06438	8	18.66283	4	108.20387	20.2082	26.33349	1182	135.08886	4145.0496	260.2509	0.78266	0.5545	16	2264.4736	4.38984	2.69882	1.69102	13.7238	26.40836
d-fer-4-2.5agar	4499.6608	460.60514	105.48817	70.52096	0.26652	0.14611	0.68785	5.03058	12	18.8173	2.42667	142.23596	21.65622	29.02666	1214	84.13679	6541.6192	308.12705	0.66896	0.59557	23	3765.1456	4.27532	2.20549	2.07281	13.01741	20.74235
d-fer-4-2.5agar	2883.6864	340.02879	80.58263	56.71924	0.31342	0.11385	0.70915	4.85754	8	21.11891	2.32	103.10661	21.89137	25.31845	1025	216.61487	4066.4064	237.07194	0.69721	0.64476	16	2206.5152	4.55856	2.59	1.9833	13.79857	24.492
d-fer-4-2.5agar	5066.4448	509.56352	110.70898	77.1667	0.2452	0.11974	0.71064	4.64302	11	16.61047	3.72364	158.06735	18.56	25.0991	1050	218.84469	7129.3952	322.28052	0.63246	0.61298	28	4288	3.21841	1.76108	1.45733	13.03007	22.84259
d-fer-4-2.5agar	4681.6256	484.49695	126.10541	56.99377	0.25063	0.43661	0.73695	4.55738	11	16.56505	3.72364	149.97086	18.63708	27.49022	1028	222.24761	6352.6912	313.39724	0.64685	0.59899	25	3957.1456	3.58869	1.89966	1.68903	13.98606	24.42512
d-fer-4-2.5agar	2312.4992	303.45782	88.65153	43.16975	0.31557	0.38025	0.65792	5.50862	9	13.0216	2.20444	103.29406	17.28	21.05201	1100	197.91412	3514.88	231.03455	0.76134	0.54442	15	1729.7408	4.87216	2.51539	2.35676	13.28056	24.18644
d-fer-4-2.5agar	3239.3216	360.23037	79.57172	68.18825	0.31369	0.02346	0.72262	4.85596	8	21.18685	3.44	119.8509	19.93269	25.93382	954	212.62643	4482.7648	254.6411	0.70688	0.62778	18	2573.0048	4.3074	2.67708	1.63032	13.87176	25.2779
d-fer-4-2.5agar	1453.8752	212.24612	79.9719	28.78674	0.40556	0.5938	0.73725	4.27178	5	13.24579	3.2	81.07209	13.19394	17.40988	918	189.04761	1972.0192	183.43371	0.86425	0.54297	12	1097.3184	3.80012	1.97152	1.8286	12.98398	19.02217
d-fer-4-2.5agar	2295.0912	301.75744	85.81699	46.97974	0.31673	0.29033	0.69429	4.34578	5	24.28752	3.584	101.19993	12.81599	19.46484	881	181.19603	3305.6768	229.21849	0.75961	0.54892	13	1585.0496	5.09497	2.63792	2.45705	15.63652	29.08396
d-fer-4-2.5agar	2950.7584	334.28211	77.48055	55.19627	0.33183	0.10673	0.73751	4.95774	7	28.19124	1.78286	96.07603	24.72919	31.20943	1034	219.67021	4000.9728	238.01361	0.71201	0.65455	16	2318.848	4.70953	2.57786	2.13166	13.02765	22.6113
d-fer-4-2.5agar	3322.368	347.39269	85.96472	59.23209	0.34595	0.12685	0.73737	5.14584	9	18.96635	2.24	108.91209	21.15875	30.82648	1048	214.3945	4505.7024	256.426	0.73814	0.63494	17	2615.3984	4.74762	2.41842	2.32921	13.06941	22.40078
d-fer-4-2.5agar	2823.5776	305.44215	77.05091	55.56015	0.38032	0.09974	0.77706	5.01027	10	14.21206	3.168	97.72151	20.96427	28.62167	1069	209.86186	3633.664	226.91052	0.74289	0.68913	15	2196.6848	4.70439	2.58812	2.11626	13.72042	23.02461
d-fer-4-2.5agar	4096.9216	453.55733	102.00461	66.1114	0.25027	0.16678	0.65786	4.81577	10	23.00186	2.592	136.47758	20.40988	29.30753	987	220.28164	6227.6608	292.68699	0.64531	0.60098	23	3217.7152	4.06006	2.58958	1.47326	11.99082	22.5021
d-fer-4-2.5agar	2652.8768	282.10489	76.23223	52.18643	0.4189	0.1309	0.79842	5.06675	6	22.05959	3.2	93.57483	19.25326	28.8	952	228.51477	3322.6752	220.97132	0.78329	0.68274	14	2055.68	4.88395	2.65612	2.22783	14.34037	25.1861
d-fer-4-2.5agar	4395.8272	429.12201	113.5695	58.88041	0.29998	0.33212	0.74135	4.82554	11	18.96149	3.28727	132.31758	20.84672	30.77329	1190	127.07478	5929.472	303.04329	0.70619	0.60151	22	3645.44	3.9476	2.27029	1.67779	13.01301	23.4769
d-fer-4-2.5agar	4015.7184	379.32285	102.14865	59.47829	0.35072	0.24365	0.78755	5.01561	12	14.91384	2.90667	117.83051	22.0684	31.37959	1207	91.60786	5099.008	269.42897	0.71029	0.69516	21	3347.2512	3.60659	2.15515	1.45872	12.71063	22.22096
d-fer-4-2.5agar	3071.3856	337.34014	91.23215	52.09318	0.33916	0.25832	0.74826	5.0609	10	16.20799	3.04	116.07522	16.31686	27.78662	1088	199.4693	4104.704	249.02938	0.73821	0.62236	18	2424.6272	4.12576	2.13739	1.98837	13.14986	22.05648
d-fer-4-2.5agar	1587.4048	197.43515	68.81242	31.1416	0.51174	0.43562	0.86468	4.9678	5	15.89065	2.368	72.19916	18.69194	24.4962	1114	171.02924	1835.8272	170.58371	0.864	0.68552	11	1240.3712	4.0347	2.15559	1.87911	13.596	23.97772
d-fer-4-2.5agar	5301.0432	459.76436	104.21355	81.60312	0.31514	0.05751	0.73509	4.55413	12	17.71574	3.17333	151.31128	23.78356	33.19373	1029	217.63272	7211.4176	322.8204	0.70214	0.63922	21	4564.5824	4.08361	2.04385	2.03976	14.49734	22.31893
d-fer-4-2.5agar	3630.8992	350.56053	90.26493	59.00412	0.37128	0.161	0.78624	5.22041	11	14.17888	3.46182	112.71051	18.73572	34.07061	1189	112.74307	4618.0352	259.87715	0.74132	0.6756	17	2947.4816	4.7078	2.46693	2.24087	14.51678	22.98362
d-fer-4-2.5agar	3432.96	329.50485	97.73466	53.73047	0.39733	0.2871	0.79515	4.57555	9	17.02299	4.62222	103.59132	23.07553	32.9087	1138	178.67289	4317.3888	258.17287	0.78352	0.64723	12	2301.952	7.46865	3.98981	3.47884	17.92706	35.65598
d-fer-4-2.5agar	1972.0192	213.07357	68.22956	40.07584	0.54584	0.23716	0.86378	4.90282	6	19.87763	2.61333	77.79997	25.14801	28.91355	1134	174.93427	2283.008	184.03921	0.86374	0.73164	13	1642.7008	3.48716	1.82016	1.67473	12.82763	22.21843
d-fer-4-2.5agar	1666.3552	216.58967	80.4944	28.82324	0.44638	0.59707	0.84994	4.39751	6	12.92156	4.58667	80.60622	16.31686	23.48024	1103	183.55108	1960.5504	186.82834	0.86259	0.59992	11	1207.9104	4.59373	2.53246	2.06127	14.81441	25.53911
d-fer-4-2.5agar	3371.7248	349.28605	110.38246	45.0367	0.3473	0.51062	0.72691	5.26392	8	23.7038	2.52	126.66186	23.49768	30.27004	1186	119.2099	4638.4128	269.90974	0.77275	0.5816	18	2634.24	4.67992	2.38699	2.29293	12.94036	21.46219
d-fer-4-2.5agar	2759.9872	323.36215	83.37993	53.91356	0.33169	0.16838	0.7423	4.62439	8	20.909	1.88	108.88383	22.87049	28.51414	1103	194.93076	3718.144	246.9333	0.76364	0.5688	14	2068.992	5.58748	3.30452	2.28297	14.22013	24.45423
d-fer-4-2.5agar	2815.1808	329.02014	110.75399	39.55045	0.32679	0.59877	0.70389	5.18543	8	16.61263	2.92	122.21954	19.84	24.22719	1224	51.26402	3999.4368	257.13166	0.78151	0.53506	14	2007.04	6.10748	3.14185	2.96564	16.33887	26.06306
d-fer-4-2.5agar	3545.8048	372.58563	118.8827	46.1208	0.32098	0.54518	0.72548	4.79124	10	16.84116	3.584	125.13561	20.48	23.89524	1226	42.76681	4887.552	276.45947	0.742	0.58299	16	2675.4048	5.38334	2.92387	2.45947	16.51828	28.27935
d-fer-4-2.5agar	2069.6064	236.12689	68.62697	42.20883	0.46645	0.20347	0.80715	4.98171	8	16.04293	3.96	70.52151	18.02256	27.48277	1099	199.04773	2564.096	189.70917	0.80342	0.72264	12	1551.1552	4.74796	2.63255	2.1154	13.84757	25.4095
d-fer-4-2.5agar	3889.9712	398.39972	91.57493	66.68654	0.30798	0.09421	0.70578	4.9449	10	20.92641	3.136	125.43287	21.15875	32.64	1185	123.6487	5511.5776	279.28522	0.70102	0.6267	19	3106.2016	4.62076	2.44635	2.1744	13.65079	21.86654
d-fer-4-2.5agar	3273.5232	383.24601	90.88301	53.75267	0.28007	0.23202	0.73914	5.2341	11	15.60676	3.40364	108.59209	16	25.47972	1040	221.72731	4428.8	249.85142	0.65193	0.65896	18	2540.544	4.4285	2.69623	1.73555	14.56916	26.54339
d-fer-4-2.5agar	1750.4256	213.44847	76.94932	30.45208	0.4828	0.53172	0.83856	5.18227	6	10.6481	3.36	83.78348	19.58023	22.89734	1160	144.1076	2087.424	185.1139	0.86725	0.64191	12	1371.8528	4.27888	2.16388	2.115	13.32083	20.76675
d-fer-4-2.5agar	3818.0864	368.47501	99.40203	61.34712	0.35338	0.20101	0.7199	4.73484	9	14.37629	4.23111	119.07445	21.76	30.18874	1035	220.43366	5303.6032	275.51075	0.74771	0.63209	20	3235.4304	3.36794	1.88584	1.4821	13.70478	24.72799
d-fer-4-2.5agar	4074.7008	424.12285	91.45686	69.49607	0.28466	0.07177	0.7242	5.03114	13	15.22798	2.58462	116.41406	19.24262	29.02666	1074	220.39056	5626.4704	279.95499	0.66008	0.65332	18	3190.0672	5.05098	2.63995	2.41103	15.04717	26.24609
d-fer-4-2.5agar	1542.0416	204.35983	61.71837	41.18573	0.464	0.14729	0.75141	4.93002	7	11.04425	3.24571	71.33564	18.47151	21.76941	859	167.8958	2052.1984	171.11299	0.83731	0.66182	10	1125.376	4.7661	2.3688	2.3973	13.75125	22.07161
d-fer-4-2.5agar	4593.4592	519.56278	123.3083	75.25644	0.21383	0.20905	0.60858	4.6713	10	15.60187	4.256	153.11758	16.40449	22.0684	1015	214.19617	7547.8016	338.7131	0.65192	0.50314	24	3521.024	4.44655	2.59994	1.84661	14.05168	25.8882
d-fer-4-2.5agar	3212.6976	421.20127	123.2843	54.84035	0.22756	0.4484	0.6059	4.99578	10	10.87191	2.944	157.56932	14.72	19.46484	988	232.76168	5302.3744	312.28802	0.74142	0.41397	19	2392.064	5.02414	2.42988	2.59426	14.74498	22.32212
d-fer-4-2.5agar	1747.7632	250.47199	79.341	36.70183	0.35009	0.41922	0.71823	4.75348	5	17.70838	3.392	92.60151	17.28	19.63246	1142	162.71755	2433.4336	199.27855	0.79561	0.55306	15	1284.096	3.29805	2.12177	1.17628	11.16361	21.26769
d-fer-4-2.5agar	1569.28	217.27515	65.35478	36.24094	0.41772	0.28052	0.77146	4.67722	5	23.92437	3.136	79.59132	25.16429	29.19551	1022	237.96008	2034.176	181.00171	0.83305	0.60193	13	1198.1824	3.31776	2.10869	1.20907	11.54318	19.98564
d-fer-4-2.5agar	5484.4416	568.64981	142.94042	72.87926	0.21313	0.34499	0.62983	4.71359	15	12.01792	4.416	188.16619	19.71574	24.37047	1215	74.17547	8707.7888	362.11957	0.63681	0.52558	26	4329.3696	4.38572	2.38097	2.00475	15.20828	27.55604
d-fer-4-2.5agar	1445.888	215.01241	69.09932	36.7198	0.39302	0.31314	0.72466	4.48022	6	12.11084	3.46667	79.66896	14.84469	17.23253	1152	148.3779	1995.264	178.77859	0.83148	0.56848	13	1068.7488	3.25014	1.97969	1.27046	11.59104	20.92785
d-fer-4-2.5agar	5776.7936	595.27252	122.79988	85.08248	0.20486	0.12342	0.6335	4.76061	14	15.61422	3.10857	184.65009	18.06796	26.24	1084	210.6846	9118.8224	363.29956	0.61031	0.55001	30	4808.3968	3.7013	2.06707	1.63623	13.41947	21.54965
d-fer-4-2.5agar	1960.5504	253.45238	87.41853	33.84771	0.38353	0.5465	0.78445	4.62202	7	11.62934	3.15429	100.30425	16.31686	20.33952	1073	212.35348	2499.2768	207.2959	0.81789	0.57333	11	1328.9472	5.90319	3.36043	2.54276	15.76724	28.41296
d-fer-4-2.5agar	3218.2272	380.57621	83.31567	69.69052	0.27922	0.03122	0.68515	4.54422	8	22.14067	3.36	130.97877	18.20347	25.616	1075	210.53503	4697.088	268.23401	0.70481	0.56208	20	2681.4464	3.32238	1.88997	1.43241	12.94611	22.6032
d-fer-4-2.5agar	4415.7952	468.41378	126.75089	58.29916	0.25291	0.4235	0.68187	4.99716	12	18.16894	2.66667	146.68541	18.73572	25.79922	1136	189.40961	6475.9808	316.00221	0.67462	0.5557	27	3717.7344	3.3346	1.88433	1.45026	12.11369	21.17712
d-fer-4-2.5agar	2793.472	310.91821	83.12674	52.92637	0.36313	0.17902	0.72941	4.62464	8	20.26567	3.8	109.0768	23.04	26.70419	1078	207.51385	3829.76	241.01751	0.77518	0.60431	18	2244.096	3.41175	2.19898	1.21276	12.08532	22.80551
d-fer-4-2.5agar	5308.7232	510.30001	124.4719	74.86665	0.25618	0.21966	0.66159	4.23315	11	20.05374	4.62545	159.90028	20.08621	28.94187	950	206.16013	8024.1664	331.7885	0.65018	0.60601	24	4326.8096	3.87347	2.29054	1.58292	14.60645	26.45976
d-fer-4-2.5agar	4176.4864	473.35965	105.90378	68.64355	0.23423	0.16673	0.6763	4.49969	11	17.2715	2.35636	138.69874	18.56	24.12554	1181	140.14992	6175.5392	307.57931	0.64978	0.55476	19	3272.8064	4.93488	2.62887	2.30601	15.12089	26.55884
d-fer-4-2.5agar	2934.272	369.15269	112.70402	55.11724	0.27058	0.37699	0.6279	4.94375	8	14.8396	3.96	142.73951	16.31686	20.00448	1115	184.62665	4673.1264	273.28546	0.7403	0.49372	17	2144.0512	4.6184	2.54503	2.07337	14.97176	27.42878
d-fer-4-2.5agar	2360.0128	298.10489	96.86305	42.08742	0.33372	0.46564	0.71375	4.65447	8	14.85283	3.56	112.29564	18.21472	20.04539	987	223.23306	3306.496	235.86975	0.79123	0.53306	14	1761.8944	4.93194	2.8501	2.08184	14.79353	26.2915
d-fer-4-2.5agar	4130.304	410.69617	96.21857	65.23691	0.30772	0.13701	0.75021	5.13016	11	20.41916	2.64727	126.41171	22.54581	28.8	1001	233.21878	5505.536	275.17933	0.67003	0.68543	18	3182.7968	5.56115	2.8034	2.75775	13.92692	25.00743
d-fer-4-2.5agar	3679.3344	421.02714	104.61545	64.26988	0.26083	0.2043	0.6793	4.71537	8	21.30989	2.76	138.15522	16	23.96371	965	216.64025	5416.3456	282.89118	0.67191	0.57775	20	2750.8736	4.55509	2.62884	1.92625	13.74444	24.04022
d-fer-4-2.5agar	3278.7456	359.73463	79.0224	65.9306	0.31839	0.0321	0.74005	4.3635	11	13.21817	3.81091	106.05093	17.28	28.11633	1106	197.13194	4430.4384	246.64927	0.68564	0.67726	16	2536.6528	4.50984	2.48205	2.02779	14.82775	26.46125
d-fer-4-2.5agar	4641.9968	519.80123	126.23559	71.01526	0.21589	0.26958	0.586	4.72718	14	14.66273	2.85714	155.17012	18.56	23.19945	1129	190.07104	7921.4592	334.01676	0.64259	0.52285	24	3620.6592	4.7245	2.4665	2.258	13.58604	20.89717
d-fer-4-2.5agar	4254.0032	450.40282	122.13563	64.66645	0.26352	0.31595	0.64545	4.67702	10	13.80682	4.64	154.95051	20.44998	23.71457	981	225.41074	6590.7712	311.10596	0.69073	0.55232	19	3192.1152	5.21269	2.94503	2.26766	15.9414	27.93119
d-fer-4-2.5agar	2253.312	268.41863	87.94317	36.85706	0.39301	0.49167	0.74799	4.93071	9	13.99319	3.37778	95.5819	19.50688	23.04889	1047	220.04999	3012.5056	215.05103	0.80118	0.61228	13	1591.9104	5.24261	2.74695	2.49566	13.75236	24.91345
d-fer-4-2.5agar	4314.9312	487.17456	154.97208	50.75569	0.22846	0.65004	0.63756	4.94574	13	15.27763	3.37231	168.91128	17.5738	23.81798	1198	107.12609	6767.9232	343.51373	0.70511	0.45951	22	3264.9216	5.14099	2.32236	2.81863	14.2951	21.63129
d-fer-4-2.5agar	3041.3824	362.15818	93.53136	55.73171	0.2914	0.22654	0.71936	4.55855	10	14.23685	3.296	112.55522	18.21472	21.84454	1179	143.82281	4227.8912	255.6229	0.70583	0.5849	19	2407.1168	3.53658	2.2152	1.3376	12.86394	23.06984
d-fer-4-2.5agar	3637.8624	417.13614	96.53467	65.56815	0.26272	0.13587	0.69619	5.30778	12	14.44345	3.52	124.34974	18.65905	23.49768	1068	213.97196	5225.3696	275.91071	0.66144	0.60051	18	2688.7168	5.73907	2.61811	3.12096	14.04004	25.88874
d-fer-4-2.5agar	3949.7728	402.48598	89.90064	73.31496	0.30639	0.04047	0.72744	5.03118	10	16.27199	4.576	113.10425	19.84	26.51949	1178	133.43163	5429.6576	282.65774	0.70228	0.62124	19	3108.9664	4.58644	2.55897	2.02747	14.2471	24.72272
d-fer-4-2.5agar	2267.2384	263.71902	75.69017	47.53386	0.40966	0.18863	0.76626	4.48456	7	18.19898	3.70286	84.48229	16.64	26.24	1188	123.41394	2958.848	209.17376	0.79317	0.65117	13	1668.1984	4.5101	2.60115	1.90895	14.64469	27.60963
d-fer-4-2.5agar	2016.256	256.74334	82.33434	35.65094	0.38438	0.46816	0.76695	4.90422	8	11.44077	3.28	90.53954	17.23253	23.04	1153	153.19922	2628.9152	201.29577	0.78404	0.6253	14	1597.7472	3.88457	2.21945	1.66513	13.00515	23.56608
d-fer-4-2.5agar	4278.5792	501.4953	123.7743	69.64733	0.21378	0.2694	0.62034	5.23982	12	16.2926	2.72	164.40854	16.64	22.10549	1121	190.26035	6897.152	318.32251	0.63475	0.53061	25	3344.4864	4.17212	2.0247	2.14741	13.16979	22.20141
d-fer-4-2.5agar	1851.1872	247.94415	80.21473	37.43187	0.3784	0.41263	0.75385	4.80252	6	14.03999	3.04	94.567	16.45435	20.84672	1203	95.4568	2455.6544	200.10382	0.80705	0.58096	13	1396.736	3.93122	2.20423	1.74528	13.07868	22.84795
d-fer-4-2.5agar	1585.9712	217.74654	67.12381	39.02742	0.42034	0.24474	0.748	4.76458	6	15.24456	3.84	80.5929	17.70153	22.4	1061	216.58716	2120.2944	180.49966	0.82894	0.61172	13	1221.632	3.4673	2.04907	1.41823	12.12545	21.24007
d-fer-4-2.5agar	2137.6	226.9528	72.43462	39.67322	0.52151	0.28996	0.8542	4.9289	7	17.82082	3.29143	76.22661	28.11633	31.36653	1165	149.36867	2502.4512	190.4511	0.83917	0.74058	12	1726.2592	4.56075	2.17627	2.38448	13.87433	22.09313
d-fer-4-2.5agar	4099.6864	451.54637	96.13633	78.18953	0.25267	0.04151	0.67809	4.78599	13	14.42804	3.29846	131.16461	16.60304	26.38788	1113	199.10048	6045.9008	287.379	0.63643	0.62381	20	3227.7504	5.08901	2.62852	2.46049	14.21371	21.81361
d-fer-4-2.5agar	3651.1744	371.12598	106.3169	55.55231	0.33312	0.32611	0.74113	5.02628	10	11.98603	3.744	124.14345	19.46484	27.48277	1196	110.65713	4926.464	274.55932	0.7398	0.60865	21	2993.664	3.62853	1.92044	1.70809	12.76967	21.93054
d-fer-4-2.5agar	3353.8048	397.41698	114.2482	53.19393	0.26684	0.41432	0.66309	5.22838	10	10.55779	2.72	152.96067	16.6523	19.71574	989	227.32356	5057.8432	283.2465	0.71272	0.52531	23	2710.1184	3.5627	1.86951	1.6962	12.0655	20.63361
d-fer-4-2.5agar	3525.2224	367.00756	107.23462	56.93096	0.32889	0.31387	0.73888	4.90503	8	16.29214	4.2	128.05719	20.2082	26.91807	1095	198.6882	4771.0208	276.15587	0.75245	0.58088	20	2917.1712	3.51161	1.95086	1.56075	13.06811	23.9721
d-fer-4-2.5agar	4862.1568	486.54236	120.72167	67.72291	0.25811	0.27171	0.72437	5.3167	11	20.26508	3.28727	142.77167	20.89578	28.51414	1013	231.69592	6712.2176	320.19495	0.6581	0.59595	26	4032.6144	3.63312	2.00942	1.62369	12.90395	21.68251
d-fer-4-2.5agar	1704.8576	222.18334	74.7538	35.029	0.43399	0.40949	0.79607	5.09155	8	11.48313	2.64	83.17564	16.05112	23.26116	990	233.09011	2141.5936	186.8112	0.8408	0.61389	13	1338.7776	3.70826	1.99645	1.71181	12.61043	21.52309
d-fer-4-2.5agar	4105.0112	415.33146	90.64994	77.35033	0.29904	0.02476	0.69421	4.82243	8	23.48341	3.44	119.64622	23.47151	27.52	1037	213.67031	5913.1904	291.16067	0.70103	0.6085	19	3226.624	4.80238	2.6892	2.11318	14.21912	22.97606
d-fer-4-2.5agar	2292.5312	277.50176	88.92307	44.06627	0.37411	0.36685	0.72282	4.63868	8	14.22989	3.08	103.2619	17.8513	19.88125	1088	211.0308	3171.6352	218.34006	0.78681	0.60431	12	1543.68	5.24392	2.92151	2.3224	13.79993	26.89796
d-fer-4-2.5agar	1667.8912	219.09867	69.12965	38.88026	0.43661	0.26976	0.77005	4.91872	5	22.84202	3.072	74.778	24.04902	24.8531	856	173.2426	2165.9648	181.14121	0.82676	0.63877	12	1298.8416	4.14051	2.09915	2.04135	13.45664	21.95654
d-fer-4-2.5agar	2717.184	289.16373	95.54594	44.65917	0.40836	0.41139	0.74503	4.58945	7	17.47943	4.52571	97.56232	18.06796	24.96	877	176.59558	3647.0784	231.67025	0.80117	0.63619	15	2037.76	4.34775	2.57398	1.77376	13.25018	24.70873
d-fer-4-2.5agar	3659.8784	368.58482	122.28289	48.11943	0.33853	0.53557	0.73458	4.55575	9	18.71345	4.62222	127.48151	23.74909	26.05201	1109	203.24862	4982.272	285.06801	0.77341	0.56595	19	2905.4976	4.0523	2.10758	1.94472	14.24144	26.58035
d-fer-4-2.5agar	3272.2944	305.17705	85.25548	53.18174	0.44153	0.19339	0.81915	5.63891	11	19.01438	2.18182	103.01954	25.608	35.22327	1184	118.78131	3994.7264	239.27868	0.78407	0.71821	15	2645.8112	5.10869	2.24443	2.86425	13.61785	21.50243
d-fer-4-2.5agar	3166.3104	332.23118	94.66955	54.37905	0.36048	0.25384	0.755	4.40842	7	20.4057	2.74286	107.93877	22.17949	23.60203	1134	177.01412	4193.792	248.25509	0.74724	0.64561	19	2628.3008	3.1252	1.60156	1.52365	12.64245	21.77567
d-fer-4-2.5agar	1631.6416	180.84615	51.09346	43.76818	0.62693	0.02357	0.87516	4.35861	5	17.08846	4.416	54.83761	21.30345	30.59307	1096	204.63138	1864.3968	159.89103	0.88413	0.80202	10	1231.6672	4.5245	2.50242	2.02208	13.24316	22.90793
d-fer-4-2.5agar	3161.088	325.35427	110.18589	42.37372	0.37526	0.55105	0.77411	5.47219	9	17.16669	4.58667	109.26425	21.27459	30.40505	1134	182.45273	4083.5072	256.7496	0.78914	0.6026	16	2527.5392	4.9526	2.35004	2.60256	14.12255	22.429
d-fer-4-2.5agar	4084.1216	407.9354	119.80218	53.66757	0.30841	0.4432	0.73906	4.6106	9	19.15781	3.41333	145.1858	21.20709	28.76442	1019	223.83476	5526.1184	288.6212	0.70752	0.6161	20	3348.3776	4.08882	2.43914	1.64968	14.32112	25.33873
d-fer-4-2.5agar	3273.8304	342.67976	117.50978	41.25901	0.35034	0.60918	0.78766	5.02018	10	14.95222	3.2	126.66738	18.82296	27.52	1224	49.96999	4156.416	271.98519	0.7937	0.55613	16	2539.2128	5.14956	2.55262	2.59694	15.05459	26.34052
d-fer-4-2.5agar	3123.3024	301.47902	87.53478	53.83104	0.43183	0.20357	0.79098	5.00857	9	15.97149	2.98667	108.32148	22.4	32.80897	1218	58.11196	3948.6464	241.49718	0.80104	0.67298	17	2542.6944	4.19373	2.12306	2.07067	12.44218	20.63574
d-fer-4-2.5agar	2609.4592	252.54728	73.46525	51.08416	0.51413	0.12121	0.84779	4.81356	6	17.69162	5.70667	80.89406	25.76745	35.82285	1176	140.36381	3077.9392	209.69916	0.83034	0.7457	13	2056.8064	4.58354	2.74381	1.83973	13.69371	26.79763
d-fer-4-2.5agar	2027.008	251.73867	84.06278	36.51525	0.40194	0.46585	0.76606	5.04143	8	14.10871	2.64	89.09093	19.84	21.73175	1188	124.49096	2646.016	204.17298	0.81105	0.61104	14	1567.232	4.04497	2.01313	2.03184	12.50991	21.51561
d-fer-4-2.5agar	4248.4736	413.76753	105.11773	68.86859	0.31184	0.15948	0.69896	4.72155	11	16.47656	3.34545	141.89874	16.20351	32.30574	1123	193.45284	6078.2592	298.71995	0.72195	0.59829	22	3485.3888	3.76748	2.07583	1.69165	13.45089	22.62001
d-fer-4-2.5agar	1412.8128	174.75673	57.50537	34.08525	0.58134	0.23042	0.86156	4.53716	5	9.67011	7.296	56.74819	18.82296	21.76	1066	210.49941	1639.8336	152.55466	0.87295	0.76286	10	1132.4416	3.7359	2.09798	1.63791	13.20848	23.74311
d-fer-4-2.5agar	3165.696	323.88682	94.40274	56.31167	0.37922	0.22574	0.76955	4.65226	8	14.40695	4.6	124.42348	22.09623	26.24	1210	86.68333	4113.7152	243.96262	0.75323	0.66839	17	2561.4336	3.84317	2.04819	1.79499	13.10826	23.45125
d-fer-4-2.5agar	3112.1408	327.42956	98.82232	52.68568	0.36478	0.31064	0.69429	4.92496	7	21.14228	3.33714	110.33796	18.56	28.16727	1171	138.97842	4482.4576	253.39542	0.77389	0.60908	18	2618.4704	3.47355	1.86816	1.60539	12.86643	21.87201
d-fer-4-2.5agar	3439.3088	351.24601	107.96429	50.22213	0.35031	0.41501	0.71327	4.79915	10	15.4574	3.392	124.35916	22.4	25.47972	1157	167.38279	4821.9136	269.98642	0.76865	0.59292	18	2846.208	3.96132	2.15191	1.80941	13.49868	22.22312
d-fer-4-2.5agar	3159.4496	312.07508	100.15336	45.86713	0.40766	0.42674	0.7916	5.14488	8	19.97645	3.08	105.20854	21.73175	29.68938	1153	159.42396	3991.2448	245.14798	0.78554	0.66064	19	2652.4672	3.29763	1.83447	1.46316	12.42919	20.32455
d-fer-4-2.5agar	1635.9424	199.45164	56.64628	42.22691	0.51678	0.08157	0.80257	4.32025	6	16.80639	2.66667	67.36309	14.72	28.87812	901	207.66319	2038.3744	172.85274	0.86664	0.68806	10	1179.648	4.69584	1.99362	2.70222	12.55726	20.80687
d-fer-4-2.5agar	2912.4608	303.92921	105.16149	40.13698	0.39621	0.55607	0.7642	4.84824	6	15.93633	4.96	102.52541	23.07553	26.86476	1138	176.43129	3811.1232	246.81828	0.81209	0.60078	16	2175.2832	4.57417	2.50414	2.07003	13.26483	24.88538
d-fer-4-2.5agar	2787.0208	303.53547	96.48057	45.72878	0.38013	0.40085	0.74725	5.109	8	13.90871	3.08	110.04622	20.33952	23.19062	1167	149.05033	3729.7152	237.55938	0.78264	0.62059	16	2183.3728	4.33524	2.23581	2.09943	13.45286	22.39588
d-fer-4-2.5agar	3775.0784	430.04594	135.40808	51.83857	0.25651	0.55405	0.62305	5.02698	8	19.14636	3.44	149.49167	17.28	25.03374	940	214.57866	6059.008	311.68668	0.72478	0.48831	24	3158.2208	3.29579	1.78685	1.50894	11.99103	19.9061
d-fer-4-2.5agar	3401.1136	394.72833	105.26208	55.04632	0.27431	0.32548	0.68985	4.98722	10	15.96995	2.784	124.90657	16.64	22.69971	1058	218.29109	4930.2528	270.9151	0.68633	0.58232	18	2501.3248	4.95919	2.64587	2.31332	14.10656	25.55335
d-fer-4-2.5agar	3533.5168	324.63663	101.28736	51.08651	0.42133	0.35331	0.79396	4.86782	10	15.81434	3.552	107.54503	21.27459	27.95562	955	221.67544	4450.5088	255.11348	0.78584	0.68226	18	3004.928	3.58178	1.87314	1.70864	13.37912	22.20178
d-fer-4-2.5agar	1628.8768	211.60612	56.95538	46.47777	0.45713	0.04022	0.78728	5.37097	5	17.28767	3.904	68.22661	21.27459	22.94201	983	224.29445	2068.992	174.74576	0.82581	0.67032	13	1176.4736	3.88585	2.34827	1.53758	10.2357	19.20878
d-fer-4-2.5agar	2884.096	319.58095	96.87651	49.60682	0.35486	0.34167	0.70932	5.21505	11	13.40669	2.47273	109.39128	17.28	24.96	1038	227.89252	4065.9968	246.30069	0.7707	0.59743	18	2398.9248	3.54445	1.82747	1.71698	12.18875	20.35522
d-fer-4-2.5agar	2343.2192	270.27983	73.41429	48.55587	0.40308	0.15316	0.74708	4.9656	6	22.59893	2.45333	98.27445	21.89137	26.73485	1030	219.63834	3136.512	207.52298	0.76781	0.68374	14	1815.7568	4.39693	2.46883	1.9281	13.20014	23.68752
d-fer-4-2.5agar	1557.9136	223.15828	61.64819	37.66954	0.39312	0.20818	0.76333	5.72403	8	13.68244	2.8	72.39603	16	19.36991	1060	219.81356	2040.9344	169.70199	0.76046	0.6798	10	1004.9536	6.51138	3.6373	2.87408	13.45749	24.97248
d-fer-4-2.5agar	2791.1168	343.2876	80.12826	59.1524	0.29763	0.08674	0.67896	5.27383	9	17.03267	3.02222	107.14348	18.56	24.37047	1074	207.61262	4110.848	239.27932	0.69702	0.6126	16	2135.2448	4.79822	2.58932	2.2089	13.42247	22.97885
d-fer-4-2.5agar	1953.1776	276.44689	67.8458	47.15423	0.32116	0.1215	0.71379	5.69049	9	11.47947	3.27111	83.25719	14.43906	21.65622	1089	208.95693	2736.3328	198.42548	0.71777	0.62339	13	1333.1456	5.70126	3.30737	2.39389	13.06153	24.06442
d-fer-4-2.5agar	1908.5312	268.41863	66.21872	48.63128	0.33288	0.08955	0.71146	5.44275	9	12.25768	2.80889	83.61877	14.31084	20.33952	1216	56.02678	2682.5728	196.74117	0.73296	0.61961	14	1395.6096	4.73784	2.30906	2.42878	12.27729	20.66247
d-fer-4-2.5agar	1930.0352	228.36925	72.23235	41.60491	0.46505	0.25177	0.80266	4.22541	6	13.28417	5.38667	77.30584	19.84	21.18777	1025	218.24757	2404.5568	189.56473	0.83008	0.67493	10	1282.6624	5.50776	3.23002	2.27774	15.63987	29.1419
d-fer-4-2.5agar	2871.3984	306.04218	96.7196	46.01961	0.38525	0.39791	0.75776	5.69942	11	13.62772	2.73455	111.35287	22.18872	25.63198	1203	77.58866	3789.312	239.34801	0.78208	0.62986	19	2384.1792	3.72364	1.81518	1.90847	11.52323	18.78621
d-fer-4-2.5agar	1426.2272	219.6477	62.85391	36.64069	0.37149	0.24278	0.72376	5.82664	8	11.86185	2.24	75.38584	15.47953	17.4686	979	209.59485	1970.5856	169.83406	0.77321	0.62137	11	965.2224	5.55698	2.96513	2.59185	12.47471	21.0376
d-fer-4-2.5agar	2600.3456	315.07431	86.12612	50.37598	0.32917	0.24028	0.69622	5.04604	9	16.37184	3.09333	110.63522	19.75725	23.29635	1219	51.08816	3734.9376	233.60476	0.74143	0.59879	16	2032.0256	4.4068	2.43309	1.9737	13.54949	23.16984
d-fer-4-2.5agar	2394.2144	302.49392	90.55818	39.6421	0.32881	0.4602	0.74247	5.50721	9	16.06151	2.63111	102.23367	18.10193	21.36105	1197	100.27961	3224.6784	223.05568	0.73739	0.60471	17	1892.352	3.81449	1.82482	1.98967	11.93683	19.30605
d-fer-4-2.5agar	2272.4608	289.83037	79.21294	48.88413	0.33995	0.20106	0.67248	4.81738	7	16.36066	2.92571	103.6368	18.21472	21.1103	1209	97.76502	3379.2	215.14149	0.7423	0.61696	14	1648.4352	4.70037	2.83889	1.86148	13.01406	23.00214
d-fer-4-2.5agar	1675.6736	242.96612	72.90271	37.74267	0.3567	0.33322	0.72716	5.28691	7	14.5713	1.6	86.92858	13.68164	19.2	1142	166.49625	2304.4096	185.475	0.76338	0.61211	13	1238.1184	4.18013	2.2581	1.92202	12.41548	19.68599
d-fer-4-2.5agar	1716.6336	242.66886	65.60796	40.83513	0.36632	0.19497	0.74566	6.31431	11	6.36199	3.11273	81.97329	13.84532	19.25326	1154	152.66303	2302.1568	179.85901	0.74117	0.66684	15	1334.5792	3.7827	2.08301	1.69969	10.96435	19.34337
d-fer-4-2.5agar	2437.4272	288.94412	74.43491	50.9513	0.36687	0.13096	0.74241	4.88111	10	12.81238	3.552	84.77954	19.71574	24.62961	1223	49.42671	3283.1488	211.2433	0.73109	0.6864	13	1759.232	5.4295	2.88504	2.54482	13.99456	25.6573
d-fer-4-2.5agar	1983.1808	260.08531	80.86683	38.69404	0.36842	0.39363	0.76498	5.52274	7	14.50531	2.92571	91.31209	16.79924	21.27459	1190	113.06193	2592.4608	204.08679	0.78469	0.59833	13	1426.5344	5.17271	2.69712	2.47559	12.81747	21.94001
d-fer-4-2.5agar	2699.9808	313.52369	77.90681	52.31906	0.34517	0.14316	0.75889	5.36462	10	13.83411	2.912	92.59599	19.71574	25.16429	1189	120.39934	3557.7856	219.74949	0.7009	0.70261	15	2036.4288	4.80718	2.71966	2.08752	13.55404	24.42444
d-fer-4-2.5agar	2410.8032	291.89234	64.87199	57.91294	0.35557	0.01277	0.75102	5.35784	8	18.33097	2.12	91.30819	19.21066	25.6719	1046	228.59571	3210.0352	210.55142	0.72133	0.68337	17	1987.1744	3.31861	1.68851	1.6301	12.10936	21.38273
d-fer-4-2.5agar	1460.1216	209.39438	55.04598	44.99668	0.41847	0.03956	0.73961	5.2495	7	13.6773	3.24571	69.41564	18.56	20.33952	1111	194.41193	1974.1696	173.16435	0.82698	0.6119	13	1171.968	3.47795	1.9226	1.55535	11.51387	20.0326
d-fer-4-2.5agar	1535.5904	208.47044	64.11738	37.97506	0.44401	0.23099	0.76698	4.43774	7	13.13007	3.06286	72.63838	16.64	22.61836	1116	179.47145	2002.1248	173.76933	0.83354	0.63906	11	1141.0432	4.40395	2.70118	1.70277	12.91962	24.62764
d-fer-4-2.5agar	1461.1456	202.25789	64.32249	35.9057	0.44884	0.27547	0.78769	4.58041	6	11.64914	3.30667	73.22348	16.64	19.36991	1185	133.65628	1854.976	169.79342	0.83949	0.63689	10	1058.4064	4.78922	2.37311	2.4161	14.06651	23.57056
d-fer-4-2.5agar	2434.8672	291.75589	65.85299	58.52879	0.35946	0.01377	0.76976	5.2612	9	10.19293	3.2	94.0368	14.38221	27.52	1006	224.42593	3163.136	210.88526	0.72281	0.68801	17	2003.1488	3.20408	1.8925	1.31296	11.82204	21.62634
d-fer-4-2.5agar	2358.272	284.96215	97.41282	36.54966	0.36495	0.56729	0.76762	5.51649	9	11.06709	3.80444	108.91209	19.2	22.0684	1148	168.51409	3072.2048	226.53118	0.79495	0.57749	16	1889.5872	3.87438	1.93961	1.93477	12.55923	19.54055
d-fer-4-2.5agar	2441.0112	300.05153	74.74901	49.41291	0.34071	0.15351	0.74993	5.69959	10	13.69191	2.784	87.60464	18.65905	25.14801	1206	89.42595	3254.9888	213.29013	0.71085	0.67428	15	1882.2144	4.60563	2.59497	2.01066	13.2064	23.54303
d-fer-4-2.5agar	1462.4768	195.90338	62.64092	34.87827	0.47887	0.2774	0.82631	4.81175	5	20.12297	4.48	69.05016	22.87049	24.04902	1188	110.74746	1769.8816	166.54623	0.85014	0.66257	11	1070.8992	4.16851	2.36785	1.80065	12.6518	22.19532
d-fer-4-2.5agar	2189.0048	278.4845	60.70322	56.6575	0.35469	0.00474	0.74609	5.1809	8	16.50303	2.48	77.68464	19.34876	25.98904	1144	167.66634	2933.9648	202.82822	0.72833	0.66865	14	1612.3904	4.46346	2.34213	2.12132	13.08925	23.77581
d-fer-4-2.5agar	2518.1184	310.13624	78.82283	52.15517	0.32899	0.15288	0.72284	4.78548	7	21.39113	2.78857	91.66816	17.23253	28.16	1095	197.41327	3483.648	229.93562	0.7414	0.59851	14	1937.92	4.40642	2.28275	2.12367	15.12337	26.11788
d-fer-4-2.5agar	2302.6688	294.20057	71.87871	55.14914	0.33431	0.06703	0.69458	5.42535	10	12.03889	3.04	88.55132	15.41324	23.75771	1165	150.91388	3315.2	218.21835	0.74173	0.60766	12	1591.5008	6.36577	3.41986	2.94591	15.31347	27.19687
d-fer-4-2.5agar	1552.1792	212.88612	57.32807	41.56215	0.43038	0.09669	0.79229	6.33221	8	14.18823	3.04	72.57016	18.56	23.71457	1163	137.1532	1959.1168	166.63935	0.78276	0.70242	13	1183.4368	4.07306	2.14016	1.9329	11.5154	20.34855
d-fer-4-2.5agar	3020.8	344.72289	74.98699	66.38507	0.31944	0.0147	0.7152	4.73263	8	14.86823	4.52	97.44309	18.65905	24.32842	1080	196.41028	4223.6928	240.28541	0.69704	0.65747	16	2220.3392	4.59885	2.74681	1.85204	14.44796	26.16155
d-fer-4-2.5agar	1469.0304	203.35044	67.55302	33.32425	0.44643	0.37034	0.76618	5.02027	7	10.99853	2.60571	70.47603	15.06381	20.60959	1178	122.08194	1917.3376	173.41629	0.8528	0.61385	10	1015.7056	5.53396	2.67394	2.86002	13.49859	19.57172
d-fer-4-2.5agar	1475.8912	210.15751	74.19507	30.54307	0.41993	0.50436	0.76583	4.99351	7	12.36727	2.69714	78.9968	15.80683	17.8513	1065	224.58183	1927.168	174.98314	0.83263	0.60572	11	1061.888	4.50819	2.31852	2.18967	13.29423	24.05849
d-fer-4-2.5agar	2343.7312	290.31508	97.86303	36.32603	0.34944	0.57427	0.78023	5.19596	8	14.1494	3.68	96.9129	17.28	20.49	965	217.06451	3003.904	226.12409	0.77889	0.576	13	1526.1696	5.26329	2.86852	2.39477	14.79214	26.81346
d-fer-4-2.5agar	2778.2144	291.84686	87.83489	46.27691	0.40989	0.31974	0.78527	5.47425	10	13.59269	3.808	100.27599	22.39086	26.31015	1036	217.95412	3537.92	229.08237	0.78494	0.66526	15	2161.9712	4.47487	2.45184	2.02303	13.86462	25.33997
d-fer-4-2.5agar	3114.7008	353.5276	79.10061	59.34457	0.31317	0.07823	0.73676	5.52742	10	17.07199	2.912	100.81561	19.88125	25.616	1077	204.88045	4227.584	237.23785	0.67106	0.69544	18	2429.0304	4.56845	2.65447	1.91398	12.47357	21.9099
d-fer-4-2.5agar	2822.4512	284.52292	80.15011	51.46909	0.43813	0.17311	0.78675	5.23922	9	15.02535	3.48444	96.79367	22.50945	30.51263	987	237.10546	3587.4816	227.51882	0.79965	0.68518	17	2397.9008	3.34818	1.78056	1.56762	12.02327	19.44595
d-fer-4-2.5agar	3444.6336	365.39034	105.04328	50.46533	0.32422	0.39056	0.7505	5.08491	9	19.36713	2.48889	123.66816	19.85032	28.8	993	232.49516	4589.7728	264.21222	0.7231	0.62008	19	2857.984	3.98744	1.87372	2.11372	12.04211	19.51928
d-fer-4-2.5agar	3632.7424	383.09072	95.20535	58.63225	0.31106	0.20254	0.74354	5.2884	10	19.77591	2.624	119.53642	21.84454	26.97887	1194	110.09995	4885.7088	262.72976	0.68582	0.66134	21	2962.0224	3.64157	2.08465	1.55927	11.78967	21.04018
d-fer-4-2.5agar	3233.6896	363.19972	130.01861	39.76121	0.30805	0.68717	0.71103	4.70306	8	14.24764	4.56	134.81325	17.92	22.62742	1156	169.22766	4547.8912	281.62971	0.77541	0.51233	21	2535.5264	3.44231	2.05236	1.38994	12.26711	21.58837
d-fer-4-2.5agar	3139.7888	369.83266	90.46653	59.6516	0.28847	0.15519	0.68088	5.00286	8	19.11087	3.72	108.41796	19.84	24.37047	1207	82.63776	4611.3792	257.35666	0.69587	0.59572	18	2293.248	4.66534	2.66764	1.9977	12.71647	23.67619
d-fer-4-2.5agar	3006.464	349.13856	97.30103	53.37443	0.30993	0.28879	0.69699	4.8196	8	15.92812	3.24	129.32777	19.2	22.48214	1204	91.66242	4313.4976	249.42618	0.7144	0.60727	22	2562.8672	2.85155	1.53571	1.31584	11.02858	17.92878
d-fer-4-2.5agar	3950.6944	437.30556	118.09488	54.97882	0.25961	0.41441	0.71061	5.06615	11	15.0924	4.62545	139.84619	18.42711	21.99404	1062	207.733	5559.6032	295.6413	0.67605	0.56801	18	2714.4192	6.09448	3.16554	2.92894	15.04246	27.57661
d-fer-4-2.5agar	3364.4544	402.56362	110.22967	49.80999	0.26089	0.43674	0.67351	5.54139	14	11.49232	2.24	126.15993	14.94095	22.40914	1171	145.51632	4995.3792	276.88439	0.6878	0.55148	26	2901.4016	2.52006	1.42708	1.09299	10.62016	17.81994
d-fer-4-2.5agar	1940.2752	231.82102	61.17412	50.59842	0.4537	0.03518	0.77348	4.73625	6	19.20103	2.24	73.97329	21.76	25.91802	1178	142.04929	2508.4928	191.92122	0.82789	0.66195	14	1614.4384	3.25261	1.69743	1.55519	11.82983	16.83035
d-fer-4-2.5agar	1950.72	215.5426	64.59232	41.31208	0.52764	0.17588	0.86071	5.69874	7	18.15192	3.10857	73.88622	23.68	29.99819	935	235.46125	2266.4192	182.22343	0.84542	0.73824	12	1509.7856	4.48434	2.52551	1.95883	12.46949	21.67327
d-fer-4-2.5agar	3517.2352	382.41856	97.97603	59.9968	0.30223	0.20662	0.68103	5.09696	7	23.53757	2.60571	123.32932	21.15875	29.7514	1186	118.5833	5164.544	281.17524	0.73526	0.55906	20	2789.0688	3.96496	2.18154	1.78342	12.72023	23.17576
d-fer-4-2.5agar	2954.24	341.91663	85.43051	55.07422	0.31755	0.17043	0.75299	5.16434	10	14.49646	3.072	106.31993	16.40449	26.64276	1072	209.21998	3923.3536	240.21549	0.70256	0.64336	15	2196.1728	5.01563	2.69281	2.32282	14.38697	28.49051
d-fer-4-2.5agar	1824.8704	217.10102	73.36602	33.4593	0.48654	0.42987	0.84512	5.21813	8	13.87558	2.68	85.57093	21.5139	25.16429	1132	190.08945	2159.3088	181.8801	0.83777	0.69322	12	1379.7376	4.42756	2.59478	1.83278	13.1407	24.62015
d-fer-4-2.5agar	2301.952	288.21315	98.41799	34.97091	0.34824	0.60185	0.75003	5.27492	9	12.40182	2.27556	114.49796	15.26638	21.87265	1172	136.44046	3069.1328	228.64778	0.79333	0.55331	14	1698.816	5.11642	2.74343	2.3867	13.7727	24.10916
d-fer-4-2.5agar	2876.3136	315.06879	86.1946	49.28615	0.36411	0.25726	0.75032	4.47396	9	16.35606	3.05778	106.48464	18.32681	26.91807	1203	100.76706	3833.4464	234.30624	0.74367	0.65838	18	2353.8688	3.60538	2.19786	1.40752	11.29237	20.93814
d-fer-4-2.5agar	1842.5856	243.63828	72.01572	40.47673	0.39007	0.27026	0.74648	5.49325	8	17.09783	2.04	82.43526	20.00448	22.4	1064	205.59426	2468.352	192.42243	0.78979	0.62535	14	1400.2176	4.07649	2.03078	2.04571	12.38607	20.20624
d-fer-4-2.5agar	2879.488	345.17543	93.58611	45.72373	0.3037	0.37772	0.7528	5.38172	12	10.44045	2.77333	123.4219	16	24.35366	1074	206.12132	3825.0496	244.51922	0.70839	0.6052	19	2360.5248	3.7834	2.21172	1.57168	12.55303	20.70687
d-fer-4-2.5agar	3164.9792	381.6954	102.58486	50.67858	0.27299	0.36924	0.68976	5.5964	11	12.35543	3.75273	118.567	17.93142	21.76941	1104	196.80955	4588.544	262.59907	0.68798	0.57676	21	2599.5264	3.73054	1.85978	1.87076	12.16934	19.56172
d-fer-4-2.5agar	2619.4944	314.44211	84.8757	45.65252	0.33292	0.30384	0.73942	5.74178	10	17.81559	2.816	103.65012	21.65622	27.22822	1086	203.74494	3542.6304	230.19602	0.73208	0.6212	15	1895.2192	5.44783	2.94299	2.50484	13.05059	22.65398
d-fer-4-2.5agar	2293.76	261.05473	65.17856	51.03683	0.42296	0.05751	0.81101	5.35271	8	16.66518	2.68	78.39838	20.48	26.38788	953	224.84439	2828.288	199.57547	0.7645	0.72367	16	1865.8304	3.56127	1.84144	1.71983	11.67145	18.96601
d-fer-4-2.5agar	2486.8864	319.14173	89.53366	49.56034	0.30683	0.28187	0.67647	5.38664	9	12.66204	3.52	112.56074	16.64	21.65622	1015	221.8513	3676.2624	231.06425	0.72402	0.58533	17	1929.728	3.96169	2.28439	1.67731	11.53843	20.08112
d-fer-4-2.5agar	1464.5248	205.8838	68.64819	32.59028	0.43417	0.39961	0.74591	4.08039	5	17.18352	2.56	80.70661	19.50688	21.45671	997	216.81098	1963.4176	176.50635	0.85731	0.59073	9	1019.6992	5.62562	3.14505	2.48056	15.76055	24.06596
d-fer-4-2.5agar	2286.592	292.14412	74.04678	48.54933	0.33667	0.15897	0.75911	4.45055	8	16.41568	3.64	92.78896	16.64	27.5869	1038	212.68051	3012.1984	214.0238	0.7326	0.6273	14	1694.0032	4.67719	2.65712	2.02007	14.06777	25.2922
d-fer-4-2.5agar	2293.8624	285.29708	94.13645	38.90827	0.35415	0.50153	0.74581	4.06842	6	15.69933	4.37333	102.60858	20.48	21.76	1151	160.80112	3075.6864	228.81629	0.80203	0.55056	12	1642.0864	4.89778	2.63502	2.26276	16.71212	28.28372
d-fer-4-2.5agar	2498.8672	286.06802	91.24961	41.61378	0.38372	0.42989	0.76925	4.92126	8	14.03322	3.96	97.98661	20.48	25.616	1180	138.28955	3248.4352	225.95118	0.78985	0.61507	14	1919.2832	4.85804	2.36969	2.48835	14.07421	23.36996
d-fer-4-2.5agar	1935.1552	247.36296	90.04612	30.35154	0.39743	0.63354	0.80053	4.83704	7	10.10778	4.89143	96.20858	18.02256	19.85032	1157	155.87174	2417.3568	206.13719	0.83334	0.57229	10	1289.728	5.93629	3.14911	2.78718	17.04208	31.08373
d-fer-4-2.5agar	1505.792	194.23515	60.40929	37.20959	0.50156	0.20241	0.82971	4.22346	5	16.28673	2.88	77.54819	19.71574	23.29635	1183	130.39172	1814.8352	160.6713	0.8272	0.73299	12	1234.432	3.1016	1.57774	1.52386	12.33551	20.94476
d-fer-4-2.5agar	2473.472	333.69311	89.7651	46.33087	0.27914	0.33557	0.70503	4.78918	8	15.74136	2.56	107.13406	13.57645	21.99404	1196	110.21797	3508.3264	231.78019	0.69459	0.57858	18	1818.8288	3.83119	2.36413	1.46707	11.83384	21.78309
d-fer-4-2.5agar	2051.3792	273.61628	89.84225	38.56289	0.34433	0.47451	0.71203	4.7459	6	15.30483	4.16	97.30113	18.56	20.48	1106	181.23741	2881.024	217.9142	0.79642	0.54286	13	1447.0144	5.13427	2.81613	2.31814	13.49827	25.09951
d-fer-4-2.5agar	2471.424	322.89076	81.75134	49.80658	0.29788	0.21031	0.70209	4.91912	10	14.46273	2.912	111.38113	16	23.68	1206	91.62423	3520.1024	228.42233	0.70743	0.59522	13	1691.136	6.09934	3.27583	2.82352	13.98301	24.40647
d-fer-4-2.5agar	1669.8368	217.85083	66.33908	36.82906	0.44215	0.27964	0.79776	5.2807	7	12.01075	3.2	79.29016	18.56	21.27459	1084	201.7771	2093.1584	174.14376	0.79937	0.69194	12	1261.7728	4.20713	2.09662	2.11052	12.70813	21.62535
d-fer-4-2.5agar	2576.4864	286.56605	72.55891	52.88702	0.39427	0.0937	0.78525	5.3143	8	13.47509	3.4	90.26113	22.50945	26.05987	1180	136.05514	3281.1008	211.01516	0.73636	0.72713	14	2050.3552	4.52208	2.26354	2.25854	13.7319	23.73617
d-fer-4-2.5agar	1686.528	218.58731	59.91264	41.95593	0.44356	0.11691	0.79012	4.77874	8	11.21783	3.76	75.03758	15.36	23.19945	1029	223.31144	2134.528	172.78582	0.79047	0.70988	12	1296.6912	3.95122	2.08128	1.86994	12.41761	20.12027
d-fer-4-2.5agar	1949.3888	267.94724	84.18746	38.95339	0.3412	0.41903	0.73962	5.03137	7	16.64088	3.10857	101.607	17.93142	21.76	1173	123.38963	2635.6736	210.5025	0.78561	0.55283	12	1354.4448	5.16499	2.74972	2.41527	14.89771	26.02204
d-fer-4-2.5agar	1940.3776	239.3857	61.51855	45.68939	0.4255	0.08352	0.77435	5.46861	8	11.69852	2.88	75.71916	13.44	24.32	1142	175.62175	2505.8304	186.9291	0.78087	0.69782	14	1541.9392	3.71403	2.17523	1.5388	12.25312	21.16817
d-fer-4-2.5agar	2529.6896	303.59979	74.86351	59.75219	0.34488	0.04916	0.72346	4.7163	6	22.09619	3.04	99.4768	17.04131	24.72919	1019	218.93835	3496.6528	228.52933	0.75273	0.60869	15	1889.8944	4.59158	2.49473	2.09911	13.37447	22.45358
d-fer-4-2.5agar	2472.3456	302.22883	119.39071	29.85318	0.34013	0.77847	0.76762	4.42223	6	17.52626	4.21333	123.8007	18.56	22.94201	1172	133.89922	3220.7872	258.70552	0.85599	0.4642	18	2037.0432	3.10898	1.65111	1.45787	12.87278	20.80373
d-fer-4-2.5agar	2013.2864	240.25083	86.89822	33.65654	0.43831	0.54629	0.82078	4.15414	5	15.40438	4.928	86.25251	19.25326	23.89524	1167	141.62627	2452.8896	203.3248	0.8463	0.61198	12	1564.3648	4.18224	2.13126	2.05098	14.75456	23.50049
d-fer-4-2.5agar	2111.2832	269.13628	77.30957	42.17325	0.36628	0.29304	0.7653	5.26717	7	17.75427	2.88	96.28622	16.60304	20.23858	1182	130.32651	2758.7584	199.26785	0.7404	0.66816	14	1610.6496	4.40251	2.23775	2.16477	12.85406	23.23639
d-fer-4-2.5agar	2610.0736	287.72292	89.47837	45.38203	0.3962	0.34903	0.73971	4.6143	8	14.5196	5.08	94.01406	21.76	28.16	1079	202.83984	3528.4992	227.72592	0.79148	0.63247	16	2086.4	3.45503	2.07146	1.38357	13.12373	25.39871
d-fer-4-2.5agar	2339.0208	268.35431	74.41946	51.27057	0.40816	0.12692	0.74567	4.60075	6	22.74599	3.89333	87.28074	26.24	28.34846	1174	146.76853	3136.8192	215.63867	0.80356	0.63211	15	1876.1728	3.53058	1.95614	1.58228	12.88336	23.92048
d-fer-4-2.5agar	1710.6944	209.73712	65.00403	36.58746	0.48869	0.26919	0.8321	4.62084	5	24.38602	2.624	81.31445	25.14801	28.16727	1171	142.72001	2055.8848	173.07836	0.82522	0.71762	15	1447.1168	2.69622	1.43191	1.26431	10.14168	15.92982
d-fer-4-2.5agar	2073.7024	269.79512	66.05365	51.32318	0.358	0.06106	0.75524	5.52634	9	11.01324	3.80444	95.61406	16.61537	23.19062	1177	126.48715	2745.7536	198.07984	0.73419	0.66416	12	1485.312	5.78186	3.13258	2.64928	14.46922	25.28228
d-fer-4-2.5agar	1636.1472	216.37005	63.64282	37.83452	0.43918	0.22824	0.79181	5.0469	8	10.68479	2.8	77.84545	16.79924	22.61836	1109	195.18453	2066.3296	174.94578	0.80855	0.67178	12	1248.768	4.20585	2.34244	1.86341	11.79318	21.2206
d-fer-4-2.5agar	1650.688	215.91199	58.75392	41.48521	0.44496	0.11197	0.77965	5.24975	7	16.14072	3.93143	67.45958	21.1103	24.92716	952	225.35528	2117.2224	170.46032	0.78949	0.71389	9	1063.936	6.35617	3.33672	3.01945	14.91052	27.68188
d-fer-4-2.5agar	3039.232	340.54566	83.0575	62.03344	0.32932	0.08057	0.70944	5.29258	8	18.38116	3.24	121.73483	22.4	26.91807	1206	81.15417	4284.0064	245.42664	0.72069	0.63406	18	2394.8288	4.17881	2.37802	1.80079	13.5566	23.55897
d-fer-4-2.5agar	1778.4832	229.5128	76.74612	35.83601	0.42427	0.41215	0.77688	4.3959	6	12.49868	4.8	88.32229	20.04539	22.50945	1200	111.99107	2289.2544	193.24337	0.84197	0.59848	12	1328.3328	4.38367	2.3707	2.01722	13.41847	23.51023
d-fer-4-2.5agar	1967.7184	245.44296	76.49947	41.10122	0.41046	0.3047	0.75183	4.7719	7	13.42789	4.93714	92.42348	17.4686	22.61836	1053	203.53624	2617.2416	196.15131	0.79917	0.64267	13	1568.768	3.78706	2.03043	1.75663	13.79352	22.29006
d-fer-4-2.5agar	1683.5584	232.41554	56.72506	48.11426	0.39166	0.02662	0.74926	5.11429	7	13.25668	2.78857	81.57954	17.70153	21.73175	999	223.8571	2246.9632	180.42203	0.77629	0.64992	14	1342.7712	3.53755	1.80126	1.73629	12.53636	17.42581
d-fer-4-2.5agar	1988.7104	237.60767	67.65137	43.20183	0.44265	0.17695	0.79389	5.55914	6	19.03318	3.41333	74.10974	22.87049	25.24555	1097	201.25606	2505.0112	190.26229	0.80074	0.69036	14	1561.6	3.91911	2.19382	1.72529	12.10572	21.40551
d-fer-4-2.5agar	1919.488	226.28063	58.02469	50.49358	0.47109	0.01908	0.78303	4.55107	5	21.55371	3.392	78.68622	23.04	27.78662	1052	210.60864	2451.3536	185.80864	0.82114	0.69866	13	1487.1552	3.86549	2.03875	1.82674	12.36508	19.82028
d-fer-4-2.5agar	2338.816	289.59744	72.9088	50.02761	0.35044	0.12944	0.75236	5.6613	9	16.30935	2.31111	92.21719	16.31686	26.24	1003	219.40146	3108.6592	211.46665	0.73021	0.65724	17	1845.1456	3.77203	2.08121	1.69082	11.73458	18.32441
d-fer-4-2.5agar	1542.656	201.56461	66.50764	33.79164	0.47715	0.34767	0.82322	4.32496	5	13.99826	3.968	73.21406	17.23253	20.09641	892	190.14468	1873.92	168.83853	0.83764	0.68004	13	1242.3168	3.21923	1.74299	1.48002	11.84713	19.94321
d-fer-4-2.5agar	4054.3232	425.63579	96.29206	70.90339	0.28122	0.08812	0.72337	4.67186	10	19.4792	2.4	131.3199	18.82296	25.0991	1147	169	5604.7616	284.32716	0.66801	0.63022	20	3190.5792	4.74437	2.62478	2.11959	13.6193	23.74925
d-fer-4-2.5agar	1775.2064	234.72376	85.44916	34.63494	0.4049	0.51521	0.73216	3.64425	5	14.86964	3.712	92.50113	15.58502	21.05201	1067	208.61927	2424.6272	204.52841	0.87136	0.53328	11	1325.568	4.33353	2.42604	1.90749	15.57843	26.25796
d-fer-4-2.5agar	2261.7088	266.66724	88.16874	39.31236	0.39968	0.44666	0.7687	4.92269	9	11.72897	3.76889	94.89642	18.02256	21.87265	912	190.00263	2942.2592	215.97399	0.8099	0.60932	14	1729.9456	4.40403	2.35235	2.05574	13.93963	24.06545
d-fer-4-2.5agar	1583.8208	206.22102	64.0879	38.34268	0.468	0.22356	0.78604	4.20885	6	18.99149	1.65333	83.687	23.68	25.14801	1072	215.44373	2014.9248	178.7593	0.86683	0.62284	10	1156.5056	5.11458	2.55449	2.56009	13.19105	20.69405
d-fer-4-2.5agar	3504.4352	363.69775	97.88297	57.71171	0.33293	0.23434	0.71253	5.22929	11	15.22822	3.08364	116.69248	23.04	26.91807	1124	191.29297	4918.272	263.03791	0.72323	0.63649	22	2856.3456	3.28595	1.94388	1.34288	11.04065	19.2081
d-fer-4-2.5agar	2267.5456	285.45238	71.87643	47.78834	0.3497	0.1497	0.75541	5.68275	11	14.09111	2.26909	92.07522	18.73572	25.57599	931	208.82529	3001.7536	211.33828	0.74036	0.63798	15	1691.136	5.1671	2.71161	2.45549	11.2571	19.88362
d-fer-4-2.5agar	3375.4112	366.3786	93.79333	57.67283	0.31599	0.20365	0.71443	5.06895	10	19.80053	2.08	120.15206	22.43654	29.6134	1112	198.09089	4724.6336	264.98365	0.72325	0.60409	18	2625.9456	4.62209	2.70829	1.9138	13.67905	23.01607
d-fer-4-2.5agar	3030.2208	363.43266	107.63887	45.12009	0.28829	0.49154	0.72023	5.52012	11	14.15977	2.38545	132.63758	17.82834	21.12	1131	186.89569	4207.3088	256.7481	0.70645	0.57766	22	2468.6592	3.52337	1.92237	1.601	11.73886	19.36095
d-fer-4-2.5agar	4056.2688	402.12992	101.80846	57.42144	0.31521	0.26762	0.77369	4.96855	9	23.95362	3.34222	117.43287	22.4	31.36	1195	114.22784	5242.7776	276.05443	0.68648	0.66888	17	3093.6064	5.22636	2.96091	2.26545	15.80358	30.11497
d-fer-4-2.5agar	1569.4848	220.86338	73.41492	35.35397	0.40431	0.38876	0.74686	5.15348	6	13.03045	1.65333	79.32622	13.36359	19.46484	1087	195.53516	2101.4528	183.29818	0.82992	0.58702	16	1290.5472	2.59339	1.47295	1.12043	9.78961	16.26397
d-fer-4-2.5agar	2889.1136	335.38018	96.51934	47.41127	0.32277	0.3736	0.7193	4.96721	9	15.03693	3.44889	118.35519	17.60873	22.84361	1136	180.12218	4016.5376	244.08968	0.7278	0.60936	17	2257.3056	4.27162	2.36954	1.90208	12.94566	23.06369
d-fer-4-2.5agar	3238.5024	373.4774	92.67915	59.20003	0.29176	0.17677	0.70603	5.49746	10	20.08759	1.632	116.98032	21.20709	25.21308	1176	134.3689	4586.9056	264.40399	0.70795	0.58213	18	2540.1344	4.92378	2.52765	2.39614	13.1297	21.37212
d-fer-4-2.5agar	2262.016	267.9206	92.39678	34.5396	0.396	0.5697	0.79938	5.2304	5	17.58759	2.368	110.0407	20.67903	25.6	1145	166.31296	2829.7216	221.07008	0.82513	0.58163	15	1805.824	3.86767	2.02507	1.8426	12.8566	20.98967
d-fer-4-2.5agar	3751.1168	413.06872	107.81507	62.52183	0.27626	0.2467	0.68465	5.15017	10	16.92524	3.456	150.06735	17.00522	25.24555	1130	184.22812	5478.912	288.93388	0.69948	0.56464	21	2993.664	4.10073	2.28614	1.81459	13.29405	24.07655
d-fer-4-2.5agar	3556.2496	350.4884	89.39774	64.4163	0.36379	0.10016	0.76533	4.58504	9	17.21802	4.87111	108.61874	23.04889	31.07132	1189	124.16119	4646.7072	266.26108	0.75969	0.63036	22	3096.1664	2.7361	1.62766	1.10844	12.04951	21.95249
d-fer-4-2.5agar	5298.5856	486.32827	122.81405	75.72627	0.28152	0.20167	0.66511	4.83285	13	13.83305	4.03692	151.23754	23.29635	29.68938	938	215.10695	7966.5152	338.58083	0.6962	0.58082	25	4363.3664	3.8319	2.10497	1.72693	13.58935	23.91147
d-fer-4-2.5agar	3330.1504	347.74095	91.38398	60.73603	0.34607	0.14994	0.74536	4.34016	8	18.00293	4.2	114.49406	20.00448	28.4062	1180	139.09349	4467.8144	261.86484	0.75305	0.61027	18	2669.4656	3.93901	2.02141	1.9176	14.13283	23.90621
d-fer-4-2.5agar	2892.4928	301.86724	79.96008	50.89496	0.39889	0.17922	0.80181	5.61692	10	21.20382	2.048	95.37171	24.9025	35.48395	1212	54.41507	3607.4496	229.17002	0.75917	0.6921	15	2262.7328	5.19187	2.83813	2.35374	13.29194	24.8929
d-fer-4-2.5agar	2437.0176	263.57705	91.86522	37.29271	0.44081	0.51415	0.82335	4.95181	7	13.97377	3.47429	102.43445	20.49	24.8531	1167	145.9726	2959.872	216.45425	0.82122	0.65364	16	1991.8848	3.61017	1.92562	1.68455	12.48663	21.08452
d-fer-4-2.5agar	3705.344	411.80756	124.31437	49.79048	0.27457	0.52348	0.67883	5.09067	13	16.81591	2.11692	135.23364	19.46484	25.79922	994	230.98485	5458.432	296.69511	0.72047	0.52895	20	2962.0224	4.78311	2.38335	2.39976	13.19351	19.95931
d-fer-4-2.5agar	3282.0224	372.48134	89.97473	63.07433	0.29726	0.11628	0.7031	4.60951	10	16.13889	3.296	128.98893	19.29576	24.62129	1159	158.36666	4667.904	252.35383	0.67749	0.64764	18	2615.3984	4.40998	2.50367	1.90631	13.69611	22.37923
d-fer-4-2.5agar	4630.3232	484.91181	147.00354	55.02544	0.24745	0.56884	0.62616	5.09112	12	18.68397	3.09333	166.21322	21.45671	26.24	1028	222.52416	7394.816	343.6044	0.70859	0.49284	23	3639.808	4.58432	2.61821	1.96611	14.1931	25.26317
d-fer-4-2.5agar	3771.1872	351.64756	102.21818	53.09867	0.38324	0.33062	0.79292	5.22088	10	17.16211	3.584	118.65796	22.10549	32.51427	964	226.65172	4756.0704	264.21202	0.75135	0.67886	19	3138.9696	3.88254	1.97737	1.90517	13.58429	21.72921
d-fer-4-2.5agar	3323.8016	389.08366	95.85136	62.33426	0.2759	0.16448	0.69194	5.59055	11	13.10216	3.69455	122.8368	14.77555	25.31845	1130	175.98864	4803.584	262.68506	0.67514	0.6053	20	2622.3616	4.0795	2.31347	1.76603	12.30171	21.51368
d-fer-4-2.5agar	1972.736	210.89399	54.43548	50.00759	0.55738	0.00716	0.87007	5.02257	7	21.64894	3.06286	72.33171	30.40505	35.33936	1060	211.18002	2267.3408	180.61735	0.85644	0.75991	11	1535.0784	4.93559	2.40926	2.52634	13.82424	22.12196
d-fer-4-2.5agar	1634.2016	221.31592	73.84777	37.74202	0.41927	0.34315	0.72995	4.66654	7	9.13153	3.79429	83.50506	14.59425	20.92516	1021	199.77988	2238.7712	190.72295	0.86177	0.56456	15	1343.1808	2.89906	1.55638	1.34268	10.54688	16.4436
d-fer-4-2.5agar	3253.9648	319.00528	88.07452	54.13684	0.40182	0.20391	0.78771	5.30993	8	19.07655	3.28	109.3419	25.6719	29.80642	1049	224.06472	4130.9184	245.09073	0.7683	0.68072	19	2785.1776	3.13201	1.69703	1.43499	12.20777	20.38917
d-fer-4-2.5agar	3111.7312	329.18095	82.96198	63.84797	0.36086	0.06556	0.75658	4.92382	10	14.83803	3.904	96.33171	19.63246	31.36653	1155	156.98089	4112.896	251.22638	0.76319	0.61956	17	2494.464	4.12387	2.11682	2.00704	14.5272	25.23606
d-fer-4-2.5agar	1678.9504	230.2116	81.75057	31.37202	0.3981	0.55246	0.76513	4.77158	6	13.29803	4.42667	82.8329	17.23253	20.04539	1192	107.64293	2194.3296	194.60272	0.84532	0.55712	12	1222.9632	4.31706	2.47251	1.84455	13.52729	24.84627
d-fer-4-2.5agar	3767.0912	375.35972	104.99244	56.1961	0.33599	0.30761	0.73099	5.07721	11	14.4233	3.98545	127.33012	19.75725	28.25439	1184	127.6127	5153.3824	268.71053	0.71587	0.65561	20	3168.0512	3.61616	2.00513	1.61103	13.753	24.44788
d-fer-4-2.5agar	1970.7904	190.27202	59.50431	43.89144	0.68407	0.08718	0.90365	3.66866	7	14.08088	5.21143	60.96309	29.05487	32.61489	922	214.31286	2180.9152	172.07802	0.90438	0.83637	11	1640.0384	3.57622	1.82495	1.75127	13.70023	22.32753
d-fer-4-2.5agar	1701.376	193.23909	51.48694	46.86232	0.57256	0.00881	0.84866	4.98495	5	18.39952	4.16	64.77093	24.50456	28.22538	1200	83.27064	2004.7872	167.39511	0.86626	0.763	12	1357.0048	3.58605	1.73591	1.85014	11.51557	21.7767
d-fer-4-2.5agar	2551.7056	296.07508	74.62582	55.51512	0.36579	0.08265	0.74071	4.81311	8	13.11273	3.84	94.76387	18.02256	23.26996	1191	122.96748	3444.9408	217.23212	0.73371	0.6795	14	1921.024	4.6133	2.55322	2.06008	13.85975	26.14553
d-fer-4-2.5agar	2913.1776	305.14489	90.51117	49.41396	0.39316	0.29243	0.77328	4.87942	8	16.65332	4.24	116.09406	21.76941	26.88762	1147	173.52233	3767.296	236.05064	0.77357	0.657	19	2413.568	3.22443	1.64023	1.5842	11.92943	20.1981
d-fer-4-2.5agar	1886.208	246.82724	69.82847	42.90916	0.38906	0.20412	0.75884	5.02996	7	14.84772	2.88	83.42742	17.74774	19.25326	978	224.33234	2485.6576	189.41017	0.76738	0.66068	13	1399.3984	4.3659	2.38797	1.97793	13.31971	23.42696
d-fer-4-2.5agar	2530.816	291.42647	74.68846	51.8294	0.37447	0.12245	0.75722	5.61405	11	16.33938	2.38545	95.9019	22.54581	27.63881	1193	113.28283	3342.2336	217.25738	0.7455	0.67379	16	2004.5824	4.46116	2.37448	2.08668	12.32997	20.21083
d-fer-4-2.5agar	2681.5488	281.98176	77.33452	50.9486	0.42379	0.15577	0.77745	5.08912	7	18.549	4.16	87.15209	27.7645	28.94187	1220	49.30517	3449.1392	218.19654	0.7738	0.70778	13	1983.488	5.3877	2.55568	2.83202	14.48207	24.57928
d-fer-4-2.5agar	1556.3776	199.7567	71.5799	30.05656	0.49014	0.49031	0.8168	4.81856	5	16.07999	3.392	75.75132	17.23253	19.93269	1024	221.87158	1905.4592	171.04396	0.85626	0.66851	12	1210.4704	3.64669	2.03619	1.6105	12.24448	20.90512
d-fer-4-2.5agar	2513.5104	267.17079	99.1903	34.77924	0.4425	0.61002	0.84586	4.14671	6	11.22718	4.10667	108.33642	20.49	24.52962	1040	218.48112	2971.5456	230.95377	0.86444	0.59216	15	2046.0544	3.44957	1.87385	1.57573	14.11256	25.14962
d-fer-4-2.5agar	2850.4064	333.37702	75.10168	61.27842	0.32229	0.04026	0.74129	4.98601	11	9.57818	3.08364	104.63838	15.68979	24.39567	1220	53.61903	3845.2224	232.33767	0.69692	0.66356	19	2244.8128	3.60752	2.27472	1.3328	11.88401	21.89268
d-fer-4-2.5agar	2711.2448	311.11898	93.17953	47.32161	0.35199	0.34802	0.73008	5.30335	8	17.51322	3.6	104.16309	19.84	23.98933	1217	69.48381	3713.6384	236.7946	0.76111	0.60762	17	2152.96	3.84407	2.1458	1.69827	13.41131	24.1587
d-fer-4-2.5agar	2888.6016	287.14173	72.52921	57.02951	0.44026	0.05565	0.79248	5.32448	10	15.24344	2.72	92.98974	24.9928	31.36	1103	194.48136	3645.0304	220.78531	0.76891	0.74466	16	2424.9344	3.73793	1.94598	1.79196	12.8579	19.65896
d-fer-4-2.5agar	1409.3312	185.63673	57.90813	37.18588	0.51392	0.17311	0.82925	4.31372	4	16.36548	7.6	64.89958	24.37047	24.9025	1153	166.60732	1699.5328	166.21331	0.89537	0.64105	12	1165.6192	2.98084	1.67752	1.30332	12.01241	17.77275
d-fer-4-2.5agar	2642.432	312.30802	81.63062	50.03257	0.34045	0.20597	0.767	5.02612	9	19.18473	2.16889	101.46503	14.31084	32.1596	1167	145.34442	3445.1456	234.4563	0.75072	0.60407	18	2174.976	3.38388	1.84487	1.53901	12.21354	19.53567
d-fer-4-2.5agar	1930.5472	234.78809	66.59476	46.36275	0.44009	0.12047	0.78433	5.36803	8	14.01734	2.68	88.77093	16	25.1887	1133	171.17827	2461.3888	192.99526	0.822	0.65132	12	1440.4608	4.83915	2.27891	2.56024	13.64767	22.27336
d-fer-4-2.5agar	3032.6784	313.52369	81.98382	57.81884	0.3877	0.11268	0.74903	4.70715	7	19.12895	3.2	107.14738	22.43654	27.81608	1190	125.05999	4048.7936	234.09885	0.74667	0.6954	18	2525.7984	3.47913	2.14961	1.32952	12.35893	23.79041
d-fer-4-2.5agar	2907.136	277.54724	73.6056	56.40582	0.47424	0.06762	0.82428	5.17609	9	19.18412	3.05778	89.8807	25.6	37.56424	1129	170.37605	3526.8608	223.73519	0.80612	0.7298	18	2439.3728	3.31212	1.84285	1.47424	11.19088	19.72453
d-fer-4-2.5agar	1929.3184	205.97476	61.14774	42.72613	0.57146	0.11825	0.87441	4.89769	8	15.80646	5.08	68.03526	26.31015	34.56	969	211.45685	2206.4128	176.37262	0.85628	0.77938	13	1560.4736	3.41209	1.76572	1.64637	11.86183	19.02508
d-fer-4-2.5agar	3015.5776	356.87737	112.07994	45.16628	0.29754	0.51924	0.68513	5.37669	12	10.92849	3.86667	134.80935	17.70153	22.35424	1020	221.86257	4401.4592	266.02528	0.74542	0.53547	23	2464.256	3.1285	1.76307	1.36543	11.24086	19.91458
d-fer-4-2.5agar	2362.0608	293.78018	81.12971	48.63603	0.34392	0.22208	0.72333	4.69901	7	19.23012	2.78857	100.96148	17.28	26.74251	1063	219.63834	3265.536	227.02183	0.77276	0.57592	17	1919.6928	3.15769	1.52916	1.62853	12.61163	21.40073
d-fer-4-2.5agar	1613.6192	227.3277	74.1252	35.05097	0.39238	0.40262	0.74411	4.53153	4	20.68743	4.32	87.22584	20.33952	21.87265	1059	213.18537	2168.5248	193.07201	0.84931	0.54397	14	1297.8176	3.13814	1.71405	1.42409	11.8915	19.541
d-fer-4-2.5agar	2268.8768	252.25002	85.03422	37.23733	0.44808	0.45993	0.80844	5.22029	6	19.15084	2.56	87.3678	20.00448	23.29635	1061	211.64121	2806.4768	204.80409	0.81191	0.67974	14	1797.632	4.0855	1.96241	2.12309	12.51378	21.41912
d-fer-4-2.5agar	2279.936	278.28373	80.87975	46.62296	0.36996	0.25117	0.72025	5.45149	9	11.96504	3.91111	86.90032	16.20351	23.81798	1029	225.93804	3165.4912	212.66528	0.7642	0.63349	17	1793.8432	3.6862	1.80953	1.87667	11.80054	19.3816
d-fer-4-2.5agar	1896.7552	245.68141	72.39077	37.83238	0.39489	0.32597	0.78885	5.56557	8	15.42116	2.84	82.68151	19.88125	23.29635	1070	213.25337	2404.4544	189.27757	0.77042	0.66531	14	1423.36	4.04497	2.58161	1.46336	11.56821	22.8501
d-fer-4-2.5agar	2003.7632	246.4257	72.82449	42.81131	0.41465	0.23652	0.78817	4.813	7	16.7564	4.11429	85.82661	22.4	23.68	1018	214.00234	2542.2848	197.94906	0.80328	0.64261	15	1643.9296	3.28293	1.95068	1.33225	11.56869	20.63629
d-fer-4-2.5agar	2294.6816	274.33392	80.16031	41.77883	0.38315	0.32807	0.76231	5.34915	8	20.82685	2.72	87.19367	25.79922	27.52	1072	205.44829	3010.1504	214.37745	0.78145	0.62744	13	1646.2848	5.24411	2.85113	2.39297	13.09015	24.21167
d-fer-4-2.5agar	2229.248	270.46176	62.70224	53.81702	0.38296	0.02299	0.7648	5.55655	9	16.27084	2.59556	78.50819	16	27.78662	1063	213.66563	2914.816	200.32879	0.74069	0.69804	13	1705.472	5.05752	2.78351	2.27401	13.70058	21.75635
d-fer-4-2.5agar	2052.096	226.93947	72.88714	39.0073	0.50071	0.30771	0.82841	4.71441	8	13.9492	2.88	78.13329	21.45671	26.94848	1161	136.7516	2477.1584	190.84708	0.84096	0.70801	12	1617.7152	4.35544	2.11408	2.24136	13.12922	22.15182
d-fer-4-2.5agar	1845.1456	217.30731	58.43884	45.21006	0.49101	0.06309	0.8109	5.38106	8	13.99724	3.36	70.22035	19.24262	25.70379	1163	144.28444	2275.4304	174.99651	0.8053	0.75715	13	1482.4448	3.72444	2.2018	1.52264	12.1565	22.40186
d-fer-4-2.5agar	1460.6336	203.52457	57.5158	42.45144	0.44312	0.08684	0.76115	4.92265	7	10.07125	4.29714	77.29251	15.36	21.89137	1004	201.45967	1918.976	167.57146	0.82335	0.65366	12	1150.2592	3.66934	2.07884	1.5905	11.80733	21.02293
d-fer-4-2.5agar	1840.128	237.6265	67.25324	42.54214	0.40951	0.18355	0.76141	4.97007	6	20.75685	2.45333	77.17329	18.65905	24.28629	1150	156.45766	2416.7424	186.13129	0.78329	0.66745	14	1459.2	3.52149	2.00451	1.51699	12.2771	20.92658
d-fer-4-2.5agar	1774.1824	209.97005	70.87598	34.4916	0.5057	0.38074	0.82943	4.84421	6	16.00574	3.52	67.07526	21.76941	26.11482	1212	62.23343	2139.0336	178.76633	0.85139	0.69765	12	1332.8384	4.33594	2.3928	1.94314	12.60796	22.39809
d-fer-4-2.5agar	1716.4288	224.10886	79.56956	32.56881	0.42945	0.50838	0.76932	4.64474	5	14.09975	3.584	81.58896	18.32681	21.89137	1220	50.17968	2231.0912	191.35785	0.85386	0.58904	9	1084.5184	6.86947	3.64787	3.2216	15.82223	25.61291
d-fer-4-2.5agar	1906.9952	221.74963	63.46605	43.66459	0.48734	0.12778	0.80766	5.02446	5	21.17881	2.752	76.85719	21.38979	23.81798	1166	148.68423	2361.1392	179.64815	0.81014	0.74253	11	1406.5664	4.78026	2.57675	2.20351	14.41717	26.4693
d-fer-4-2.5agar	1446.6048	189.59986	69.56777	29.83869	0.50569	0.47504	0.84179	4.11844	6	8.45542	4.85333	65.71761	15.21263	22.26243	1165	130.12302	1718.4768	169.20859	0.89245	0.63491	9	952.9344	5.19086	2.80479	2.38607	14.38498	25.44516
d-fer-4-2.5agar	2119.3728	265.70334	82.04953	39.96446	0.37724	0.38007	0.72133	4.98432	9	12.49437	3.55556	85.64858	18.11324	21.84454	1128	179.43801	2938.1632	207.26492	0.78006	0.61996	13	1564.9792	4.5251	2.5486	1.9765	13.16814	24.22337
d-fer-4-2.5agar	1528.5248	192.25635	61.33526	35.42311	0.51966	0.24976	0.82716	4.70784	8	13.34754	2.96	68.79838	14.08	27.06981	1082	198.48929	1847.9104	165.94837	0.86316	0.69749	9	1080.9344	5.2714	2.8024	2.469	14.7629	27.77354
d-fer-4-2.5agar	2505.3184	269.93708	76.15253	49.25389	0.43206	0.16819	0.77463	4.94235	9	14.35885	3.05778	89.91287	21.5139	26.38788	1163	149.84992	3234.2016	210.96226	0.78152	0.7074	14	2000.7936	4.49308	2.37752	2.11556	13.60274	22.06592
d-fer-4-2.5agar	1980.1088	230.32141	66.57524	40.92564	0.46906	0.20385	0.82114	5.60558	7	19.15953	3.2	77.287	26.88762	28.07259	980	219.67476	2411.4176	184.02155	0.79898	0.73479	12	1483.1616	5.14324	2.63164	2.5116	12.64664	21.91093
d-fer-4-2.5agar	1584.9472	192.13322	60.57427	36.89935	0.53954	0.21041	0.84284	4.56376	4	19.5641	6.24	58.98819	28.42061	28.96309	1153	151.39353	1880.4736	166.16233	0.86483	0.72137	13	1318.7072	2.6682	1.64236	1.02584	11.29378	21.52924
d-fer-4-2.5agar	1573.6832	204.42967	63.86066	36.22027	0.47319	0.26339	0.7896	4.88035	6	18.80783	1.76	71.60074	20.48	24.12554	1043	199.14819	1993.0112	170.47283	0.83389	0.68048	14	1289.5232	2.94875	1.63064	1.31811	10.33158	17.75157
d-fer-4-2.5agar	1703.6288	212.40693	56.37719	44.78147	0.47451	0.0512	0.80613	5.26152	7	13.67786	2.56	62.14661	20.04539	23.80938	1170	140.35669	2113.3312	171.66573	0.80819	0.72647	10	1215.0784	5.64284	2.52311	3.11973	13.71126	22.79999
d-fer-4-2.5agar	1793.7408	205.72851	67.31633	36.79849	0.53257	0.29144	0.84176	5.32073	7	14.0038	4.20571	63.71997	21.05201	25.98904	1009	235.05106	2130.944	173.67149	0.84418	0.74733	12	1436.5696	4.03578	2.08142	1.95435	13.02276	20.08934
d-fer-4-2.5agar	1797.2224	211.61164	56.29156	44.38553	0.50435	0.05441	0.82003	5.40581	7	16.93197	2.92571	65.91838	23.35781	26.64276	1044	207.5259	2191.6672	170.78441	0.80707	0.77431	11	1328.64	4.99181	2.55965	2.43216	12.96704	23.23976
d-fer-4-2.5agar	1807.9744	221.87828	71.72569	37.35381	0.4615	0.32866	0.77821	4.80142	6	14.48875	5.44	70.34348	17.28	21.46625	1140	177.42604	2323.2512	182.6522	0.82321	0.68101	15	1448.6528	2.9719	1.75285	1.21904	10.65683	20.23502
d-fer-4-2.5agar	1649.7664	214.46889	59.62312	42.51084	0.45072	0.10624	0.75792	5.00341	7	11.20088	2.92571	72.99997	15.41324	22.68166	1098	197.13701	2176.7168	174.89285	0.81547	0.67778	13	1311.5392	3.23524	1.76472	1.47052	12.60654	21.74955
d-fer-4-2.5agar	2700.1856	279.78886	83.02751	48.85979	0.43345	0.23576	0.77412	4.55782	6	19.86155	4.10667	86.73171	23.43659	32.1596	1170	141.65098	3488.0512	221.92108	0.79317	0.68898	12	1988.5056	5.61806	3.08158	2.53648	16.24326	29.2928
d-fer-4-2.5agar	2342.1952	276.75747	67.68984	55.33516	0.38427	0.03954	0.74541	5.02706	9	13.17541	2.66667	88.82974	17.07733	22.64551	1215	59.31273	3142.144	207.76794	0.75072	0.68183	14	1850.9824	4.17812	2.26595	1.91217	13.96042	23.33188
d-fer-4-2.5agar	1655.6032	196.03202	55.01215	43.03706	0.54139	0.05793	0.85735	4.87895	6	16.7111	4.16	65.70819	21.58992	26.8037	1185	115.79724	1931.0592	164.19011	0.83757	0.77174	12	1264.64	3.75531	2.18891	1.56639	11.87987	21.9145
d-fer-4-2.5agar	1699.328	213.99751	57.44272	44.981	0.4663	0.0575	0.77765	4.77759	6	16.32704	2.72	79.53642	20.04539	22.68166	1192	104.06248	2185.216	173.80735	0.81219	0.70689	13	1355.3664	3.2285	1.967	1.2615	11.51662	18.71955
d-fer-4-2.5agar	1978.368	222.44063	55.0184	51.50984	0.50245	0.00433	0.81854	5.05473	5	18.50101	5.504	70.3529	25.35886	30.73333	1034	223.89953	2416.9472	179.81146	0.80836	0.76892	13	1586.8928	3.81953	1.94999	1.86953	11.8946	20.38451
d-fer-4-2.5agar	1489.408	195.85789	56.47978	40.81252	0.48791	0.09855	0.78086	4.58264	4	24.63489	3.52	63.79761	24.4962	26.35681	933	201.41748	1907.4048	164.63155	0.84057	0.69055	10	968.4992	4.86407	2.58504	2.27904	12.50646	23.34603
d-fer-4-2.5agar	1675.4688	198.45005	56.59104	39.95721	0.53462	0.11198	0.84097	6.16623	8	14.24695	2.88	67.25329	23.12872	30.40505	1000	225.19325	1992.2944	165.9075	0.83602	0.76492	12	1329.664	4.20551	2.22135	1.98416	11.65039	19.40567
d-fer-4-2.5agar	1494.7328	190.53712	59.68956	37.28065	0.51739	0.1925	0.83809	5.30594	7	13.65242	2.10286	69.14113	18.32681	24.9025	916	209.7999	1783.5008	165.69974	0.86965	0.68412	15	1275.4944	2.52502	1.49172	1.0333	9.77974	17.2835
d-fer-4-2.5agar	4557.0048	431.6232	122.90318	58.88217	0.30738	0.39267	0.68224	4.83175	10	17.64383	4.416	152.73325	23.04	28.42061	991	223.01345	6679.4496	315.18935	0.73024	0.57643	18	3632.5376	5.33428	2.81013	2.52415	16.60181	26.98348
d-fer-4-2.5agar	2284.1344	250.78257	66.57122	48.63835	0.45639	0.09238	0.81821	5.56797	9	15.8968	2.24	88.06661	20.49	30.34437	941	223.45917	2791.6288	198.7731	0.79261	0.72647	13	1773.056	4.83993	2.44701	2.39292	13.23243	21.82831
d-fer-4-2.5agar	3660.6976	350.88995	97.21408	55.50736	0.37362	0.25834	0.76642	5.40018	10	21.54257	1.952	119.27522	26.61969	32.38172	1064	205.47019	4776.3456	260.93988	0.74365	0.6756	19	2927.9232	4.17484	2.40394	1.7709	12.15139	21.15631
d-fer-4-2.5agar	4225.9456	405.82243	103.22618	74.84399	0.32245	0.09664	0.706	4.54843	8	20.25949	4.44	144.65951	24.96	30.56628	1115	193.28476	5985.792	310.10737	0.76415	0.55222	22	3553.1776	3.2459	1.89753	1.34838	13.34387	21.40445
d-fer-4-2.5agar	2339.7376	246.22492	84.81639	39.44142	0.48497	0.41526	0.81925	4.58686	5	16.59387	4.608	86.89251	22.0684	26.24	1140	170.883	2855.936	209.42796	0.85056	0.67036	14	1916.8256	3.48321	1.99486	1.48835	13.28619	25.1374
d-fer-4-2.5agar	2070.016	239.65079	74.54884	41.7041	0.45292	0.27383	0.77822	4.77397	5	18.19387	2.88	91.50896	20.44998	24.12554	1018	233.3431	2659.9424	197.18861	0.82282	0.66899	14	1596.8256	3.58377	2.03516	1.54861	12.78808	23.64287
d-fer-4-2.5agar	3452.5184	375.0813	116.67109	48.74421	0.30839	0.4939	0.69539	5.18924	11	16.81239	3.72364	149.47835	20.00448	24.52962	1201	96.42614	4964.864	274.86505	0.73281	0.57426	20	2836.8896	4.07361	1.90487	2.16874	12.49969	19.34317
d-fer-4-2.5agar	2227.3024	246.61867	74.71902	44.54072	0.46019	0.22623	0.79372	4.39737	5	23.6483	3.584	88.23132	25.0991	26.24	1154	158.11705	2806.1696	207.70168	0.8422	0.6488	16	1875.3536	2.93989	1.66222	1.27768	11.48799	19.85895
d-fer-4-2.5agar	2184.9088	259.25786	77.88136	41.81282	0.40849	0.30526	0.77118	4.691	7	17.75562	3.65714	88.06661	17.70153	24.8531	1068	199.69727	2833.2032	202.41431	0.78075	0.67013	15	1717.3504	3.46704	1.99121	1.48226	12.10597	22.24029
d-fer-4-2.5agar	4325.888	458.01849	117.68989	58.89063	0.25913	0.3594	0.70304	4.70461	10	18.44626	2.784	137.06267	18.56	26.63507	1169	157.61345	6153.1136	304.9432	0.66579	0.58458	21	3395.2768	4.565	2.55371	2.01129	13.88394	24.40586
d-fer-4-2.5agar	3508.736	370.40833	89.57855	61.92999	0.32137	0.12476	0.73671	5.15486	10	18.17873	2.944	106.28387	21.99404	27.72759	1024	217.32924	4762.7264	255.87399	0.69079	0.67345	22	3025.6128	2.97806	1.85458	1.12348	11.57393	20.56031
d-fer-4-2.5agar	4402.9952	429.58559	123.75464	57.07067	0.29982	0.42153	0.72312	4.95086	10	21.33331	4	141.64696	27.34081	29.99819	1128	171.78184	6088.9088	309.15573	0.71966	0.5789	22	3505.4592	4.54149	2.41943	2.12206	13.08194	22.23834
d-fer-4-2.5agar	3366.2976	362.25466	91.01937	58.00173	0.32235	0.17841	0.71665	4.99806	11	13.51942	3.95636	118.76387	21.76	25.6	1075	221.60776	4697.2928	258.44287	0.71343	0.63333	14	2368.9216	6.60952	3.56131	3.04821	15.37618	27.54386
d-fer-4-2.5agar	3669.0944	411.66559	84.18294	67.12467	0.27207	0.04957	0.71433	5.09408	10	20.05991	2.656	115.91603	20.09641	31.52284	1219	60.85228	5136.384	266.82759	0.64817	0.6476	18	2783.232	5.30364	3.04572	2.25792	13.72617	25.35422
d-fer-4-2.5agar	3698.9952	448.59262	107.58738	65.99712	0.23099	0.20537	0.62889	5.45421	13	14.57151	2.92923	136.05167	15.47953	23.89524	1127	176.91241	5881.7536	302.51341	0.67436	0.50793	23	2963.6608	3.79287	2.05619	1.73668	12.7288	21.15966
d-fer-4-2.5agar	1566.72	208.69786	54.69133	42.11148	0.45203	0.06533	0.79107	5.42006	7	13.58666	3.29143	66.63603	17.38634	23.98933	1189	110.33585	1980.5184	167.32119	0.80174	0.70323	12	1227.9808	3.96468	2.2836	1.68108	11.9359	21.45635
d-fer-4-2.5agar	3133.1328	374.68204	93.14819	53.60132	0.28045	0.25249	0.69446	4.95506	11	21.16932	2.00727	132.73796	18.47151	27.63881	1225	46.8188	4511.6416	256.97791	0.68586	0.59621	18	2473.8816	4.37767	2.48967	1.88801	13.19958	20.46549
d-fer-4-2.5agar	2115.7888	256.6657	64.83112	53.2352	0.4036	0.03785	0.77982	4.65538	8	13.25852	3.16	82.21564	18.30445	25.6	1187	126.18241	2713.1904	202.97042	0.7908	0.64538	14	1665.4336	3.90872	2.19925	1.71982	13.05343	23.81601
d-fer-4-2.5agar	4286.464	448.94088	113.22031	68.31199	0.26726	0.21738	0.66067	4.59431	11	16.57382	3.43273	153.63835	21.73175	25.91802	1015	228.53009	6488.064	301.20661	0.67093	0.59372	18	3179.6224	5.87566	2.74042	3.1373	15.70159	25.00502
d-fer-4-2.5agar	3968.3072	421.05378	104.83867	64.5592	0.28128	0.2026	0.73135	5.52914	14	12.07702	3.29143	140.25325	19.02857	25.35886	1139	176.21294	5425.9712	283.46737	0.67323	0.6206	23	3209.728	3.72612	2.04086	1.68527	11.91756	20.72
d-fer-4-2.5agar	3918.5408	461.21298	112.47983	64.27585	0.23149	0.25773	0.63074	5.07932	12	15.82051	3.68	157.6697	18.89897	21.99404	1078	209.57099	6212.608	300.38783	0.6513	0.54572	22	3072.9216	4.53797	2.57175	1.96622	13.42321	23.19796
d-fer-4-2.5agar	2115.9936	259.67825	90.04896	40.13757	0.39432	0.4469	0.71554	4.42676	7	14.03842	3.06286	95.59522	16	22.50945	1006	222.73527	2957.2096	217.9349	0.83925	0.55985	12	1573.4784	4.81761	2.69552	2.12209	15.21658	26.43287
d-fer-4-2.5agar	1588.1216	217.6257	69.24853	34.47582	0.42138	0.3633	0.78686	5.04937	7	14.19069	3.56571	72.65722	18.89897	20.84672	997	236.00847	2018.304	178.36895	0.81961	0.62727	9	962.3552	6.98459	4.01846	2.97709	13.96548	24.47382
d-fer-4-2.5agar	3334.4512	379.81308	99.76797	51.80052	0.29047	0.331	0.73039	5.35373	9	19.33706	2.41778	132.67364	19.99424	25.91802	990	220.52664	4565.2992	260.93957	0.68702	0.6154	19	2612.736	4.56241	2.87343	1.68898	12.74094	22.57809
e-WS-4-0.8agar	5490.7904	662.13758	121.57477	85.50067	0.15738	0.11435	0.61785	5.14088	16	12.57769	4.18	164.17561	14.92724	22.69971	1013	224.00446	8886.8864	360.05399	0.54378	0.53224	28	4172.0832	5.04716	2.95356	2.0936	14.0764	24.63763
e-WS-4-0.8agar	5903.2576	679.58067	124.94633	91.88435	0.16063	0.08882	0.63351	4.84616	15	14.57212	3.73333	160.98893	17.28	21.27459	929	202.60059	9318.2976	363.40775	0.53475	0.56171	24	4237.9264	6.32029	3.54941	2.77087	16.20036	30.13606
e-WS-4-0.8agar	4028.0064	501.24123	111.04382	70.81538	0.20147	0.17789	0.63027	5.12145	13	14.59655	2.78154	149.26816	16.31686	21.76	1136	181.81584	6390.8864	311.75825	0.62197	0.52079	22	3154.432	4.61289	2.34853	2.26543	13.75233	20.35437
e-WS-4-0.8agar	5197.5168	664.86619	112.24391	99.02851	0.14775	0.01553	0.57797	4.97584	18	9.33537	3.37778	165.74735	14.72	20.2082	1112	202.14351	8992.6656	352.9279	0.53083	0.52437	24	3541.8112	6.66159	3.34151	3.32008	16.06177	28.10065
e-WS-4-0.8agar	2136.6784	259.72373	79.6002	43.95221	0.39804	0.28377	0.76123	4.52473	8	12.50185	3.08	83.77796	17.00522	21.99404	1168	157.79417	2806.8864	205.96186	0.793	0.63296	12	1550.4384	4.85874	2.56818	2.29056	14.8121	27.05745
e-WS-4-0.8agar	1515.52	223.50102	71.18528	30.67904	0.38125	0.47157	0.73533	5.52874	7	12.98318	2.60571	89.10977	16.64	19.71574	996	205.47019	2061.0048	176.8304	0.79118	0.60906	12	1106.0224	4.08919	1.97014	2.11905	11.70187	19.47211
e-WS-4-0.8agar	1472.7168	207.88925	56.35868	37.33891	0.42822	0.15203	0.78231	6.34921	8	15.85547	2.2	73.53406	17.82834	21.76	1090	207.50904	1882.5216	161.84166	0.7785	0.70656	11	1083.2896	5.04153	2.46464	2.57689	12.82602	20.65232
e-WS-4-0.8agar	4568.4736	522.7761	114.42727	72.46138	0.21006	0.18279	0.67283	5.40651	16	10.43259	3.9	178.04541	16	23.75771	1190	112.53	6789.9392	319.68957	0.61152	0.56173	23	3360.768	5.23476	2.93382	2.30094	14.74019	25.73717
e-WS-4-0.8agar	4630.528	579.91804	103.98104	86.90374	0.17302	0.03151	0.65325	5.44088	16	12.82739	3.2	147.81012	16.31686	20.60959	1140	182.32663	7088.4352	314.42377	0.54219	0.58859	22	3223.3472	6.49901	3.23196	3.26705	15.96873	26.81549
e-WS-4-0.8agar	4345.0368	498.55259	132.11064	54.70236	0.21968	0.50025	0.68544	4.89301	13	15.35455	3.69231	162.50186	19.2	24.8531	1036	212.06603	6339.072	328.18499	0.65828	0.50695	23	3477.0944	4.23464	2.26238	1.97226	13.69057	23.61617
e-WS-4-0.8agar	4284.5184	523.98398	107.22391	74.07518	0.1961	0.12521	0.62	5.26551	12	19.07796	2.96	142.21874	18.60409	23.29635	1192	120.63996	6910.464	316.67117	0.60435	0.5369	21	3112.3456	5.88807	3.45617	2.56351	14.3424	25.03499
e-WS-4-0.8agar	5092.5568	589.95175	111.40378	85.07484	0.18387	0.06932	0.63426	5.14835	14	12.74447	4.38857	158.61638	16.79924	22.47302	1019	218.18112	8029.184	340.87685	0.5778	0.55075	22	3500.7488	6.15785	3.65435	2.5035	15.15793	30.40765
e-WS-4-0.8agar	1532.7232	207.09947	62.21888	38.07389	0.44907	0.20713	0.78256	4.29581	5	13.96077	3.2	82.778	16	20.96427	925	194.01804	1958.6048	164.84203	0.79596	0.70882	12	1137.9712	3.85987	2.15494	1.70494	11.78907	19.94864
e-WS-4-0.8agar	3034.3168	463.75185	89.07023	74.57807	0.1773	0.03088	0.58781	5.72708	13	12.90654	2.56	120.97951	13.44	16.68916	1042	220.98642	5162.0864	282.57068	0.60931	0.47755	20	2211.84	5.51189	2.69737	2.81452	13.31963	19.60357
e-WS-4-0.8agar	2310.2464	335.10956	101.48945	41.65005	0.25852	0.50654	0.67032	5.06556	11	7.97853	2.70545	120.97561	13.74138	18.47151	1070	208.52578	3446.4768	244.90622	0.73082	0.48403	16	1671.4752	4.69871	2.37632	2.32239	13.42081	20.15588
e-WS-4-0.8agar	2161.8688	266.76373	79.889	45.96618	0.38176	0.25257	0.74461	4.53204	7	13.03215	2.69714	91.22503	12.81599	24.04902	850	161.51471	2903.3472	216.25662	0.81067	0.5809	15	1732.608	3.54095	2.02394	1.51701	12.44516	20.9046
e-WS-4-0.8agar	3495.936	440.35579	83.81053	67.02509	0.22655	0.04833	0.65765	5.16941	10	20.90367	3.52	119.01954	16.31686	27.7645	1024	228.34185	5315.7888	272.81546	0.61953	0.59025	20	2661.9904	4.7779	2.58737	2.19062	13.89228	25.65905
e-WS-4-0.8agar	1567.1296	247.05238	82.08358	29.52797	0.32265	0.5942	0.71924	5.32666	8	10.78725	3.4	91.44074	13.05349	16.9086	962	218.77614	2178.8672	191.55594	0.77537	0.53669	11	954.9824	5.52008	2.83997	2.68011	13.27481	25.38024
e-WS-4-0.8agar	4057.7024	496.57378	91.12869	85.6239	0.20679	0.00387	0.6215	5.03434	13	12.71136	2.90462	144.45874	15.80683	21.19743	1071	215.72668	6528.9216	299.89069	0.60392	0.56698	22	3030.7328	5.25502	2.60359	2.65143	13.83572	22.42785
e-WS-4-0.8agar	3228.5696	455.36753	113.105	56.56924	0.19566	0.35977	0.60995	5.56861	13	13.61266	2.92923	127.61796	14.09454	18.89897	1004	217.59596	5293.1584	286.77857	0.62977	0.49332	20	2349.056	5.17081	2.79166	2.37915	13.576	23.47266
e-WS-4-0.8agar	6252.3392	762.70303	152.38524	86.37394	0.13506	0.26387	0.54552	5.16113	15	20.05013	2.98667	206.64693	16.64	22.4	1112	195.31001	11461.2224	405.52824	0.5317	0.47776	29	4809.5232	5.53779	2.73431	2.80349	15.43374	25.55544
e-WS-4-0.8agar	3237.7856	418.69227	79.1019	70.60683	0.2321	0.0128	0.68531	5.66383	14	10.51529	2.28571	106.17796	14.09454	22.62742	1102	209.52088	4724.5312	258.22169	0.61673	0.6102	23	2695.5776	3.38419	1.80554	1.57865	11.79177	18.15232
e-WS-4-0.8agar	2590.1056	375.56601	89.72039	57.74992	0.23076	0.1715	0.63747	5.71064	12	12.82751	2.18667	122.70816	14.38221	20.92516	1122	197.58796	4063.1296	248.67952	0.66215	0.52632	20	1937.7152	4.20683	2.09263	2.1142	11.15447	18.41774
e-WS-4-0.8agar	4319.5392	533.00278	107.51602	78.73422	0.19107	0.09112	0.65923	5.60394	14	18.26592	2.58286	155.18345	17.22064	26.2712	866	181.36703	6552.3712	311.44343	0.58432	0.55961	26	3419.0336	4.07038	2.26483	1.80555	12.09804	21.72837
e-WS-4-0.8agar	5463.4496	631.85129	122.55766	76.48569	0.17197	0.19307	0.64304	5.12323	15	16.59638	3.79733	156.43128	19.09304	23.68	931	212.33229	8496.2304	344.88869	0.54584	0.57719	28	4199.424	4.85933	2.86545	1.99388	12.81985	23.64471
e-WS-4-0.8agar	3106.6112	395.23188	118.38503	44.91085	0.24992	0.56007	0.64538	5.0746	10	16.02697	3.136	136.96619	15.74192	22.0684	1044	209.15066	4813.6192	278.93511	0.70575	0.50175	19	2280.6528	4.79408	2.70213	2.09194	14.20268	23.48047
e-WS-4-0.8agar	7072.6656	867.85505	170.95095	81.46864	0.118	0.3967	0.56635	4.95867	19	14.28226	2.71158	211.43751	14.38221	23.07553	961	212.15796	12488.0896	439.19689	0.50607	0.46076	36	5577.0112	4.66268	2.47575	2.18693	13.47637	22.32712
e-WS-4-0.8agar	2959.0528	372.75424	74.71733	63.56263	0.26762	0.02569	0.70426	5.64637	11	12.62673	3.81091	107.54503	16	24.32	997	232.19604	4201.6768	244.03103	0.65467	0.62441	17	2163.712	5.45243	3.30502	2.14741	13.09823	23.312
e-WS-4-0.8agar	6062.8992	790.10219	166.88494	87.53683	0.12205	0.32315	0.48838	5.21498	17	17.8822	2.67294	218.04932	14.98202	19.84	971	219.73621	12414.2592	429.59137	0.54372	0.41284	33	4579.7376	4.87669	2.48065	2.39604	15.0708	24.82123
e-WS-4-0.8agar	1773.1584	252.07589	63.92992	41.48082	0.35067	0.16602	0.74558	5.94044	8	16.95038	2.56	74.44858	16.6523	23.12872	916	207.95432	2378.24	182.67159	0.72467	0.66775	13	1261.3632	4.57071	2.6441	1.93109	11.99541	22.77011
e-WS-4-0.8agar	4194.816	455.65146	113.99758	56.97356	0.2539	0.36034	0.70383	5.3059	15	14.74116	3.11467	138.90893	17.60873	30.05275	972	231.24013	5959.9872	296.80853	0.65139	0.59837	22	3311.3088	4.79094	2.47548	2.3267	12.60392	22.19262
e-WS-4-0.8agar	1460.3264	227.23121	68.48863	33.81445	0.35541	0.36969	0.73088	5.33364	6	17.03267	2.13333	80.68387	17.00522	19.2	898	206.21833	1998.0288	183.0291	0.80548	0.5478	12	1046.2208	4.3985	2.25029	2.15801	12.77344	19.48816
e-WS-4-0.8agar	5240.6272	566.82078	101.95423	94.69115	0.20498	0.00544	0.67512	4.81412	14	15.05467	3.15429	163.38974	18.56	24.37047	1171	153.66522	7762.5344	329.33966	0.58103	0.60716	27	4122.2144	4.27073	2.6013	1.66942	13.51128	24.72733
e-WS-4-0.8agar	4447.5392	568.53449	124.62808	76.64752	0.17291	0.20352	0.58498	5.15144	13	16.91944	3.22462	178.65164	14.0363	22.04054	1186	132.48019	7602.8928	341.08791	0.59994	0.48039	25	3379.5072	4.74627	2.6854	2.06087	13.76334	22.63818
e-WS-4-0.8agar	5908.0704	650.07958	140.4643	78.25759	0.17568	0.27694	0.62847	4.67499	15	15.35554	3.05067	182.41951	17.5738	22.84361	990	222.62974	9400.7296	373.03519	0.57383	0.53353	31	4746.1376	3.95704	2.32713	1.62991	14.19576	24.8735
e-WS-4-0.8agar	1780.3264	261.37863	72.858	38.69251	0.32747	0.31363	0.74695	5.6024	8	14.23204	1.76	90.12306	14.77555	18.46042	1040	218.06421	2383.4624	190.18529	0.72762	0.61852	16	1370.4192	3.51929	1.99216	1.52713	11.69997	21.16404
e-WS-4-0.8agar	3183.9232	418.27969	93.12459	60.95125	0.22869	0.16014	0.68302	5.03001	12	12.38554	3.6	131.43912	14.59425	21.45671	1212	83.30066	4661.5552	265.94121	0.6358	0.56572	14	1898.7008	8.26619	4.48959	3.77661	15.21845	29.17839
e-WS-4-0.8agar	3282.0224	444.4232	141.67799	40.93923	0.20881	0.7155	0.64176	5.23774	13	11.55794	3.56923	155.77796	15.57187	19.24262	1108	197.4158	5114.0608	315.49052	0.70989	0.41436	18	2356.9408	6.06785	3.02212	3.04573	15.37454	22.73871
e-WS-4-0.8agar	4553.728	522.46001	114.68005	66.1997	0.20964	0.25012	0.6807	5.72137	15	13.5774	3.52	154.20461	17.28	25.63198	1110	194.47879	6689.792	305.97553	0.58564	0.61123	23	3330.8672	5.73984	3.26035	2.47949	14.20667	23.68134
e-WS-4-0.8agar	2657.792	316.98327	80.28844	50.6472	0.3324	0.18549	0.74967	5.44345	10	14.96736	3.744	90.52622	17.28	26.63507	1182	149.52257	3545.2928	225.43424	0.71119	0.65719	14	1990.656	5.31987	2.91161	2.40826	15.14638	26.06849
e-WS-4-0.8agar	5307.8016	588.03955	163.91677	54.03448	0.19289	0.64637	0.6732	5.10587	16	16.99239	2.92	185.99831	16.83577	26.61969	1134	183.1038	7884.4928	376.16553	0.63969	0.47137	25	4077.8752	5.23933	2.51382	2.72551	14.56525	22.76376
e-WS-4-0.8agar	4243.6608	492.14707	116.7999	64.68071	0.22017	0.28155	0.64903	5.14993	14	12.53226	3.42857	148.87051	13.36359	25.616	975	219.31484	6538.4448	321.91108	0.6541	0.51461	22	3154.2272	4.71647	2.60372	2.11275	13.42927	23.52233
e-WS-4-0.8agar	4164.4032	508.87023	152.0915	51.15591	0.20209	0.63478	0.60775	5.07137	12	14.11319	3.36	177.57954	17.92	19.84	1161	160.54906	6852.1984	342.30472	0.67268	0.44662	22	3093.0944	4.97445	2.68818	2.28628	14.82106	25.77318
e-WS-4-0.8agar	2895.872	373.67818	95.52702	49.50736	0.26061	0.33242	0.68544	5.72362	9	15.0487	3.34222	118.6219	17.28	20.48	1010	221.02262	4224.8192	250.33848	0.66993	0.58068	20	2130.7392	4.10453	2.43775	1.66679	12.37996	24.47962
e-WS-4-0.8agar	5083.3408	598.01997	137.64485	65.09949	0.17862	0.40247	0.61973	5.20347	14	19.56149	3.04	178.85793	17.38634	25.6	984	225.50166	8202.4448	352.95515	0.59021	0.51277	24	3809.6896	5.45741	2.90863	2.54878	15.41438	25.15757
e-WS-4-0.8agar	1762.7136	276.62883	85.82308	38.48187	0.28947	0.4425	0.6515	4.48918	6	20.47632	3.84	98.31993	16.61537	18.47151	807	107.19608	2705.6128	217.7096	0.78701	0.46734	11	1114.4192	5.69899	3.43811	2.26088	13.04023	24.83471
e-WS-4-0.8agar	6083.7888	742.59242	116.11686	109.75421	0.13864	0.00317	0.55374	4.82557	17	14.11192	3.2	191.51206	16.20351	21.27459	1041	221.36169	10986.8032	391.22466	0.52684	0.4995	29	4598.9888	5.51332	2.72443	2.78888	14.72468	24.07797
e-WS-4-0.8agar	5950.976	751.26848	119.49596	114.73582	0.1325	0.00165	0.53013	4.63653	13	15.25417	4.28308	183.24144	14.72	19.85032	1022	222.02027	11225.4976	402.02686	0.53513	0.46269	28	4290.3552	5.72761	3.09453	2.63308	16.58875	27.91343
e-WS-4-0.8agar	2343.7312	317.22173	66.61065	59.71788	0.29268	0.01184	0.7034	5.3696	7	19.83304	3.56571	90.69483	20.33952	24.32	901	206.56234	3331.9936	222.56034	0.70159	0.5946	13	1611.4688	5.86086	3.2002	2.66066	14.28326	27.99863
e-WS-4-0.8agar	1928.8064	256.91195	73.5975	40.77688	0.36722	0.28117	0.75592	4.96949	7	19.3164	2.24	82.80074	20.49	21.89137	1002	226.79286	2551.6032	198.39941	0.77225	0.61577	13	1401.4464	4.67896	2.29222	2.38673	13.8469	21.96328
e-WS-4-0.8agar	5865.8816	652.53206	150.92039	71.42013	0.17312	0.40203	0.59249	5.35427	13	19.88289	3.22462	185.33947	19.43325	26.91807	1203	109.41663	9900.3392	376.4016	0.57683	0.52028	26	4370.3296	5.74331	3.28697	2.45635	14.79477	25.42152
e-WS-4-0.8agar	3621.888	430.78243	93.38297	68.53392	0.24526	0.08992	0.66944	5.25475	12	11.84431	3.49333	128.06109	16.83577	23.60203	1067	216.75332	5410.304	281.11588	0.65257	0.57594	20	2759.5776	4.79553	2.37098	2.42455	14.1599	23.27289
e-WS-4-0.8agar	6504.5504	673.40029	134.71895	85.28416	0.18025	0.18301	0.66104	4.95926	17	15.86273	4.06588	178.16854	20.49	26.38788	1208	108.3928	9839.8208	380.45445	0.56498	0.56471	27	4870.4512	5.73283	3.27034	2.4629	15.52538	28.92639
e-WS-4-0.8agar	5963.3664	713.565	121.97325	103.89312	0.14718	0.02531	0.55087	4.46509	14	16.34117	3.54286	201.33557	15.38664	23.19062	976	216.42551	10825.3184	386.49995	0.54165	0.50165	29	4465.3568	5.12779	2.59643	2.53364	15.15419	25.48964
e-WS-4-0.8agar	3668.2752	476.96672	102.34487	72.08144	0.20263	0.11348	0.57315	5.34191	11	16.89104	2.15273	147.40306	16.64	21.99404	1030	226.52814	6400.2048	303.15728	0.63559	0.50157	22	2765.9264	4.65079	2.35658	2.29421	13.02218	22.29022
e-WS-4-0.8agar	1747.1488	248.78492	75.04601	36.99201	0.35472	0.37093	0.73887	5.1336	7	13.62453	2.56	85.20545	14.59425	18.42711	1172	141.88023	2364.6208	187.54197	0.75383	0.62423	11	1135.9232	5.93638	3.03946	2.89692	14.72193	24.28446
e-WS-4-0.8agar	3085.6192	380.63501	91.43808	58.49337	0.26763	0.17575	0.66078	5.12354	9	15.2921	4.16	108.57487	18.57103	23.89524	987	220.90043	4669.6448	266.23328	0.69945	0.54705	16	2223.0016	5.39771	3.16311	2.2346	15.57114	28.57377
e-WS-4-0.8agar	3962.4704	467.02949	92.80198	72.67952	0.22829	0.05743	0.6781	4.99251	13	13.78177	3.56923	134.91364	17.38634	22.89734	1022	214.29186	5843.456	289.01135	0.61883	0.59614	20	2959.872	5.53302	3.04025	2.49277	12.89996	24.56569
e-WS-4-0.8agar	4688.4864	582.34939	126.40446	65.54247	0.17373	0.33203	0.63883	5.22996	13	20.20511	2.41231	178.34496	18.56	24.32	970	214.90696	7339.2128	332.77644	0.57144	0.53203	26	3475.5584	5.11728	2.77487	2.34253	13.08144	23.7937
e-WS-4-0.8agar	2901.8112	386.22088	85.02238	68.66515	0.24446	0.0443	0.61642	5.85588	14	11.70318	2.14857	122.44306	15.58502	20.33952	969	230.25855	4707.5328	264.02276	0.68361	0.52311	17	2188.288	5.53787	2.47765	3.06022	13.84631	20.78602
e-WS-4-0.8agar	1469.44	205.43905	74.17695	27.87265	0.43752	0.56633	0.81743	5.20481	6	15.46326	2.13333	81.05487	16.20351	20.72849	839	155.74659	1797.632	172.3158	0.83877	0.62189	12	1084.1088	4.11799	2.28497	1.83302	12.76682	21.45517
e-WS-4-0.8agar	4708.9664	542.66159	114.44136	77.68295	0.20095	0.13626	0.62188	5.26993	14	17.61875	2.78857	165.00306	18.60409	24.45437	1106	194.20093	7572.1728	330.16145	0.60841	0.54285	24	3565.6704	5.25958	3.00404	2.25554	13.86565	23.61607
e-WS-4-0.8agar	4540.2112	444.17695	128.40768	57.40306	0.28918	0.44474	0.70695	5.32058	13	16.45205	3.79077	154.83128	21.76941	27.69063	999	215.824	6422.2208	315.90223	0.71121	0.57172	23	3673.9072	4.24581	2.11571	2.1301	13.25345	22.00313
e-WS-4-0.8agar	4323.6352	454.19733	111.44429	60.99826	0.26337	0.29047	0.72802	5.01821	12	17.46423	3.97333	142.61638	19.02857	28.8	1188	124.91197	5938.8928	301.21961	0.66319	0.59881	21	3423.4368	4.69458	2.81941	1.87517	14.46114	26.23088
e-WS-4-0.8agar	1465.9584	192.19202	63.30792	32.21145	0.49872	0.34658	0.83054	4.74065	5	12.34979	3.008	69.11838	16.9449	24.35366	1027	204.55073	1765.0688	163.58244	0.85114	0.68843	11	1100.288	4.15935	2.34855	1.81081	12.14847	20.57042
e-WS-4-0.8agar	4458.496	508.9102	97.47507	90.83506	0.21633	0.00496	0.63638	5.15028	11	17.27164	4.33455	137.05715	16.83577	26.24	1017	217.34305	7006.0032	323.72228	0.63611	0.53463	23	3392.2048	4.7693	2.67627	2.09303	14.52108	26.1468
e-WS-4-0.8agar	3634.176	396.01385	96.26474	63.17505	0.2912	0.15835	0.72609	5.34272	11	14.54088	3.31636	134.83209	18.47151	25.8864	1171	147.27186	5005.1072	269.95607	0.68168	0.62666	20	2877.3376	4.28507	2.36502	1.92005	13.46885	23.48479
e-WS-4-0.8agar	1753.4976	251.74647	89.93713	28.62081	0.34769	0.66599	0.73408	5.14962	9	11.9871	3.27111	93.48939	13.05349	19.85032	901	199.1507	2388.6848	205.30165	0.81551	0.52279	12	1249.5872	4.95356	2.31187	2.64169	14.60652	23.12568
e-WS-4-0.8agar	4800.7168	516.99726	120.25715	72.88832	0.2257	0.21406	0.63219	5.25975	12	18.17476	2.74667	152.93012	19.2	26.36458	1166	160.38391	7593.7792	326.63563	0.63179	0.56544	23	3745.3824	4.84853	2.62793	2.22059	14.13013	24.98833
e-WS-4-0.8agar	2490.1632	298.69389	77.05615	49.82265	0.35074	0.16841	0.75508	5.04647	10	15.07795	2.816	92.49171	19.50688	24.96	1213	92.70922	3297.8944	217.00851	0.72652	0.66448	12	1788.0064	6.1164	3.31457	2.80183	16.03664	27.51452
e-WS-4-0.8agar	2561.3312	381.40366	140.35022	30.89456	0.22126	0.82368	0.6765	4.52458	10	11.80085	3.2	152.07441	12.60654	16.15287	1052	215.29979	3786.1376	294.12	0.77115	0.37207	14	1640.1408	6.09396	3.19636	2.8976	16.26074	27.36507
e-WS-4-0.8agar	3204.8128	373.94327	80.39771	69.8913	0.28801	0.01936	0.69333	4.917	14	10.67069	3.79429	123.76074	17.32734	23.07553	1184	136.96715	4622.336	255.33378	0.68281	0.61773	18	2453.4016	4.68908	2.56761	2.12148	13.72984	23.31204
e-WS-4-0.8agar	2698.8544	348.95111	101.58872	46.92178	0.27852	0.42036	0.65793	5.09872	8	16.46067	4.24	112.64229	16.68916	21.87265	1103	192.34604	4102.0416	253.66344	0.72693	0.52708	17	1854.8736	5.08036	3.04268	2.03769	12.9275	23.96611
e-WS-4-0.8agar	2569.5232	315.47586	90.05339	46.19553	0.32444	0.34029	0.70852	5.36547	9	14.33315	2.09778	108.21329	18.63708	24.04902	1098	195.85964	3626.5984	241.74265	0.76628	0.55253	16	2009.4976	4.89818	2.37183	2.52635	13.18551	20.09083
e-WS-4-0.8agar	3376.9472	348.18246	98.2152	54.53054	0.35004	0.27957	0.75716	5.21298	10	18.47034	3.552	114.92777	18.63708	27.70542	901	201.64325	4460.032	250.51398	0.71949	0.67619	16	2575.1552	5.54098	3.13945	2.40153	14.2992	26.3373
e-WS-4-0.8agar	5042.7904	592.067	149.01543	63.60802	0.18078	0.47852	0.62102	5.40732	17	13.55021	3.18118	169.39599	16	23.19062	1087	207.45602	8120.2176	359.02568	0.60639	0.49162	24	3713.3312	5.66892	2.61736	3.05156	14.86499	23.23113
e-WS-4-0.8agar	4014.4896	417.23262	104.16586	64.78653	0.28979	0.19549	0.68948	5.24422	11	16.37567	2.79273	121.09483	21.36105	26.88762	1023	217.29473	5822.464	287.22544	0.68841	0.6115	19	3012.8128	5.04736	2.65799	2.38937	14.12701	25.19105
e-WS-4-0.8agar	2173.2352	286.53941	96.3999	35.05073	0.33262	0.58747	0.75943	4.75361	8	15.62871	4.4	99.07916	17.32734	20.65922	942	215.27192	2861.6704	225.58217	0.78726	0.53667	11	1378.5088	7.1592	3.76839	3.3908	16.52769	27.92573
e-WS-4-0.8agar	1598.8736	212.27828	65.31914	38.13571	0.44587	0.24165	0.77988	4.81838	6	16.50626	3.2	68.62035	16.05112	24.32	935	218.08943	2050.1504	176.64495	0.83214	0.6439	12	1239.9616	3.85803	2.08104	1.77699	12.93179	21.04656
e-WS-4-0.8agar	3562.5984	440.24046	86.89381	73.00319	0.23099	0.02974	0.69941	5.45648	12	14.13182	1.92	128.66893	16.19086	21.79761	1086	213.2182	5093.6832	266.96194	0.6064	0.62817	23	2913.0752	3.78505	1.96478	1.82026	12.33653	19.9313
e-WS-4-0.8agar	1866.0352	319.56763	102.5658	30.12201	0.22962	0.70761	0.64834	5.85096	11	6.67786	2.38545	114.58503	9.68496	14.09454	968	223.72081	2878.1568	227.48708	0.71186	0.45312	16	1259.8272	4.26749	2.23775	2.02974	12.0678	21.97674
e-WS-4-0.8agar	2772.5824	345.34405	103.11689	41.82489	0.29214	0.51474	0.72561	5.5592	11	12.09689	3.40364	121.5568	14.77555	25.72768	974	222.06981	3821.056	257.99861	0.74708	0.52343	17	2022.0928	4.88332	2.6615	2.22182	13.65301	23.0272
e-WS-4-0.8agar	2818.8672	382.96988	102.05867	47.57186	0.24152	0.41348	0.68602	5.65899	11	12.06295	2.90909	133.81329	15.58502	19.46484	1202	116.6319	4109.0048	259.20858	0.67684	0.52721	18	1992.3968	4.80873	2.58035	2.22838	13.68791	23.33029
e-WS-4-0.8agar	2407.424	299.82412	67.79072	52.75903	0.33653	0.0603	0.7667	5.73868	10	12.80234	3.36	83.00151	18.65905	24.32	1186	108.60018	3139.9936	205.17426	0.68432	0.71865	15	1725.3376	5.01473	2.87905	2.13569	13.19624	23.71785
e-WS-4-0.8agar	1612.288	235.17079	66.96794	38.45247	0.36634	0.25412	0.73434	5.75812	10	12.03528	2.24	80.14425	12.8	17.96566	1192	117.66903	2195.5584	178.09611	0.75731	0.63877	12	1123.9424	5.43644	2.57026	2.86618	11.86563	18.91012
e-WS-4-0.8agar	2685.5424	367.44679	103.39362	42.61326	0.24995	0.50353	0.6789	5.43649	13	10.90714	3.44615	117.62032	14.72	19.85032	1061	228.2411	3955.712	251.68596	0.68496	0.53275	18	1875.8656	5.01142	2.83832	2.17407	12.31908	22.07059
e-WS-4-0.8agar	2257.7152	345.47269	76.77138	53.96067	0.23771	0.11469	0.638	5.43795	10	15.08532	2.208	94.39838	12.9432	19.36991	1220	50.85273	3538.7392	225.69339	0.65329	0.55698	17	1673.4208	4.38531	2.64334	1.74197	11.73403	20.50812
e-WS-4-0.8agar	2322.1248	327.86327	92.73062	43.41634	0.27146	0.41012	0.68034	5.95721	11	12.20534	2.47273	108.35364	11.34083	21.76	1154	157.65786	3413.1968	237.10481	0.72318	0.51906	15	1720.4224	5.10478	2.51407	2.59071	12.6634	23.65865
e-WS-4-0.8agar	2918.8096	434.20204	96.83928	58.8971	0.19455	0.21156	0.64384	5.60172	14	9.68593	2.94857	128.79367	14.08	16.79924	984	225.26207	4533.4528	254.5068	0.58615	0.56626	17	2029.3632	6.02554	3.3595	2.66605	14.59123	25.69978
e-WS-4-0.8agar	2392.064	344.29698	70.87106	58.79736	0.25358	0.03409	0.687	5.46029	8	17.67156	2.36	94.58193	14.77555	19.24262	1088	206.91303	3481.9072	223.96163	0.65049	0.59929	17	1810.7392	4.25762	2.27409	1.98352	12.977	22.93483
e-WS-4-0.8agar	2598.5024	340.11976	95.34704	44.31962	0.28227	0.41558	0.70059	5.53106	8	16.45263	2.68	111.6407	18.46042	23.04	1137	173.25703	3709.0304	242.9579	0.71433	0.55319	19	2069.4016	3.97713	2.24668	1.73045	11.83222	20.4038
e-WS-4-0.8agar	3556.1472	458.68514	93.10868	70.34788	0.2124	0.07464	0.64231	5.15649	13	11.95076	3.59385	129.26345	13.19394	21.76	1185	126.49901	5536.4608	280.89382	0.61239	0.56638	18	2421.76	5.92324	3.10474	2.8185	14.96748	26.13267
e-WS-4-0.8agar	3888.7424	520.11962	108.44434	69.62765	0.18064	0.17321	0.59931	4.99657	15	9.80972	3.43467	141.33638	13.50081	19.2	1204	102.05391	6488.6784	311.79296	0.59946	0.50267	22	2716.16	5.30901	3.1442	2.1648	13.98707	24.43096
e-WS-4-0.8agar	4198.4	548.52588	106.78635	75.3002	0.17535	0.11276	0.64151	5.21552	13	12.82847	3.05231	145.11206	13.84532	19.87094	1049	218.96347	6544.5888	308.16192	0.5618	0.55557	23	3000.0128	5.31718	2.96465	2.35253	14.74168	26.45571
e-WS-4-0.8agar	1757.4912	242.70102	70.22757	38.9193	0.37494	0.28098	0.72842	5.43024	9	12.93681	3.34222	85.0768	13.36359	18.65905	1111	190.80094	2412.7488	189.16898	0.77943	0.61717	11	1146.4704	5.9096	3.18975	2.71985	13.6573	23.42132
e-WS-4-0.8agar	3375.3088	440.88046	128.98337	42.58044	0.21821	0.64554	0.66729	5.34157	8	18.88646	3.4	152.92461	15.21263	18.99625	1115	191.90623	5058.2528	299.47085	0.67926	0.47295	16	2380.8	6.21286	3.26426	2.94861	15.9864	28.37871
e-WS-4-0.8agar	2757.3248	360.49775	92.56318	52.24726	0.26662	0.26704	0.69502	5.35217	10	9.60933	4.16	99.18896	13.45523	20.32945	1199	115.4253	3967.2832	239.0074	0.66299	0.60656	17	2006.528	4.71129	2.61783	2.09346	13.85782	25.28344
e-WS-4-0.8agar	1856.8192	279.11118	81.01584	36.57075	0.29952	0.43752	0.70807	5.38379	9	15.53742	2.13333	84.46896	14.88602	19.25326	1178	141.75331	2622.3616	204.08163	0.73118	0.56024	12	1228.9024	5.59631	3.08241	2.52578	12.79648	25.0708
e-WS-4-0.8agar	3317.3504	433.93695	92.58729	69.79176	0.22138	0.07581	0.6525	5.31307	12	9.3815	4.21333	117.49329	15.57187	19.46484	997	219.2852	5084.0576	266.21495	0.61349	0.58822	21	2481.664	4.50441	2.52089	1.98351	13.39552	24.13068
e-WS-4-0.8agar	3179.6224	414.96208	85.55827	72.87102	0.23204	0.02533	0.65189	5.27429	13	10.95492	3.54462	121.51522	14.08	21.12	1045	225.04666	4877.5168	262.76931	0.63324	0.57868	24	2472.3456	3.69283	2.01703	1.67827	11.85448	19.46133
e-WS-4-0.8agar	4256.4608	572.03175	123.51833	68.96366	0.16346	0.27532	0.6001	5.0377	15	12.38891	2.85867	155.7458	14.13806	19.46484	1127	181.78009	7092.9408	337.1374	0.58937	0.47059	26	3063.6032	4.63726	2.62735	2.0099	13.54595	24.47214
e-WS-4-0.8agar	2360.2176	346.15818	86.11873	55.70257	0.24752	0.16816	0.66069	5.36291	11	9.50709	4.36364	110.84151	12.16	16.89648	1002	231.75634	3572.3264	229.92376	0.66422	0.56104	15	1585.5616	5.16949	3.17448	1.99501	13.52919	26.07449
e-WS-4-0.8agar	2447.0528	366.3864	87.911	54.98477	0.22907	0.1915	0.62943	5.21903	10	13.00682	3.456	102.43997	12.16	16.9449	958	230.54067	3887.7184	236.4138	0.64526	0.55018	14	1473.3312	6.4317	3.61467	2.81703	14.38333	25.17279
e-WS-4-0.8agar	1573.1712	239.4955	76.07537	34.74079	0.34466	0.42888	0.69905	5.14766	7	11.63338	3.29143	83.82896	14.13806	16.64	1032	217.77282	2250.4448	185.61195	0.77501	0.57382	12	1015.9104	4.68344	2.41401	2.26943	13.23681	24.04517
e-WS-4-0.8agar	1853.952	266.57628	67.51238	45.95482	0.32784	0.1345	0.67546	5.294	9	13.90082	1.92	95.00622	16	22.62742	1062	218.37124	2744.7296	200.0899	0.75059	0.58191	12	1274.0608	5.9512	2.55814	3.39306	13.88301	21.96967
e-WS-4-0.8agar	3178.9056	422.91498	116.13737	54.44754	0.22335	0.40912	0.62098	4.89564	10	13.20924	3.456	139.53399	12.574	19.53835	838	132.81566	5119.1808	290.97955	0.68803	0.47181	20	2316.9024	4.52936	2.33577	2.195	14.30526	23.25867
e-WS-4-0.8agar	3466.24	443.49927	97.57577	65.24648	0.22145	0.14596	0.66511	4.99707	12	12.26136	4.16	124.27599	15.57187	20.48	953	218.18341	5211.5456	271.79665	0.61285	0.58963	17	2371.7888	6.0833	3.50862	2.57467	15.74916	26.65232
e-WS-4-0.8agar	1409.4336	204.83121	50.16586	43.47901	0.42215	0.02019	0.78881	5.75289	6	14.3843	2.77333	71.41329	15.68979	21.15875	1013	230.55151	1786.7776	160.38089	0.78299	0.68857	11	946.3808	4.69811	2.47957	2.21854	12.16655	21.4121
e-WS-4-0.8agar	2169.856	261.42412	70.30729	48.85679	0.39898	0.1216	0.76595	4.87189	6	23.60155	3.68	89.30503	21.5139	29.77892	1009	214.39683	2832.896	208.1773	0.79632	0.62918	12	1545.3184	5.27615	2.92929	2.34686	14.77095	25.35005
e-WS-4-0.8agar	4070.0928	503.65927	134.66125	63.33321	0.20162	0.40671	0.58421	5.29742	14	8.6963	4.34286	161.32225	14.38221	21.45671	1100	202.43023	6966.784	324.77688	0.64483	0.48489	24	3067.2896	4.57976	2.53072	2.04904	13.71458	23.58861
e-WS-4-0.8agar	3400.3968	426.85146	84.74701	74.75664	0.23452	0.01557	0.6376	4.95445	11	14.85589	3.46182	133.54657	17.38634	21.76	1124	180.52978	5333.0944	275.76631	0.64605	0.5619	17	2469.888	6.0204	3.35937	2.66103	14.66276	23.64264
e-WS-4-0.8agar	4771.2256	570.15723	113.76528	85.51994	0.18444	0.07722	0.56737	5.25146	15	11.70561	2.98667	147.85561	16	23.19945	1172	145.68802	8409.3952	342.49279	0.6007	0.51114	23	3562.3936	5.79792	3.12078	2.67715	14.19843	22.59543
e-WS-4-0.8agar	2345.3696	312.19821	73.26635	53.28536	0.30239	0.09492	0.70755	5.21592	9	12.05864	3.41333	88.67055	14.31084	22.0684	1166	152.41063	3314.7904	214.81582	0.68808	0.63869	13	1651.4048	5.66562	3.08268	2.58293	15.55379	27.21129
e-WS-4-0.8agar	4079.8208	520.40356	124.5178	62.69959	0.18931	0.35458	0.6487	5.38198	14	12.81209	2.67429	161.58735	16.35447	20.63938	1115	194.42222	6289.2032	312.47978	0.60046	0.52506	22	2878.5664	5.49641	3.02228	2.47414	13.60556	22.59907
e-WS-4-0.8agar	2592.256	323.66721	84.403	50.20127	0.31095	0.22787	0.71777	5.18154	8	19.60626	3.04	111.74109	14.92724	23.35781	965	220.47222	3611.5456	224.02875	0.69216	0.64905	16	1951.0272	4.61685	2.37518	2.24167	13.36224	22.54765
e-WS-4-0.8agar	2953.216	367.13069	85.20634	57.25595	0.27534	0.14277	0.70378	5.07144	9	15.55363	3.41333	103.28854	17.4686	22.4	1138	177.76951	4196.2496	245.76771	0.66943	0.61441	16	2217.6768	4.92729	2.78475	2.14254	14.33515	24.15655
e-WS-4-0.8agar	1963.4176	249.06886	71.19674	41.35752	0.39773	0.24542	0.78592	5.10006	7	18.14811	3.52	80.73487	18.90981	22.84361	1131	185.17559	2498.2528	190.57738	0.76516	0.67933	10	1250.816	7.27663	3.23573	4.0409	14.53383	24.6561
e-WS-4-0.8agar	2635.3664	344.01856	93.49933	44.84846	0.27983	0.39176	0.6998	5.79661	12	12.11241	2.53333	108.71912	16.20351	23.26116	1069	215.69886	3765.8624	238.55982	0.69345	0.58191	14	1847.0912	6.25678	3.4384	2.81838	14.785	25.91687
e-WS-4-0.8agar	3501.056	459.12436	102.25953	65.01528	0.20871	0.18001	0.66903	5.19919	12	13.34901	3.14667	131.88777	14.72	20.60959	1211	92.00543	5233.0496	286.07661	0.62309	0.53758	18	2422.0672	6.06527	3.12997	2.93857	14.80534	23.07015
e-WS-4-0.8agar	3134.464	342.56995	78.36848	63.64038	0.33564	0.04211	0.73601	5.03769	8	19.8093	2.92	102.19209	20.08621	31.04495	1039	221.34588	4258.7136	248.3285	0.7249	0.63873	15	2382.5408	5.46527	3.07052	2.39476	14.33068	25.95926
e-WS-4-0.8agar	3390.3616	407.78011	117.13768	49.40166	0.25621	0.48719	0.66837	5.62823	12	15.6441	2.96	138.91835	18.32681	24.32	1061	215.89581	5072.5888	284.43832	0.69753	0.5266	18	2594.0992	5.40736	2.94711	2.46025	13.40944	21.83054
e-WS-4-0.8agar	4719.5136	552.41136	120.56856	75.53267	0.19435	0.19036	0.63762	5.29264	13	15.20831	2.63385	171.6399	15.68979	25.31845	1014	220.78949	7401.7792	328.10123	0.59394	0.55092	21	3435.1104	6.17812	3.20183	2.97629	16.12972	26.68929
e-WS-4-0.8agar	2366.2592	310.1606	82.89454	44.84024	0.3091	0.29949	0.72098	5.48827	9	15.28835	2.88	96.51916	17.8513	24.92716	1020	214.99535	3282.0224	226.44528	0.73009	0.57989	14	1623.3472	5.99917	3.44169	2.55748	13.37501	25.18725
e-WS-4-0.8agar	5712.5888	637.61681	124.55028	83.74999	0.17657	0.14233	0.65203	5.11826	16	15.84053	2.76	168.19364	19.24262	23.68	1013	218.51316	8761.2416	345.51692	0.54189	0.60132	28	4431.872	5.00351	2.4945	2.50902	13.59931	22.22423
e-WS-4-0.8agar	2021.888	315.2884	115.46588	29.08685	0.25559	0.77556	0.71756	4.59325	7	12.72134	4.98286	127.03287	11.17712	17.28	1075	208.56654	2817.7408	249.00415	0.78977	0.40978	16	1429.4016	4.07068	2.49884	1.57184	13.03374	23.46845
e-WS-4-0.8agar	1868.9024	239.63747	59.65314	46.4173	0.40897	0.06039	0.78489	5.49058	7	17.66094	2.65143	77.0768	15.36	25.79922	864	176.76821	2381.1072	182.80988	0.76286	0.70274	12	1305.9072	5.27862	2.95694	2.32167	11.88996	22.32388
e-WS-4-0.8agar	2946.9696	352.20211	96.90787	48.90606	0.29854	0.35286	0.73645	5.29044	10	14.99936	2.848	127.09329	18.56	23.68	978	218.75329	4001.5872	247.04389	0.70143	0.60679	19	2270.72	4.14708	2.3973	1.74978	12.35893	21.45998
e-WS-4-0.8agar	2139.648	289.91354	84.29764	40.77701	0.3199	0.38534	0.69696	5.12729	8	17.69263	2.72	97.08541	15.58502	22.35424	971	225.14218	3069.952	212.36398	0.73251	0.5962	16	1739.5712	3.47226	1.91959	1.55267	11.86599	16.79725
e-WS-4-0.8agar	3524.096	407.69695	100.72507	55.56883	0.26643	0.28443	0.73822	5.29607	13	12.13151	3.79077	134.17877	17.82834	24.09156	1135	174.45343	4773.7856	274.85278	0.67416	0.58622	21	2702.5408	4.3911	2.50612	1.88499	12.45539	22.82933
e-WS-4-0.8agar	1562.624	233.92847	77.42213	30.59202	0.35884	0.53277	0.75841	5.63827	9	13.16888	2.66667	84.99526	14.43906	17.78233	1026	207.13522	2060.3904	187.48756	0.80147	0.55862	13	1157.632	4.30601	2.17664	2.12937	11.93396	19.16487
e-WS-4-0.8agar	5173.3504	561.449	100.75373	84.9294	0.20623	0.02863	0.67345	5.09914	15	17.81771	2.38933	160.75599	17.40988	28.16727	1207	97.85193	7681.8432	322.16817	0.57382	0.62635	29	4408.0128	3.46819	1.80439	1.6638	12.65692	20.38978
e-WS-4-0.8agar	1968.3328	274.99276	96.89541	31.66085	0.32709	0.65135	0.736	4.8332	8	12.64029	3.92	92.378	14.59425	18.57103	1087	208.14178	2674.3808	220.2844	0.80106	0.50973	11	1178.3168	6.51966	3.75368	2.76598	15.59406	29.275
e-WS-4-0.8agar	5810.5856	681.027	137.52031	89.88954	0.15743	0.16104	0.57685	4.86186	18	11.40749	4.49778	179.77244	17.29185	21.58992	1100	202.08662	10072.9856	385.13522	0.56552	0.49227	26	4367.872	5.40521	2.96912	2.4361	16.09044	27.80134
e-WS-4-0.8agar	2228.0192	306.36057	92.18316	37.71964	0.29831	0.50861	0.6796	5.32357	10	13.22422	3.584	98.24229	14.38221	23.07553	1153	156.53754	3278.4384	231.00938	0.75404	0.52465	13	1543.3728	5.9008	2.94415	2.95665	14.23497	25.17695
e-WS-4-0.8agar	6075.2896	639.09758	134.52793	88.91676	0.18691	0.1536	0.63139	5.05912	16	16.30209	4.12	198.76225	19.75725	24.19335	1118	189.45448	9622.016	374.32609	0.58571	0.54485	29	4743.5776	4.7356	2.70521	2.03039	14.31343	26.88981
e-WS-4-0.8agar	4943.7696	587.09449	111.92177	83.06192	0.18024	0.08391	0.62964	4.72044	17	10.33005	3.68941	156.13403	16	21.84454	1198	123.02845	7851.7248	327.8853	0.55849	0.57786	26	3895.7056	4.50325	2.46532	2.03793	13.72074	22.84236
e-WS-4-0.8agar	5080.4736	606.96113	139.35385	64.21484	0.1733	0.42211	0.6598	5.26243	13	21.65259	2.01846	172.13403	17.29185	25.03374	991	229.9065	7700.0704	343.42833	0.56582	0.5413	30	3995.4432	4.27759	2.28861	1.98898	13.05082	22.07051
e-WS-4-0.8agar	7943.5776	839.00728	165.69582	95.88412	0.14181	0.24828	0.57832	4.61388	14	24.85191	3.42857	213.73793	19.50688	26.05201	1105	204.62893	13735.6288	445.01317	0.5304	0.50406	35	6035.1488	4.77474	2.68494	2.0898	13.88775	25.66894
e-WS-4-0.8agar	6369.4848	694.46148	120.78429	101.90151	0.16597	0.02835	0.61775	4.97054	15	15.30744	3.69067	166.68461	17.70153	25.31845	1135	187.40331	10310.8608	377.65315	0.54381	0.56121	27	4773.6832	6.05997	3.36422	2.69779	15.29375	26.13257
e-WS-4-0.8agar	2667.8272	322.2264	102.58419	44.04488	0.32288	0.4743	0.67568	5.30751	8	14.27675	2.64	123.96541	17.28	23.68865	957	230.03261	3948.3392	254.80397	0.79076	0.51636	15	1963.52	4.8676	2.55042	2.31718	14.24394	22.98962
e-WS-4-0.8agar	2612.6336	384.56598	82.6622	59.65566	0.222	0.09927	0.64465	5.38253	11	12.12976	2.85091	101.20545	13.74138	19.58023	1048	223.53971	4052.7872	243.45934	0.63308	0.55391	18	1887.5392	4.67629	2.70932	1.96727	12.62414	21.52288
e-WS-4-0.8agar	4747.1616	590.53523	134.93709	74.9694	0.17106	0.27906	0.59791	4.99596	11	19.12227	3.60727	183.90028	16.31686	20.03517	1100	203.88477	7939.584	345.79131	0.58556	0.4989	25	3461.2224	4.83374	2.81389	2.01985	13.45093	25.54686
e-WS-4-0.8agar	6064.3328	657.41913	125.74797	91.20491	0.17632	0.09645	0.60986	4.89753	16	17.72469	2.84	198.36461	18.56	29.77892	1132	184.05434	9943.7568	368.18367	0.56004	0.56217	23	4509.696	6.8443	3.34227	3.50551	16.65199	26.02575
e-WS-4-0.8agar	5870.1824	610.8921	115.62088	98.62838	0.19767	0.02485	0.62863	4.66261	13	19.25048	4.35692	192.73715	21.12	26.36458	1029	220.53118	9338.0608	361.83437	0.5923	0.56343	22	4192.5632	6.70015	4.03297	2.66718	16.23179	29.79578
e-WS-4-0.8agar	3290.0096	396.99659	109.1536	57.04186	0.26232	0.32601	0.66083	5.10667	10	14.45026	4.512	143.2148	16.19086	22.61836	1021	211.98349	4978.5856	280.57302	0.70674	0.52519	18	2410.0864	5.01589	2.77325	2.24264	14.4386	25.65634
e-WS-4-0.8agar	4064.9728	498.42946	126.40161	57.19623	0.20562	0.43572	0.64017	5.20116	13	15.97736	3.22462	160.05167	15.36	26.91807	1098	207.62948	6349.824	307.96466	0.61787	0.5386	24	3264.1024	4.20229	2.25896	1.94333	13.2037	20.30216
e-WS-4-0.8agar	5099.2128	568.73526	129.29002	68.74938	0.1981	0.31264	0.65282	5.06118	14	13.57383	3.93143	154.33325	16.19086	25.16429	1190	123.15437	7811.072	348.9902	0.61363	0.52612	23	3760.5376	5.74319	3.27044	2.47274	14.61072	25.03852
e-WS-4-0.8agar	1818.4192	244.19512	63.77682	43.28357	0.3832	0.13639	0.7539	5.19332	7	12.87663	3.06286	80.06271	18.21472	22.21639	1138	167.72299	2412.032	182.55203	0.74757	0.68569	10	1201.9712	6.91746	3.50123	3.41623	15.13577	24.61822
e-WS-4-0.8agar	2813.952	322.58798	81.23038	58.27267	0.33981	0.10269	0.73294	5.49991	9	14.8846	3.87556	97.31445	16.19086	27.16044	1205	102.31813	3839.2832	241.0174	0.74714	0.60874	15	2087.936	5.44584	3.16137	2.28447	14.28079	23.61679
e-WS-4-0.8agar	1412.5056	201.75434	54.2976	40.76702	0.43607	0.07785	0.76067	5.43701	8	10.23294	3.32	61.45722	12.9432	21.12	1162	149.0302	1856.9216	161.0632	0.79831	0.68424	11	965.2224	4.57697	2.4553	2.12167	12.44341	21.46506
e-WS-4-0.8agar	4541.0304	514.0812	122.92146	68.35349	0.21592	0.27839	0.63171	5.23861	13	11.53972	3.49538	147.0548	17.22064	24.70433	1158	162.8312	7188.48	330.51215	0.64292	0.52238	19	3385.4464	6.26187	3.1127	3.14916	16.63231	25.50748
e-WS-4-0.8agar	4400.64	547.88588	117.904	69.56915	0.18422	0.23378	0.61629	5.21548	15	15.91727	2.26133	154.14028	15.83273	23.68	1117	192.15358	7140.5568	313.24063	0.57173	0.5636	21	3072	5.99903	2.94256	3.05647	14.86249	24.9276
e-WS-4-0.8agar	5030.1952	597.22468	135.22896	80.34338	0.17722	0.22868	0.5724	4.53836	10	20.05309	5.12	165.70577	16.35447	21.99404	1104	192.21082	8787.968	353.00391	0.59107	0.50727	20	3318.1696	6.73154	4.04294	2.69727	16.30699	30.5086
e-WS-4-0.8agar	2550.272	328.38566	88.89868	47.39498	0.29719	0.31064	0.71974	4.96077	9	12.79249	3.41333	98.63993	13.74138	21.84454	1174	144.02778	3543.3472	225.89881	0.68791	0.62801	16	1816.8832	4.34334	2.69516	1.64818	11.66605	21.5179
e-WS-4-0.8agar	5769.216	677.55087	123.22803	94.81672	0.15792	0.06566	0.58735	4.87034	14	18.25455	4.48	181.35912	17.92	21.58992	948	215.29979	9822.5152	364.48875	0.53795	0.54571	23	4138.3936	6.98763	3.54419	3.44344	16.2931	27.67197
e-WS-4-0.8agar	1467.1872	169.01557	47.87177	41.1328	0.64542	0.02267	0.88156	4.62117	4	22.66802	4.56	54.59526	34.91961	35.25232	1091	199.46679	1664.3072	150.9209	0.89294	0.80946	11	1213.2352	3.52827	1.62791	1.90827	11.90221	16.58638
e-WS-4-0.8agar	3834.6752	523.49375	128.27437	59.97631	0.17584	0.41115	0.55413	5.33558	15	16.03089	1.77067	148.0109	15.21263	21.65622	967	226.45309	6920.192	320.12902	0.61152	0.47021	22	2873.2416	5.21783	2.62008	2.59776	13.18539	20.73568
e-WS-4-0.8agar	3031.552	420.18085	100.63285	55.72223	0.21578	0.28163	0.6382	4.79177	10	13.41905	4.352	136.90738	14.09454	21.84454	967	215.71741	4750.1312	274.33925	0.65291	0.50617	18	2101.3504	4.85342	2.65332	2.2001	14.29966	25.54962
e-WS-4-0.8agar	3539.5584	466.10556	122.85084	58.60174	0.20473	0.39598	0.60308	4.83594	11	14.70822	3.54909	130.19128	13.97781	21.76	1030	216.99078	5869.1584	309.16211	0.66329	0.46536	20	2489.6512	5.01354	2.65622	2.35733	14.93241	24.66567
e-WS-4-0.8agar	5312.9216	609.41132	139.64365	71.08894	0.17977	0.34617	0.64508	5.37463	18	13.19938	3.44889	193.80306	17.4686	23.19945	1083	217.6511	8236.032	365.3133	0.59945	0.50028	23	3942.8096	6.30981	3.07941	3.2304	15.72064	27.61161
e-WS-4-0.8agar	2452.1728	333.51347	87.60594	47.70053	0.27703	0.29447	0.63628	4.72226	7	21.90374	2.60571	115.20229	14.0363	24.35366	1184	132.88717	3853.9264	242.69999	0.72771	0.52314	12	1560.9856	7.67357	4.0482	3.62537	14.64453	22.15799
e-WS-4-0.8agar	5572.3008	612.78545	139.98706	76.45261	0.18648	0.29215	0.6634	5.38362	19	13.15425	3.82316	184.89244	18.20347	24.62129	1067	213.81768	8399.6672	365.31135	0.59615	0.52471	27	4104.8064	5.24954	3.11696	2.13259	13.68684	25.4109
e-WS-4-0.8agar	4649.2672	559.25059	135.77044	66.72844	0.1868	0.37318	0.59584	4.77838	11	12.04833	4.18909	185.46812	14.72	22.35424	1195	121.85237	7802.88	355.22053	0.63517	0.46302	21	3190.3744	6.29172	3.44056	2.85116	16.09131	29.46094
e-WS-4-0.8agar	5520.2816	574.87568	122.46345	80.35054	0.20991	0.1585	0.66037	4.80905	14	16.03999	3.81714	161.60067	18.03392	25.79922	1119	191.95833	8359.3216	338.29924	0.58847	0.60613	25	4352.1024	4.9367	2.7435	2.1932	14.79159	25.04844
e-WS-4-0.8agar	1989.632	278.77624	89.6368	37.54989	0.32171	0.49199	0.6688	5.68192	9	12.45838	2.98667	94.97406	14.31084	18.20347	1156	163.04601	2974.9248	213.60991	0.76624	0.54795	13	1397.76	5.47694	2.86506	2.61188	14.10056	21.34775
e-WS-4-0.8agar	3198.976	447.33146	115.25515	57.81206	0.20089	0.35754	0.61222	4.89236	12	12.43966	2.98667	146.12306	13.44	18.57103	1229	42.33202	5225.1648	297.57151	0.66521	0.45398	16	2002.432	6.89059	3.45282	3.43777	16.26561	29.14223
e-WS-4-0.8agar	4147.9168	499.6263	106.63459	73.72931	0.20881	0.1247	0.6378	5.31192	13	15.66901	2.68308	149.07519	18.47151	23.12872	1212	91.79869	6503.5264	302.9906	0.60643	0.56778	23	3175.2192	5.09954	2.8702	2.22935	13.18498	21.9678
e-WS-4-0.8agar	4179.6608	505.32749	104.32036	75.07046	0.20569	0.10091	0.63009	4.86713	14	10.76145	3.90857	136.37719	16.79924	21.27459	1023	222.25436	6633.472	306.91851	0.60737	0.55758	23	3096.3712	4.73418	2.79052	1.94366	13.50241	24.15936
e-WS-4-0.8agar	1756.5696	258.81863	93.17776	29.82162	0.32952	0.66287	0.73164	4.92321	7	11.59147	4.89143	98.82738	13.45523	18.32681	1150	154.11035	2400.8704	212.94459	0.82276	0.48679	12	1166.336	5.25345	2.88998	2.37401	14.83355	25.33813
e-WS-4-0.8agar	2891.4688	374.73856	92.85051	55.99768	0.25874	0.21769	0.66882	5.14115	11	15.62259	2.50182	121.92619	15.41324	22.04054	1146	177.302	4323.2256	254.33056	0.67869	0.56173	16	2013.696	5.39985	3.01739	2.39017	15.25262	24.42238
e-WS-4-0.8agar	5631.488	701.0889	163.86698	65.22788	0.14397	0.52773	0.60671	5.04737	14	19.75393	2.83429	196.83283	15.49276	24.70433	1142	180.88394	9282.048	400.62066	0.57143	0.44093	31	4367.36	4.41817	2.48755	1.93062	14.0972	24.48974
e-WS-4-0.8agar	5541.4784	657.00426	122.94295	82.24399	0.16132	0.14568	0.6405	4.91778	15	16.71115	3.24267	155.46577	14.94095	21.15875	1014	224.22087	8651.776	346.19933	0.52694	0.58101	28	4192.8704	4.80056	2.79367	2.01073	14.33096	26.08643
e-WS-4-0.8agar	3949.056	481.33691	93.43252	76.98381	0.21419	0.03658	0.65465	5.77189	12	16.48371	2.50667	135.61796	16.79924	22.21639	891	194.9128	6032.2816	287.26949	0.59682	0.60135	29	3308.8512	3.1656	1.79745	1.36814	11.04831	18.43709
e-WS-4-0.8agar	2923.8272	402.09775	112.76254	43.76523	0.22725	0.54489	0.64734	5.56991	11	14.21211	3.40364	120.1748	13.44	22.54581	932	213.29557	4516.6592	268.80053	0.6685	0.50851	22	2286.4896	3.44641	2.11928	1.32713	11.0224	18.24682
e-WS-4-0.8agar	4202.5984	521.22549	117.28493	66.19555	0.19439	0.2671	0.63723	5.08198	14	15.12839	2.56	146.10422	16.68916	20.83689	926	206.06552	6595.072	309.61558	0.59401	0.55091	22	3155.5584	5.2313	2.90026	2.33104	14.00338	23.95164
e-WS-4-0.8agar	1812.5824	276.8296	59.39141	51.67313	0.29722	0.01913	0.68378	5.35143	9	12.20086	3.02222	77.59367	14.09454	19.84	976	220.90269	2650.8288	194.50938	0.70263	0.60204	10	1094.8608	6.97724	3.40386	3.57338	16.01895	26.42072
e-WS-4-0.8agar	4219.6992	560.31097	136.63886	60.51157	0.1689	0.45168	0.57764	5.43721	15	12.79147	2.15467	175.10109	12.86384	21.12	1062	213.99766	7305.0112	348.87985	0.62265	0.43565	27	3275.9808	4.30981	2.17616	2.14049	12.94237	21.05141
e-WS-4-0.8agar	2942.0544	389.28995	107.67763	50.0175	0.24396	0.41609	0.6935	4.73958	10	12.90477	3.776	144.70109	14.48155	19.46484	1091	202.56604	4242.3296	280.06552	0.71943	0.47135	22	2336.768	3.39597	1.93727	1.4587	11.91258	20.88536
e-WS-4-0.8agar	6457.6512	745.8967	162.7066	79.3934	0.14586	0.37869	0.5751	5.29675	18	16.03289	3.50222	206.83048	15.37333	22.94201	1040	216.12496	11228.7744	414.39294	0.55556	0.47256	33	4883.968	4.7804	2.69591	2.08449	13.99805	24.44238
e-WS-4-0.8agar	1569.4848	253.48454	104.03185	21.38329	0.30695	0.84443	0.77515	5.36162	9	10.0589	2.41778	102.37564	13.05349	14.94095	1013	229.18551	2024.7552	217.25252	0.85706	0.41787	16	1171.3536	3.44902	1.88116	1.56786	12.07122	19.40479
e-WS-4-0.8agar	3959.9104	485.64278	125.63834	53.45954	0.21099	0.48081	0.65345	5.36948	13	13.73181	3.59385	154.8407	16.15287	23.19062	1062	220.60372	6060.032	319.20623	0.65729	0.48837	21	3024.0768	5.24987	2.64663	2.60324	13.45443	21.62298
e-WS-4-0.8agar	3679.6416	487.2522	132.46319	52.66695	0.19476	0.52852	0.61661	5.05706	12	16.0343	2.53333	156.17561	15.21263	19.71574	1172	142.35168	5967.5648	323.46363	0.66385	0.44194	21	2620.6208	5.15854	2.6774	2.48565	14.85251	23.29459
e-WS-4-0.8agar	5512.8064	618.32584	116.88227	89.09669	0.1812	0.07021	0.65573	4.92535	16	12.192	3.92	181.77951	18.20347	22.69971	1190	124.72369	8407.1424	344.21746	0.55669	0.58468	24	4012.6464	5.57648	3.06496	2.51151	16.26631	29.56167
e-WS-4-0.8agar	1576.0384	239.32137	86.06658	28.71275	0.34579	0.63952	0.72309	5.38709	8	9.71294	3.88	89.41093	12.36045	17.4686	1173	136.10658	2179.584	195.56369	0.81716	0.51785	11	947.2	5.65116	3.25459	2.39658	14.31398	27.7167
e-WS-4-0.8agar	5456.4864	655.35716	130.49065	88.8768	0.15965	0.13412	0.56384	5.09748	16	15.25038	3.54	174.29086	14.98202	22.48214	992	227.18495	9677.312	369.12111	0.56324	0.50325	29	4131.9424	4.94246	2.47866	2.46428	13.42139	22.11656
e-WS-4-0.8agar	6300.7744	754.73358	140.69464	104.38932	0.139	0.08405	0.53554	5.07528	19	13.10112	2.86316	184.46264	15.36	21.76941	1153	176.27535	11765.3504	418.44093	0.55442	0.45221	32	4862.464	5.03661	2.51106	2.52643	14.78074	23.01486
e-WS-4-0.8agar	6052.352	722.85442	144.46724	84.6057	0.14556	0.23935	0.61135	5.00859	17	14.03284	3.06824	197.81557	15.26638	22.48214	1058	218.4857	9899.9296	395.77092	0.54751	0.48556	32	4625.5104	4.77154	2.51798	2.25739	14.099	23.4836
e-WS-4-0.8agar	2290.8928	362.11821	81.71563	49.60325	0.21954	0.21296	0.62784	5.45225	11	13.37396	2.29818	100.81561	14.0363	17.07733	1019	224.16066	3648.8192	229.72686	0.6344	0.5455	20	1739.5712	3.56589	2.18342	1.3833	11.93654	19.57089
e-WS-4-0.8agar	3468.0832	457.64359	103.04633	61.59175	0.20809	0.22426	0.64285	5.245	13	10.35758	4.03692	135.15209	16.05112	19.02857	1036	224.32566	5394.8416	277.60299	0.60659	0.56552	23	2599.1168	4.06648	2.43297	1.63351	12.52367	23.21096
e-WS-4-0.8agar	4368.9984	522.29139	113.35238	68.34017	0.20126	0.21793	0.65237	5.01845	13	15.6856	3.07692	147.25719	17.28	24.32842	1004	222.73078	6697.1648	310.00955	0.59356	0.57127	21	3253.9648	5.32757	3.05739	2.27018	15.47555	27.27252
e-WS-4-0.8agar	4305.408	616.67094	115.49789	76.17159	0.14227	0.15506	0.59404	5.35743	15	12.37061	2.88	149.07128	12.60654	18.47151	969	218.78528	7247.6672	318.03522	0.51573	0.5349	28	3322.7776	4.28236	2.48749	1.79487	12.82314	20.66417
e-WS-4-0.8agar	5694.6688	717.4128	140.01794	92.27736	0.13904	0.15553	0.55906	5.05886	18	10.06448	3.96444	186.74812	14.94095	19.84	1027	226.51711	10186.1376	381.88267	0.53231	0.4907	31	4193.3824	4.92636	2.49369	2.43267	13.62469	23.70193
e-WS-4-0.8agar	4435.8656	651.22542	140.05758	72.13937	0.13144	0.33716	0.54775	5.11487	17	12.95778	2.56	169.92457	13.56136	19.25326	1208	103.81233	8098.304	358.16812	0.54999	0.43452	24	2895.9744	6.9939	3.66044	3.33346	13.59035	21.50409
e-WS-4-0.8agar	4511.6416	618.15723	122.48299	73.55089	0.14837	0.22084	0.60813	5.50761	19	9.60214	2.96421	178.07206	13.36359	19.84	1072	204.12006	7418.88	324.40299	0.52479	0.53873	24	3325.8496	5.77465	2.94384	2.83081	13.9104	22.76613
e-WS-4-0.8agar	2369.3312	325.26331	88.54588	48.85555	0.28143	0.28434	0.68898	5.00496	10	12.27991	3.584	112.97171	14.98202	20.48	1195	122.08604	3438.8992	229.003	0.70405	0.56774	12	1395.8144	6.88999	3.87747	3.01252	14.53833	25.04111
e-WS-4-0.8agar	5781.504	756.25983	140.04893	88.38265	0.12703	0.18519	0.54923	4.93624	17	10.74449	3.91529	187.46577	13.57645	21.1103	988	222.06531	10526.5152	382.63677	0.50596	0.49622	29	4309.7088	5.27511	2.95646	2.3197	14.80672	24.6678
e-WS-4-0.8agar	3232.9728	464.18556	114.6072	59.23405	0.18855	0.33452	0.56644	5.66161	12	14.19509	2.61333	145.08541	13.97781	18.73572	1050	214.90463	5707.5712	300.686	0.64777	0.44935	24	2428.6208	4.02028	2.19975	1.82053	11.92318	21.25729
e-WS-4-0.8agar	2035.6096	335.05856	70.72119	58.11175	0.22786	0.03759	0.6124	5.79555	12	8.25202	3.12	100.39132	10.31969	18.02256	972	220.82119	3324.0064	222.00473	0.66258	0.51902	15	1371.8528	5.28525	2.43325	2.85201	13.02127	21.0426
e-WS-4-0.8agar	3565.4656	479.49456	110.66311	66.55159	0.19488	0.21976	0.57238	5.21294	12	15.43012	3.14667	138.24229	16	21.45671	935	204.37221	6229.1968	305.9252	0.63802	0.47874	25	2740.0192	3.64161	2.27248	1.36913	12.22626	21.88281
e-WS-4-0.8agar	1712.8448	244.69315	80.76101	30.65512	0.35949	0.5597	0.7725	5.60721	8	12.4493	3.08	87.17483	14.05088	21.15875	923	208.55455	2217.2672	192.55898	0.78694	0.5805	11	1087.3856	5.99995	3.02845	2.97151	13.99668	23.66665
e-WS-4-0.8agar	5028.352	540.22472	111.6109	77.31292	0.21651	0.12355	0.68703	5.23992	15	13.83821	2.51733	141.9309	19.71574	24.32	1093	208.23064	7318.9376	320.70778	0.59366	0.61435	24	3790.4384	5.17159	2.83322	2.33837	13.57884	23.11273
e-WS-4-0.8agar	5682.3808	725.4089	145.52721	82.71989	0.1357	0.26174	0.58289	5.45055	17	15.72852	2.74824	187.59831	14.60827	22.02195	1053	221.97973	9748.6848	392.75794	0.54143	0.4629	33	4384.1536	4.74195	2.55922	2.18273	13.42108	22.33297
e-WS-4-0.8agar	5490.5856	607.30939	149.60911	68.33424	0.18707	0.42873	0.62789	4.58274	13	15.15951	3.93846	175.68457	18.21472	25.50382	925	206.05096	8744.5504	377.46398	0.62153	0.48426	20	3686.8096	7.406	3.59923	3.80678	18.17227	32.59839
e-WS-4-0.8agar	3338.4448	386.50482	116.75645	45.85138	0.28083	0.53695	0.681	5.51604	12	12.94319	2.69333	142.39287	16.51646	24.4962	1188	134.46933	4902.2976	282.41489	0.73069	0.52599	19	2664.7552	4.27767	2.16222	2.12479	12.95614	20.95528
e-WS-4-0.8agar	5357.8752	587.21762	138.16771	72.13963	0.19526	0.3267	0.63677	4.75637	10	15.88077	3.968	178.00773	18.60409	23.19945	1178	150.1699	8414.208	361.29146	0.61526	0.51581	30	4297.5232	3.74515	1.98538	1.75977	13.22688	22.72144
e-WS-4-0.8agar	6342.5536	721.33596	128.89338	101.75466	0.15318	0.05388	0.59481	5.09969	14	19.17209	2.30857	193.79364	18.42711	22.89734	1210	92.9247	10663.2192	396.32713	0.54943	0.50742	35	5143.04	4.00192	2.16396	1.83796	13.31262	20.668
e-WS-4-0.8agar	3045.4784	390.60992	110.01155	52.97942	0.25083	0.38873	0.63224	5.69547	11	13.2581	3.46182	135.96622	15.21263	19.85032	1138	191.95312	4816.9984	272.41349	0.69741	0.51571	21	2419.0976	3.75737	1.88253	1.87484	13.26579	21.21082
e-WS-4-0.8agar	1806.4384	265.23747	107.95351	27.48658	0.32267	0.7713	0.6659	4.32787	3	40.41043	2.77333	105.98109	15.36	15.36	962	207.85091	2712.7808	226.54617	0.85413	0.4423	11	1185.792	5.70615	2.94154	2.7646	16.04873	25.17884
e-WS-4-0.8agar	6374.912	689.34148	131.07707	100.67355	0.16858	0.06653	0.61385	4.87646	14	20.11707	3.24571	177.4548	19.2	24.72091	1220	69.88562	10385.2032	392.47221	0.56934	0.52008	32	5175.7056	4.4611	2.4387	2.02528	13.52948	22.87409
e-WS-4-0.8agar	2433.6384	317.45466	74.68995	53.0828	0.30346	0.10812	0.74232	5.56603	10	12.59536	2.912	96.50974	14.43906	23.04	1032	211.86552	3278.4384	224.18384	0.70619	0.6085	17	1841.152	4.255	2.43911	1.81589	12.4109	22.39734
e-WS-4-0.8agar	2484.5312	278.29705	66.55451	57.56383	0.40312	0.02077	0.78638	4.88779	9	11.73445	4.40889	90.20622	19.85032	27.16798	1096	211.9198	3159.4496	207.44152	0.7454	0.72554	16	1883.9552	3.91286	2.23367	1.6792	10.75385	18.38765
e-WS-4-0.8agar	2952.704	360.7284	93.43295	55.67945	0.28515	0.22645	0.68899	4.95369	10	16.10744	2.752	114.12306	18.19222	24.32	1183	136.25344	4285.5424	252.98718	0.70132	0.57974	15	2130.432	5.56176	3.1398	2.42196	14.36619	24.83745
e-WS-4-0.8agar	1409.4336	221.64534	57.07822	43.9636	0.36053	0.06517	0.73228	5.29145	9	10.88278	2.77333	72.23684	16	17.28	1025	213.71944	1924.7104	174.54292	0.78749	0.58137	11	975.4624	4.88377	2.79316	2.09061	13.06255	23.20404
e-WS-4-0.8agar	7514.9312	743.3211	151.32683	91.35567	0.17092	0.21696	0.62747	4.4486	17	13.79404	4.76235	206.92696	18.82296	27.6314	1038	221.55361	11976.6016	416.30537	0.56006	0.54489	31	5845.504	5.03835	3.02011	2.02562	15.21615	27.89562
e-WS-4-0.8agar	6265.2416	769.48574	124.50851	108.71759	0.13297	0.01817	0.56712	5.37916	20	13.53465	3.504	199.15828	16	21.76	1012	221.11309	11047.424	396.33342	0.51506	0.50122	31	4575.1296	5.61549	3.08823	2.52725	14.77874	26.03811
e-WS-4-0.8agar	5850.624	636.73607	117.08575	92.37921	0.18134	0.05413	0.64348	4.34484	14	13.0066	3.49714	164.70028	17.19684	24.37047	1114	196.13516	9092.1984	357.45533	0.56139	0.5754	28	4606.8736	4.52985	2.62867	1.90118	13.46126	24.19873
e-WS-4-0.8agar	5526.6304	610.16665	121.16135	91.80544	0.18654	0.07319	0.61689	4.95267	13	17.09248	2.90462	186.76696	19.2	24.04902	1094	211.90092	8958.8736	351.88585	0.5767	0.56088	25	4192.6656	5.40807	2.74467	2.6634	15.33889	25.31623
e-WS-4-0.8agar	5597.0816	629.24581	157.36468	67.09512	0.17764	0.47935	0.63367	5.44869	18	12.04949	3.2	212.05638	17.28	22.48214	1034	224.42371	8832.8192	393.3859	0.62517	0.4545	29	4400.8448	4.90808	2.40498	2.5031	14.01369	22.42369
e-WS-4-0.8agar	5621.8624	598.80194	120.2323	84.95529	0.19703	0.11154	0.66444	5.08541	16	18.48861	2.04	173.2399	18.20347	24.62961	1080	210.5849	8461.1072	338.42649	0.56517	0.61682	27	4560.4864	4.88893	2.6019	2.28703	14.25515	22.15703
e-WS-4-0.8agar	3427.84	437.22011	129.01969	43.24334	0.22534	0.63683	0.66527	4.91261	12	11.64659	3.46667	160.37719	15.06381	20.60959	1078	208.99522	5152.5632	301.13167	0.68874	0.47503	17	2208.3584	6.22221	3.29596	2.92625	15.53856	28.73761
e-WS-4-0.8agar	7375.0528	815.03783	154.65896	84.61854	0.13951	0.29077	0.63456	5.20836	19	13.2811	3.04842	197.21554	16.19086	27.34081	1187	143.72891	11622.2976	415.25705	0.50949	0.53745	36	5810.176	4.66977	2.52171	2.15146	13.96394	24.31439
e-WS-4-0.8agar	2089.5744	272.0257	83.37183	38.30683	0.35485	0.42429	0.75224	5.84678	8	15.45901	3.48	92.47838	18.32681	20.92516	1076	215.25798	2777.8048	204.89548	0.75322	0.62546	12	1434.0096	6.10401	3.29097	2.81303	14.47533	26.04484
e-WS-4-0.8agar	7011.6352	796.16725	166.83583	85.67082	0.139	0.33951	0.59562	4.96741	19	12.2047	3.99158	211.3199	17.38634	21.76	1184	145.99658	11772.0064	422.20755	0.5303	0.49428	33	5421.9776	4.9467	2.76058	2.18612	14.72049	26.52082
e-WS-4-0.8agar	3294.5152	439.44517	121.57235	55.84779	0.21438	0.42444	0.59098	4.70796	11	13.05896	3.43273	147.91051	15.47953	18.73572	1129	187.43799	5574.656	296.97852	0.6758	0.46941	16	2154.5984	6.58811	3.62263	2.96548	16.01762	27.6487
e-WS-4-0.8agar	3614.6176	430.95656	88.83778	74.94027	0.24457	0.02839	0.64465	4.67325	9	18.32696	4.58667	130.54345	15.47953	26.97887	1005	224.79546	5607.1168	287.22933	0.66649	0.55057	24	2889.5232	3.43463	1.79286	1.64177	12.02348	20.83942
e-WS-4-0.8agar	7151.5136	810.26057	176.12614	86.30286	0.13689	0.37548	0.54686	4.75329	18	15.46914	3.27111	229.06577	17.29185	22.40914	1104	198.90199	13077.504	435.58085	0.53758	0.47366	32	5493.248	5.16767	2.54525	2.62365	16.17719	25.90084
e-WS-4-0.8agar	4460.4416	541.38159	117.30955	74.70886	0.19124	0.17884	0.64085	5.05696	13	17.02183	2.41231	162.38816	17.23253	20.48	1008	228.90609	6960.2304	317.26952	0.58604	0.55684	24	3308.4416	4.90615	2.54836	2.35779	14.18999	24.57362
e-WS-4-0.8agar	2476.6464	332.47192	91.72962	44.69948	0.28156	0.37972	0.70425	4.9824	11	12.83122	2.29818	117.41954	16.9086	19.25326	876	190.92669	3516.7232	234.86157	0.70641	0.56422	15	1770.5984	5.04184	2.79077	2.25107	14.12815	22.37697
e-WS-4-0.8agar	6422.016	784.503	164.9147	79.89554	0.13113	0.38417	0.5522	5.31717	19	12.13972	3.60421	206.44225	15.36	22.4	982	218.91551	11629.9776	419.36802	0.53457	0.45887	34	5047.296	4.76393	2.65444	2.10949	14.46787	23.74773
e-WS-4-0.8agar	4510.4128	667.25758	146.3673	68.71932	0.1273	0.40802	0.57287	5.42888	17	13.6733	1.73176	195.42028	12.574	18.69194	893	202.52901	7873.3312	367.05109	0.55009	0.4207	36	3553.28	3.6235	2.01526	1.61088	11.46838	18.049
e-WS-4-0.8agar	5366.4768	634.19719	138.63391	73.36032	0.16767	0.31638	0.63209	4.96147	12	16.85404	3.38667	185.21635	16.7504	23.68	1160	163.54204	8490.0864	371.62367	0.58597	0.48831	23	3847.5776	6.63758	3.31961	3.31796	16.44507	25.94462
[truncated: 829 more rows]
